# Supplementary material for: The nature of π-hole interactions between iodide anions and quinoid rings in the crystalline state
Source: IUCrJ. 2023 Jan 10;10(Pt 2):156–63. doi: 10.1107/S2052252523000052 (PMC9980391; doi:10.1107/S2052252523000052)
Supplement: Supplementary file 1 [file m-10-00156-sup1.cif]

data_I
#==============================================================================

# PROCESSING SUMMARY (IUCr Office Use Only)

_journal_date_recd_electronic      2022-05-16
_journal_date_to_coeditor         ?
_journal_date_from_coeditor       ?
_journal_date_accepted     ?
_journal_date_printers_first      ?
_journal_date_printers_final      ?
_journal_date_proofs_out          ?
_journal_date_proofs_in           ?
_journal_coeditor_name            ?
_journal_coeditor_code      ED5028
_journal_coeditor_notes
; ?
;
_journal_paper_category      FA
_journal_techeditor_code      ?
_iucr_compatibility_tag          ACTA95
_journal_techeditor_notes  
;
;
_journal_coden_ASTM               ?
_journal_name_full                ?
_journal_year                     ?
_journal_volume                   ?
_journal_issue                    ?
_journal_page_first               ?
_journal_page_last                ?
_journal_suppl_publ_number        ?
_journal_suppl_publ_pages         ?

#==============================================================================

_audit_creation_method             'MoPro v20.01             '
_chemical_name_systematic            ?
_chemical_name_common                ?
_chemical_formula_moiety           'C6 Br4 O2, 2(C6 H7 Cl N), 2(I)'
_chemical_formula_sum      'C18 H14 Br4 Cl2 I2 N2 O2'
_chemical_formula_weight             934.61
_chemical_absolute_configuration     '.'

_space_group_crystal_system        'monoclinic'
_space_group_IT_number             14
_space_group_name_H-M_alt          'P 1 21/c 1'
_space_group_name_Hall             '-P 2ybc'
loop_
  _space_group_symop_operation_xyz
 'x, y, z'
 '-x, y+1/2, -z+1/2'
 '-x, -y, -z'
 'x, -y-1/2, z-1/2'


loop_
_atom_type_symbol
_atom_type_description
_atom_type_scat_dispersion_real
_atom_type_scat_dispersion_imag
_atom_type_scat_source
 'C' 'C'    0.0022   0.0012
'Su & Coppens. Acta. Cryst. (1997) A53, 749-762. '
 'H' 'H'    0.0000   0.0000
'Su & Coppens. Acta. Cryst. (1997) A53, 749-762. '
 'N' 'N'    0.0046   0.0025
'Su & Coppens. Acta. Cryst. (1997) A53, 749-762. '
 'O' 'O'    0.0081   0.0046
'Su & Coppens. Acta. Cryst. (1997) A53, 749-762. '
 'Cl' 'Cl'    0.1210   0.1225
'Su & Coppens. Acta. Cryst. (1997) A53, 749-762. '
 'Br' 'Br'    0.0639   1.9661
'Su & Coppens. Acta. Cryst. (1997) A53, 749-762. '
 'I' 'I'   -0.6647   1.4453
'Su & Coppens. Acta. Cryst. (1997) A53, 749-762. '

loop_
_symmetry_equiv_pos_as_xyz
'x, y, z'
'-x, y+1/2, -z+1/2'
'-x, -y, -z'
'x, -y+1/2, z+1/2'
_cell_length_a                   6.6290(10)
_cell_length_b                 11.07760(10)
_cell_length_c                 17.50330(10)
_cell_angle_alpha             90.
_cell_angle_beta               97.6870(10)
_cell_angle_gamma             90.
_cell_volume                   1273.776(14)
_cell_formula_units_Z                2
_cell_measurement_temperature        100(2)
_cell_measurement_reflns_used      27738
_cell_measurement_theta_max        40.9310
_cell_measurement_theta_min        1.5940
_exptl_crystal_description           prism
_exptl_crystal_colour                black
_exptl_crystal_size_max              0.12
_exptl_crystal_size_mid              0.09
_exptl_crystal_size_min              0.09
_exptl_crystal_density_meas          ?
_exptl_crystal_density_diffrn       2.438
_exptl_crystal_density_method       'not measured'
_exptl_crystal_F_000                 864
_exptl_absorpt_coefficient_mu      6.226
_exptl_absorpt_correction_T_max    1.00000
_exptl_absorpt_correction_T_min    0.32961
_exptl_absorpt_correction_type     multi-scan
_exptl_absorpt_process_details
;
CrysAlisPro 1.171.42.24a (Rigaku Oxford Diffraction, 2021)
Empirical absorption correction using spherical harmonics,
implemented in SCALE3 ABSPACK scaling algorithm.
;
_diffrn_ambient_temperature          100(2)
_diffrn_radiation_wavelength        0.62009
__diffrn_measurement_device         'abstract diffractometer'
_diffrn_measurement_device_type   
 'dectris-CrysAlisPro-abstract goniometer imported dectris images'
_diffrn_measurement_method         '\w scans'
_diffrn_orient_matrix_type        
 'CrysAlisPro convention (1999,Acta A55,543-557)'
_diffrn_orient_matrix_UB_11        0.0499362000
_diffrn_orient_matrix_UB_12        -0.0379410000
_diffrn_orient_matrix_UB_13        -0.0155756000
_diffrn_orient_matrix_UB_21        0.0455962000
_diffrn_orient_matrix_UB_22        -0.0142681000
_diffrn_orient_matrix_UB_23        0.0319931000
_diffrn_orient_matrix_UB_31        -0.0658615000
_diffrn_orient_matrix_UB_32        -0.0385901000
_diffrn_orient_matrix_UB_33        0.0034790000
_diffrn_radiation_probe            x-ray
_diffrn_radiation_type             synchrotron
_diffrn_radiation_monochromator      Si(111)
_diffrn_detector                   'Hybrid Pixel Array Detector'
_diffrn_detector_area_resol_mean   5.8140
_diffrn_standards_number             ?
_diffrn_standards_interval_count     ?
_diffrn_standards_interval_time      ?
_diffrn_standards_decay_%            ?
_diffrn_reflns_number              131167
_diffrn_reflns_av_R_equivalents    0.0289
_diffrn_reflns_av_unetI/netI       0.0094
_diffrn_reflns_Laue_measured_fraction_full  1.000
_diffrn_reflns_Laue_measured_fraction_max  0.990
_diffrn_reflns_point_group_measured_fraction_full  1.000
_diffrn_reflns_point_group_measured_fraction_max  0.990
_diffrn_measured_fraction_theta_full  1.000
_diffrn_measured_fraction_theta_max  0.990
_diffrn_reflns_theta_full          21.842
_diffrn_reflns_theta_max           40.919
_diffrn_reflns_theta_min           1.903
_diffrn_reflns_limit_h_max         13
_diffrn_reflns_limit_h_min         -13
_diffrn_reflns_limit_k_max         23
_diffrn_reflns_limit_k_min         -23
_diffrn_reflns_limit_l_max         36
_diffrn_reflns_limit_l_min         -36
_diffrn_measurement_details
;
List of Runs (angles in degrees, time in seconds):

  # Type    Start    End  Width  t~exp~   \w     \q     \k     \f   Frames
--------------------------------------------------------------------------
  1  \w      9.00 136.00   0.10    0.10    --    0.00  45.00  45.00 1270
  2  \w      9.00 136.00   0.10    0.10    --    0.00  45.00  90.00 1270
  3  \w      9.00 136.00   0.10    0.10    --    0.00  45.00 135.00 1270
  4  \w      9.00 136.00   0.10    0.10    --    0.00  45.00 180.00 1270
  5  \w      9.00 136.00   0.10    0.10    --    0.00  45.00 225.00 1270
  6  \w      9.00 136.00   0.10    0.10    --    0.00  45.00 270.00 1270
  7  \w      9.00 136.00   0.10    0.10    --    0.00  45.00 315.00 1270
  8  \w    -57.00  70.00   0.10    0.10    --    0.00 -45.00   0.00 1270
  9  \w    -57.00  70.00   0.10    0.10    --    0.00 -45.00  45.00 1270
 10  \w    -57.00  70.00   0.10    0.10    --    0.00 -45.00 135.00 1270
 11  \w    -57.00  70.00   0.10    0.10    --    0.00 -45.00 180.00 1270
 12  \w    -57.00  70.00   0.10    0.10    --    0.00 -45.00 225.00 1270
 13  \w    -57.00  70.00   0.10    0.10    --    0.00 -45.00 270.00 1270
 14  \w    -57.00  70.00   0.10    0.10    --    0.00 -45.00 315.00 1270
 15  \w      9.00 136.00   0.10    0.10    --    0.00  45.00   0.00 1270
;
_reflns_number_total                 12766
_reflns_number_gt                    12193
_reflns_threshold_expression         >2.0sigma(I)
_computing_cell_refinement         'CrysAlisPro 1.171.42.24a (Rigaku OD, 2021)'
_computing_data_collection         'CrysAlisPro 1.171.42.24a (Rigaku OD, 2021)'
_computing_data_reduction          'CrysAlisPro 1.171.42.24a (Rigaku OD, 2021)'
_computing_molecular_graphics      'MoPro (J. Appl. Cryst. 2005, 38, 38-54)'
_computing_publication_material    'MoPro (J. Appl. Cryst. 2005, 38, 38-54)'
_computing_structure_solution      'SHELXT 2018/2 (Sheldrick, 2018)'
_computing_structure_refinement      'MoPro (J. Appl. Cryst. 2005, 38, 38-54)'
_iucr_refine_instructions_details
;
! MoPro v20.01 24/09/2021 13:37:05
! molecular file: D:\kreso\strukture\jodid_sinkrotorn_2\multi1\jodid_18.par
! reflections hkl file : D:\kreso\strukture\jodid_sinkrotorn_2\multi1\sortav.hk
#l refin. vs. F^2
! atomic table file : D:\kreso\MoProSuite\LibMoPro\mopro_v20.tab
! wave functions file : D:\kreso\MoProSuite\LibMoPro\WAVEF_Su_Coppens_relativis
#tic
! anomalous scattering file : D:\kreso\MoProSuite\LibMoPro\asf_Kissel.dat
! Constraints file : D:\kreso\strukture\jodid_sinkrotorn_2\multi1\CONSTRAIN.txt
! Restraints file : D:\kreso\strukture\jodid_sinkrotorn_2\multi1\RESTRAIN.txt
! RF factor = 1.635 % RI factor = 2.130%
! wR2F factor = 2.537 % wR2I factor = 4.098%
! g.o.f.(F**2) = 1.455 Nvar= 420 Nref= 12766 Nfree= 0 0.05<sinT/l< 1.06

! P00 Dip Qua Oct Hex l=5 l=6
! I nl = 4 4 4 4 4 5 6
! I zeta= 4.815 4.815 4.815 4.815 4.815 4.815 4.815
! Br nl = 4 4 4 4 4 5 6
! Br zeta= 4.650 4.650 4.650 4.650 4.650 4.650 4.650
! O nl = 2 2 2 3 4 5 6
! O zeta= 4.466 4.466 4.466 4.466 4.466 4.466 4.466
! C nl = 2 2 2 3 4 5 6
! C zeta= 3.176 3.176 3.176 3.176 3.176 3.176 3.176
! Cl nl = 2 2 2 3 4 5 6
! Cl zeta= 4.259 4.259 4.259 4.259 4.259 4.259 4.259
! N nl = 2 2 2 3 4 5 6
! N zeta= 3.839 3.839 3.839 3.839 3.839 3.839 3.839
! H nl = 2 1 2 3 4 5 6
! H zeta= 2.000 2.000 2.000 2.000 2.000 2.000 2.000

WSIG 1.00000 ! weighting scheme
 ! SPACE GROUP P ?

CELL 6.6290 11.0776 17.5033 90.0000 97.6870 90.0000 0.62009
ZERR 0.0000 0.0001 0.0001 0.0000 0.0010 0.0000

SYMM 2 P CENTRO
 X , Y, Z
 -X , 1/2+Y, 1/2-Z

EQUIV 57651

SCALE 1 0.238746

FMULT 1.00000

UOVER 0.00000 0.00000 0.00000 0.00000 0.00000 0.00000 ANI

SOLVT 0.00000 50.00000

EXTIN 0.00000 GAUSSIAN ISOT TYP1 ! G*10^4


DUMMY 0

KAPPA 22
 1.045966 0.881377 ! # 1 1 MOL I1 1X I
 1.079253 0.869383 ! # 2 1 MOL BR1 1X Br
 1.080724 0.878751 ! # 3 1 MOL BR2 1X Br
 0.957497 1.026422 ! # 4 1 MOL O1 1X O
 1.022327 0.928764 ! # 5 1 MOL C1 1X C
 1.006265 0.944686 ! # 6 1 MOL C2 1X C
 0.998804 0.943711 ! # 7 1 MOL C3 1X C
 1.007030 0.817831 ! # 8 1 MOL CL1 1X Cl
 0.980872 0.952142 ! # 9 1 MOL N1 1X N
 1.029142 0.944766 ! # 10 1 MOL C4 1X C
 1.167464 1.104293 ! # 11 1 MOL H4 1X H
 0.993788 0.917506 ! # 12 1 MOL C5 1X C
 1.003673 1.030540 ! # 13 1 MOL C6 1X C
 1.164623 1.109703 ! # 14 1 MOL H6 1X H
 1.016434 0.971192 ! # 15 1 MOL C7 1X C
 0.937300 1.158463 ! # 16 1 MOL H7 1X H
 0.997640 1.018883 ! # 17 1 MOL C8 1X C
 1.068345 1.183905 ! # 18 1 MOL H8 1X H
 0.985757 0.917964 ! # 19 1 MOL C9 1X C
 1.060149 1.140523 ! # 20 1 MOL H9A 1X H
 1.052955 1.139305 ! # 21 1 MOL H9B 1X H
 1.045082 1.138670 ! # 22 1 MOL H9C 1X H


ATOMS 22

ATOM 1 I1 MOL 1 0.799833 0.205080 0.321463 1.0000 1 I
bZX C8 C7 HEX K1 V0 M0 Q0
UANI 0.019179 0.021868 0.020688 -.002087 0.004943 0.001470
 7.10338 0. -.024 -.070 -.110 -.033 -.117 0.032 -.292 -.012
 0.063 -.039 -.020 0.011 0.011 -.107 0.019
 0.097 -.192 -.132 -.081 0.213 0.068 -.021 -.126 0.173

ATOM 2 BR1 MOL 1 0.135979 0.855957 0.349054 1.0000 1 Br
 ZX C2 C3 HEX K2 V0 M0 Q0
UANI 0.024651 0.019471 0.018933 -.001924 0.008568 -.001179
 6.92278 0. 0.006 0.007 -.082 -.321 0.008 -.009 0.014 -.037
 0.016 0. 0.001 -.079 -.021 -.006 -.008
 0.077 -.031 0.012 0.199 -.010 0.007 0.027 0.117 0.001

ATOM 3 BR2 MOL 1 0.395036 1.105757 0.422424 1.0000 1 Br
 ZX C3 C2 HEX K3 V0 M0 Q0
UANI 0.017611 0.022062 0.019380 -.003742 0.005076 0.003582
 6.92163 0. 0.011 0.010 -.074 -.333 -.008 -.019 0.064 0.007
 0.022 -.002 0.004 -.079 -.018 -.003 -.018
 0.084 -.034 0.021 0.186 -.015 0.007 0.024 0.112 0.001

ATOM 4 O1 MOL 1 -0.199905 0.805928 0.442207 1.0000 1 O
 XY C1 C2 OCT K4 V0 M0 Q0
UANI 0.031980 0.033928 0.036996 -.018204 0.017858 -.017155
 6.47690 0. -.086 0.001 0.006 -.062 -.009 0.007 -.099 -.004
 0.022 -.006 0.001 -.010 0.001 0.056 0.003

ATOM 5 C1 MOL 1 -0.108610 0.894493 0.468914 1.0000 1 C
bXY C2 C3 OCT K5 V0 M0 Q0
UANI 0.019090 0.020554 0.020714 -.005893 0.006823 -.003938
 3.73580 0. -.013 -.012 -.006 -.294 -.006 0.009 -.009 0.159
 -.006 -.054 -.049 -.002 0.016 0.183 0.216

ATOM 6 C2 MOL 1 0.071569 0.940959 0.435412 1.0000 1 C
bXY C3 C1 OCT K6 V0 M0 Q0
UANI 0.017795 0.018036 0.016834 -.002661 0.005273 -.000682
 4.06422 0. 0.095 0.037 -.003 -.185 -.010 -.013 -.032 -.029
 0. 0.060 -.025 0.014 0.008 -.246 -.024

ATOM 7 C3 MOL 1 0.172576 1.039981 0.463989 1.0000 1 C
bXY C2 C1 OCT K7 V0 M0 Q0
UANI 0.016469 0.018422 0.017179 -.002982 0.004934 0.000257
 4.06563 0. 0.082 0.006 0.012 -.193 0.007 0.002 0.014 -.038
 0.002 0.009 -.032 0.001 -.001 0.150 0.213

ATOM 8 CL1 MOL 1 0.245684 0.625105 0.504800 1.0000 1 Cl
 ZX C5 C4 HEX K8 V0 M0 Q0
UANI 0.027584 0.027391 0.023399 0.000337 0.011629 0.000724
 6.98122 0. -.009 0.001 0.014 -.108 -.036 0.002 -.024 0.008
 0.014 -.001 0.010 -.044 -.011 0.002 0.014
 0.078 -.002 -.009 0.105 -.004 0.005 0.011 0.088 -.007

ATOM 9 N1 MOL 1 0.542516 0.547520 0.331208 1.0000 1 N
bXY C8 C4 OCT K9 V0 M0 Q0
UANI 0.017980 0.018597 0.018084 -.001155 0.004397 -.000926
 5.23137 0. 0.067 0.007 0. -.179 0.003 0. -.026 0.005
 -.005 -.028 0.003 -.003 0.008 -.190 0.005

ATOM 10 C4 MOL 1 0.481583 0.600418 0.393707 1.0000 1 C
bXY N1 C5 OCT K10 V0 M0 Q0
UANI 0.019302 0.019035 0.018971 -.002591 0.005663 -.001451
 3.73350 0. -.043 -.016 0.008 -.140 0.017 0.005 0.085 0.060
 0.004 -.013 -.002 -.002 -.001 -.285 -.062

ATOM 11 H4 MOL 1 0.562970 0.677894 0.419989 1.0000 1 H
 ZX C4 N1 DIP K11 V0 M0 Q0
UISO 0.022585
 0.78166 0. 0. 0. 0.203

ATOM 12 C5 MOL 1 0.314694 0.555225 0.424044 1.0000 1 C
bXY C4 C6 OCT K12 V0 M0 Q0
UANI 0.019280 0.019703 0.020778 -.001033 0.006357 0.000442
 4.37046 0. 0.031 0.106 0.004 -.180 0.001 0.003 -.003 0.012
 -.003 -.086 0.020 -.006 -.006 -.232 -.069

ATOM 13 C6 MOL 1 0.210268 0.455430 0.390419 1.0000 1 C
bXY C5 C7 OCT K13 V0 M0 Q0
UANI 0.020437 0.021514 0.027943 -.004061 0.006368 -.000080
 3.85140 0. -.035 -.007 -.011 -.170 0.006 -.002 -.043 0.006
 -.001 0.060 -.010 -.008 0.005 -.188 -.005

ATOM 14 H6 MOL 1 0.081833 0.418010 0.414634 1.0000 1 H
 ZX C6 C5 DIP K14 V0 M0 Q0
UISO 0.027616
 0.76709 0. 0. 0. 0.179

ATOM 15 C7 MOL 1 0.274401 0.404922 0.325150 1.0000 1 C
bXY C8 C6 OCT K15 V0 M0 Q0
UANI 0.023117 0.020170 0.028304 -.004341 0.004207 -.003150
 4.04528 0. 0.127 -.004 -.003 -.178 -.006 -.011 0.007 0.014
 -.001 -.023 -.002 -.001 -.006 -.260 -.002

ATOM 16 H7 MOL 1 0.194353 0.328254 0.297191 1.0000 1 H
 ZX C7 C8 DIP K16 V0 M0 Q0
UISO 0.028553
 1.10034 0. 0. 0. 0.177

ATOM 17 C8 MOL 1 0.441358 0.453087 0.295945 1.0000 1 C
bXY N1 C7 OCT K17 V0 M0 Q0
UANI 0.022014 0.019675 0.022090 -.001042 0.004033 -.003182
 4.04035 0. 0.027 0.040 0.016 -.136 -.001 0.012 0.008 0.053
 0.009 -.030 -.025 0.001 -.003 -.245 -.029

ATOM 18 H8 MOL 1 0.490583 0.414667 0.244626 1.0000 1 H
 ZX C8 N1 DIP K18 V0 M0 Q0
UISO 0.025394
 0.87846 0. 0. 0. 0.060

ATOM 19 C9 MOL 1 0.720799 0.595528 0.299060 1.0000 1 C
 ZX N1 H9A OCT K19 V0 M0 Q0
UANI 0.022638 0.030983 0.022657 -.004924 0.008728 -.003058
 4.12044 0. -.006 -.012 -.085 -.054 0. -.003 0.017 0.006
 0.296 -.001 0. 0.001 0.004 0.044 0.015

ATOM 20 H9A MOL 1 0.783592 0.670460 0.333572 1.0000 1 H
 ZX C9 N1 DIP K20 V0 M0 Q0
UISO 0.037363
 0.91810 0. 0. 0. 0.200

ATOM 21 H9B MOL 1 0.834076 0.525774 0.299355 1.0000 1 H
 ZX C9 N1 DIP K21 V0 M0 Q0
UISO 0.037363
 0.97673 0. 0. 0. -.023

ATOM 22 H9C MOL 1 0.674943 0.625414 0.240771 1.0000 1 H
 ZX C9 N1 DIP K22 V0 M0 Q0
UISO 0.037363
 0.91326 0. 0. 0. 0.201

ANHAR 4 4 ! number_of_anharmonic_atoms max_order
 1 ! I1 1 ! atom_number
-1.11E-05 3.41E-05-3.87E-07 5.02E-04-2.61E-04-2.22E-04 7.45E-05-6.80E-05
 7.82E-06 1.55E-04
 5.96E-04 6.45E-05 1.08E-05-1.18E-04 1.85E-04 6.41E-04-7.27E-06 2.16E-04
-2.16E-05 1.45E-04-1.37E-06 2.23E-05 2.10E-05 7.02E-05 3.53E-06
 2 ! BR1 1 ! atom_number
-3.79E-04 3.91E-05 4.68E-06-1.01E-05-3.53E-04 4.73E-04 1.61E-04-4.47E-05
-2.87E-05-2.50E-06
 8.16E-04-6.07E-06 3.79E-06-2.70E-04 4.44E-04 4.94E-04-4.51E-05 2.42E-04
-5.01E-05 2.06E-04-2.56E-05 3.92E-05 1.65E-05 2.26E-05 7.74E-06
 3 ! BR2 1 ! atom_number
 1.49E-04-1.27E-04 5.54E-06-2.20E-06-3.20E-05-2.74E-04 6.12E-05-6.42E-05
-8.11E-07 6.86E-05
 2.24E-04 2.17E-05-9.44E-07-1.54E-04 2.14E-05 4.22E-04 1.05E-04 1.10E-04
-6.26E-05 8.04E-05-1.05E-05-7.80E-06 5.19E-05 2.44E-05 1.56E-05
 8 ! CL1 1 ! atom_number
-2.28E-05-8.39E-05 8.50E-06 3.67E-06-1.71E-05 3.20E-05-9.57E-05 4.31E-05
 3.74E-05-6.17E-06
 8.81E-04 6.29E-05 7.23E-06-2.35E-05 4.47E-04 8.99E-04-6.20E-05 2.99E-04
 2.97E-05 2.85E-04 2.13E-05 4.64E-05 5.57E-05 7.11E-05 2.40E-05


STOP
;
_refine_special_details
;
 Refinement of F^2^ against reflections.
 The threshold expression of F^2^ > 2sigma(F^2^) is
 used for calculating R-factors(gt) and is not
 relevant to the choice of reflections for refinement.
 R-factors based on F^2^ are statistically about twice
 as large as those based on F, and R-factors based on
 ALL data will be even larger.
;
_refine_ls_structure_factor_coef     Fsqd
_refine_ls_matrix_type                full
_refine_ls_weighting_scheme          sigma
_refine_ls_weighting_details         ?
_atom_sites_solution_primary      direct
_atom_sites_solution_secondary    difmap
_atom_sites_solution_hydrogens    difmap
_refine_ls_hydrogen_treatment    mixed
# refall refxyz hetero heteroxyz constr

_refine_ls_extinction_method        'none'
_refine_ls_abs_structure_Flack   ?
_refine_ls_abs_structure_Rogers  ?
###  Notice MoPro refines Rogers parameter (Eta f" multiplier)

_refine_ls_number_reflns             12766
_refine_ls_number_parameters           420
_refine_ls_number_restraints           162
# R-factors: R(F)  &  wR2(I)
_refine_ls_R_factor_all              0.0164
## R_factor_all computed for  I/sigmaI >   0.00
_refine_ls_R_factor_gt               0.0164
_refine_ls_wR_factor_ref             0.0410
_refine_ls_wR_factor_gt              0.0403
_refine_ls_goodness_of_fit_ref       1.168
# GOF(I) computed assuming  all parameters refined:     709
_refine_ls_restrained_S_all          1.125
_refine_ls_shift/su_max              0.009
_refine_ls_shift/su_mean             0.000

_refine_diff_density_max                0.48768
_refine_diff_density_min               -0.99235
_refine_diff_density_rms                0.08447
###  to get diff_density_max min & rms :
###  run MoPro  : WRIT FOUR   to create FOURier file
### run VMoPro : FOUR  FastFourierTransform
### to get a 3D grid (Xplor format) on whole unit-cell
###  To get max min rms statistics
###  run VMoPro: GRID STAT   or
###  open 3D xplor grid with MoProViewer

loop_
_atom_site_type_symbol
_atom_site_label
_atom_site_fract_x
_atom_site_fract_y
_atom_site_fract_z
_atom_site_U_iso_or_equiv
_atom_site_adp_type
_atom_site_occupancy
_atom_site_calc_flag
_atom_site_refinement_flags_posn
_atom_site_refinement_flags_adp
_atom_site_disorder_assembly
_atom_site_disorder_group
I I1 0.799833(6) 0.205080(4) 0.321463(2) 0.020372(5) Uani 1 d . . . .
Br BR1 0.135979(11) 0.855957(7) 0.349054(4) 0.020505(7) Uani 1 d . . . .
Br BR2 0.395036(10) 1.105757(7) 0.422424(4) 0.019448(6) Uani 1 d . . . .
O  O1 -0.19990(15)  0.80593(10)  0.44221(6)  0.03310(9) Uani 1  d    . .  . .
C  C1 -0.10861(11)  0.89449(7)  0.46891(4)  0.01974(6) Uani 1  d    . .  . .
C  C2  0.07157(10)  0.94096(6)  0.43541(4)  0.01729(5) Uani 1  d    . .  . .
C  C3  0.17258(9)  1.03998(6)  0.46399(4)  0.01711(5) Uani 1  d    . .  . .
Cl CL1 0.24568(3) 0.62511(2) 0.504800(12) 0.025378(19) Uani 1 d . . . .
N  N1  0.54252(10)  0.54752(6)  0.33121(3)  0.01804(5) Uani 1  d    . .  . .
C  C4  0.48158(11)  0.60042(6)  0.39371(4)  0.01882(6) Uani 1  d    . .  . .
H  H4  0.56297  0.67789  0.41999  0.02259 Uiso 1  d    R U  . .
C  C5  0.31469(11)  0.55523(7)  0.42404(4)  0.01959(6) Uani 1  d    . .  . .
C  C6  0.21027(12)  0.45543(7)  0.39042(5)  0.02301(6) Uani 1  d    . .  . .
H  H6  0.08183  0.41801  0.41463  0.02762 Uiso 1  d    R U  . .
C  C7  0.27440(13)  0.40492(8)  0.32515(5)  0.02379(7) Uani 1  d    . .  . .
H  H7  0.19435  0.32825  0.29719  0.02855 Uiso 1  d    R U  . .
C  C8  0.44136(12)  0.45309(7)  0.29595(4)  0.02116(6) Uani 1  d    . .  . .
H  H8  0.49058  0.41467  0.24463  0.02539 Uiso 1  d    R U  . .
C  C9  0.72080(13)  0.59553(9)  0.29906(5)  0.02491(7) Uani 1  d    . .  . .
H  H9A  0.784(4)  0.6705(16)  0.334(14)  0.03736 Uiso 1  d    D U  . .
H  H9B  0.834(3)  0.526(14)  0.2994(16)  0.03736 Uiso 1  d    D U  . .
H  H9C  0.675(4)  0.625(2)  0.241(14)  0.03736 Uiso 1  d    D U  . .

loop_
_atom_site_aniso_label
_atom_site_aniso_U_11
_atom_site_aniso_U_22
_atom_site_aniso_U_33
_atom_site_aniso_U_12
_atom_site_aniso_U_13
_atom_site_aniso_U_23
I1 0.019179(17) 0.02187(2) 0.020688(17) -0.002087(11) 0.004943(12) 0.001470(11)
BR1 0.02465(3) 0.01947(3) 0.01893(2) -0.001924(18) 0.008568(18) -0.001179(16)
BR2 0.01761(2) 0.02206(3) 0.01938(2) -0.003742(17) 0.005076(17) 0.003582(17)
O1  0.0320(3)  0.0339(4)  0.0370(3) -0.0182(3)  0.0179(3) -0.0172(3)
C1  0.0191(2)  0.0206(2)  0.0207(2) -0.00589(18)  0.00682(17) -0.00394(18)
C2  0.01780(18)  0.0180(2)  0.01683(17) -0.00266(16)  0.00527(15) -0.00068(15)
C3  0.01647(17)  0.0184(2)  0.01718(17) -0.00298(16)  0.00493(15)  0.00026(16)
CL1  0.02758(7)  0.02739(7)  0.02340(6)  0.00034(6)  0.01163(5)  0.00072(6)
N1  0.01798(18)  0.0186(2)  0.01808(17) -0.00115(16)  0.00440(15) -0.00093(16)
C4  0.0193(2)  0.0190(2)  0.01897(19) -0.00259(17)  0.00566(17) -0.00145(17)
C5  0.0193(2)  0.0197(2)  0.0208(2) -0.00103(18)  0.00636(17)  0.00044(18)
C6  0.0204(2)  0.0215(3)  0.0279(3) -0.0041(2)  0.0064(2) -0.0001(2)
C7  0.0231(2)  0.0202(3)  0.0283(3) -0.0043(2)  0.0042(2) -0.0031(2)
C8  0.0220(2)  0.0197(2)  0.0221(2) -0.0010(2)  0.00403(19) -0.00318(19)
C9  0.0226(2)  0.0310(3)  0.0227(2) -0.0049(2)  0.0087(2) -0.0031(2)

_geom_special_details
;
;

loop_
_geom_bond_atom_site_label_1
_geom_bond_atom_site_label_2
_geom_bond_distance
_geom_bond_site_symmetry_2
_geom_bond_publ_flag
BR1    C2     1.8779(6)  .         ?
BR2    C3     1.8767(6)  .         ?
O1     C1     1.2131(9)  .         ?
C1     C2     1.4909(8)  .         ?
C1     C3     2.4743(8)  .         ?
C2     C3     1.3462(9)  .         ?
CL1    C5     1.7261(7)  .         ?
N1     C8     1.3469(9)  .         ?
N1     C4     1.3496(8)  .         ?
N1     C9     1.4745(9)  .         ?
C4     C5     1.3834(9)  .         ?
C4     H4     1.08300  .         ?
C5     C6     1.3924(10)  .         ?
C6     C7     1.3888(12)  .         ?
C6     H6     1.08300  .         ?
C7     C8     1.3865(11)  .         ?
C7     H7     1.08300  .         ?
C8     H8     1.08300  .         ?
C9     H9A    1.0770(8)  .         ?
C9     H9B    1.0770(9)  .         ?
C9     H9C    1.0770(8)  .         ?

loop_
_geom_angle_atom_site_label_1
_geom_angle_atom_site_label_2
_geom_angle_atom_site_label_3
_geom_angle
_geom_angle_site_symmetry_1
_geom_angle_site_symmetry_2
_geom_angle_site_symmetry_3
_geom_angle_publ_flag
O1    C1    C2        120.82(5)   .      .  .       ?
O1    C1    C3        148.50(5)   .      .  .       ?
BR1   C2    C3        123.53(4)   .      .  .       ?
BR1   C2    C1        115.08(4)   .      .  .       ?
C3    C2    C1        121.33(5)   .      .  .       ?
BR2   C3    C2        123.36(4)   .      .  .       ?
BR2   C3    C1        154.30(2)   .      .  .       ?
C8    N1    C4        121.60(5)   .      .  .       ?
C8    N1    C9        118.72(5)   .      .  .       ?
C4    N1    C9        119.66(5)   .      .  .       ?
N1    C4    C5        119.70(5)   .      .  .       ?
N1    C4    H4        120.15      .      .  .       ?
C5    C4    H4        120.15      .      .  .       ?
CL1   C5    C4        117.72(4)   .      .  .       ?
CL1   C5    C6        122.07(5)   .      .  .       ?
C4    C5    C6        120.20(5)   .      .  .       ?
C5    C6    C7        118.55(6)   .      .  .       ?
C5    C6    H6        120.72      .      .  .       ?
C7    C6    H6        120.72      .      .  .       ?
C8    C7    C6        119.70(6)   .      .  .       ?
C8    C7    H7        120.15      .      .  .       ?
C6    C7    H7        120.15      .      .  .       ?
N1    C8    C7        120.20(6)   .      .  .       ?
N1    C8    H8        119.90      .      .  .       ?
C7    C8    H8        119.90      .      .  .       ?
N1    C9    H9A       109.47      .      .  .       ?
N1    C9    H9B       109.47      .      .  .       ?
N1    C9    H9C       109.47      .      .  .       ?
H9A   C9    H9B       109.47      .      .  .       ?
H9A   C9    H9C       109.47      .      .  .       ?
H9B   C9    H9C       109.47      .      .  .       ?

loop_
_geom_torsion_atom_site_label_1
_geom_torsion_atom_site_label_2
_geom_torsion_atom_site_label_3
_geom_torsion_atom_site_label_4
_geom_torsion_site_symmetry_1
_geom_torsion_site_symmetry_2
_geom_torsion_site_symmetry_3
_geom_torsion_site_symmetry_4
_geom_torsion
_geom_torsion_publ_flag
BR1   C2    C3    BR2    . . . .  -1.00(4) ?
BR1   C2    C3    C1     . . . .  176.98(7) ?
BR1   C2    C1    O1     . . . .  1.98(7) ?
BR1   C2    C1    C3     . . . . -177.22(9) ?
BR2   C3    C2    C1     . . . . -177.98(5) ?
BR2   C3    C1    O1     . . . .  2.6(2) ?
BR2   C3    C1    C2     . . . .  3.89(18) ?
O1    C1    C2    C3     . . . .  179.20(10) ?
O1    C1    C3    C2     . . . .  -1.3(3) ?
CL1   C5    C4    N1     . . . .  179.12(6) ?
CL1   C5    C4    H4     . . . .   -0.88 ?
CL1   C5    C6    C7     . . . .  179.52(6) ?
CL1   C5    C6    H6     . . . .   -0.48 ?
N1    C8    C7    C6     . . . .  0.80(7) ?
N1    C8    C7    H7     . . . . -179.20 ?
N1    C4    C5    C6     . . . .  0.17(7) ?
C4    N1    C8    C7     . . . .  -2.30(7) ?
C4    N1    C8    H8     . . . .  177.70 ?
C4    N1    C9    H9A    . . . .  1.39(7) ?
C4    N1    C9    H9B    . . . .  121.39(7) ?
C4    N1    C9    H9C    . . . . -118.61(7) ?
C4    C5    C6    C7     . . . .  -1.58(7) ?
C4    C5    C6    H6     . . . .  178.42 ?
H4    C4    N1    C8     . . . . -178.19 ?
H4    C4    N1    C9     . . . .    0.19 ?
H4    C4    C5    C6     . . . . -179.83 ?
C5    C4    N1    C8     . . . .  1.81(7) ?
C5    C4    N1    C9     . . . . -179.81(7) ?
C5    C6    C7    C8     . . . .  1.10(8) ?
C5    C6    C7    H7     . . . . -178.90 ?
C6    C7    C8    H8     . . . . -179.20 ?
H6    C6    C7    C8     . . . . -178.90 ?
H6    C6    C7    H7     . . . .    1.10 ?
C7    C8    N1    C9     . . . .  179.31(8) ?
H7    C7    C8    H8     . . . .    0.80 ?
C8    N1    C9    H9A    . . . .  179.82(7) ?
C8    N1    C9    H9B    . . . .  -60.18(7) ?
C8    N1    C9    H9C    . . . .  59.82(7) ?
H8    C8    N1    C9     . . . .   -0.69 ?

loop_
_geom_hbond_atom_site_label_D
_geom_hbond_atom_site_label_H
_geom_hbond_atom_site_label_A
_geom_hbond_distance_DH
_geom_hbond_distance_HA
_geom_hbond_distance_DA
_geom_hbond_angle_DHA
_geom_hbond_site_symmetry_A
C4    H4    O1    1.083 2.1143 3.1436(9)  157.76(2)   1_655
### Notice sigmas on distances involving HYDROGEN atoms
### is generally not recommended.
### this may cause reading errors in checkcif
C9    H9A   O1    1.0770(8) 2.4133(7) 3.4109(10)  153.46(3)   1_655

loop_
_publ_author_name
_publ_author_address
,'?'
; ?
;

_publ_requested_journal          '?'
_publ_contact_author                ?
_publ_contact_author_phone        '?'
_publ_contact_author_fax          '?'
_publ_contact_author_email        '?'
_publ_section_title
;
 ?
;
_publ_section_comment
;
 ?
;
_publ_section_references
;
 ?
;
###_mopro_hkl_file 
_shelx_hkl_file 
; 
 -13   0   1 0.0266800   0.0597
 -13   0   2   1.24145   0.1290
 -13   0   3 0.0565400   0.1012
 -13   0   4 0.9871800   0.1541
 -13   0   5 0.1065500   0.0913
 -13   0   6  53.09500   7.2542
 -13   0   8  15.60000   1.5332
 -13   0   9 0.0460900   0.0871
 -13   0  10  14.67410   0.6020
 -13   0  11 0.1003200   0.0595
 -13   0  12   4.03868   0.3481
 -13   0  13 0.0600000   0.0806
 -13   0  14  45.58000   3.7053
 -13   0  16 0.1609500   0.1055
 -13   0  17 0.0300000   0.0781
 -13   1   1 0.1326600   0.0583
 -13   1   2  11.12270   0.3393
 -13   1   3 0.0739400   0.0546
 -13   1   4   5.38243   0.3464
 -13   1   5  14.32480   0.5365
 -13   1   6   1.24365   0.1106
 -13   1   7   3.24409   0.2282
 -13   1   8  30.58060   1.0737
 -13   1   9   7.31336   0.4409
 -13   1  10 0.9923300   0.0931
 -13   1  11 0.5740400   0.0763
 -13   1  12 0.1834600   0.0628
 -13   1  13 0.3851500   0.0721
 -13   1  14 0.6011600   0.1050
 -13   1  15   3.95807   0.2745
 -13   1  16   9.22221   0.4658
 -13   1  17  12.17760   0.4803
 -13   2   1  11.96360   0.4445
 -13   2   2 0.1973200   0.0516
 -13   2   3 0.0491400   0.0606
 -13   2   4  11.45700   0.3713
 -13   2   5   7.46069   0.3140
 -13   2   6   8.19384   0.3595
 -13   2   7   3.68155   0.2197
 -13   2   8   7.82160   0.3172
 -13   2   9   6.14021   0.2822
 -13   2  10   1.62445   0.1078
 -13   2  11   1.70806   0.1136
 -13   2  12  21.12390   0.8008
 -13   2  13   4.69050   0.2612
 -13   2  14   9.52460   0.5831
 -13   2  15  10.43630   0.6962
 -13   2  16 0.2081300   0.0688
 -13   3   1 0.9661400   0.0839
 -13   3   2  17.26710   0.5746
 -13   3   3   4.34467   0.2366
 -13   3   4   2.04530   0.1422
 -13   3   5  12.28950   0.4468
 -13   3   6   3.24423   0.2219
 -13   3   7   3.28909   0.2111
 -13   3   8 0.1708600   0.0650
 -13   3   9  20.43080   0.8529
 -13   3  10  21.19520   0.6064
 -13   3  11   3.24036   0.1653
 -13   3  12   3.58484   0.1739
 -13   3  13 0.1496300   0.0648
 -13   3  14  16.67180   0.6098
 -13   3  15  12.48200   0.4257
 -13   3  16   3.95116   0.2846
 -13   3  17  25.50000   0.7891
 -13   4   1  13.04800   0.5441
 -13   4   2   1.06070   0.1161
 -13   4   3   7.14331   0.4385
 -13   4   4  18.48360   1.3750
 -13   4   5  22.90480   1.9535
 -13   4   6 0.5349700   0.0859
 -13   4   7 0.8831900   0.0904
 -13   4   8   5.00463   0.2105
 -13   4   9 0.2353700   0.0693
 -13   4  10   1.13130   0.1292
 -13   4  11   5.67727   0.2296
 -13   4  12   7.05891   0.2707
 -13   4  13  15.71970   0.5556
 -13   4  14   3.17449   0.1806
 -13   4  15 0.1561200   0.0854
 -13   4  16 0.1400000   0.1626
 -13   5   1  16.54430   0.4735
 -13   5   2 0.1281200   0.0720
 -13   5   3  26.41480   1.0136
 -13   5   4   1.85324   0.1238
 -13   5   5   2.07482   0.1291
 -13   5   6 0.9155900   0.0950
 -13   5   7 0.7965300   0.1059
 -13   5   8 0.2939000   0.0893
 -13   5   9   9.09999   0.4166
 -13   5  10   9.28097   0.5118
 -13   5  11  24.48870   0.9115
 -13   5  12 0.1490800   0.0689
 -13   5  13   3.40767   0.1962
 -13   5  14   4.00802   0.2607
 -13   6   1  11.58110   0.5149
 -13   6   2   2.81181   0.1735
 -13   6   3   5.16234   0.2275
 -13   6   4   1.01015   0.1187
 -13   6   5   7.95622   0.3433
 -13   6   6 0.1376300   0.0558
 -13   6   7  10.78410   0.4890
 -13   6   8   1.21589   0.1033
 -13   6   9   3.22173   0.2535
 -13   6  10   2.63414   0.1704
 -13   6  11   9.31486   0.4249
 -13   6  12   7.01757   0.2974
 -13   6  13  39.70000   1.2979
 -13   7   1  17.93250   0.5847
 -13   7   2  13.29910   0.5427
 -13   7   3   6.10141   0.2287
 -13   7   4 0.4614300   0.0663
 -13   7   5   1.02998   0.0988
 -13   7   6   2.07618   0.1294
 -13   7   7   5.98528   0.2402
 -13   7   8   1.61535   0.1269
 -13   7   9   8.29386   0.3117
 -13   7  10   9.40601   0.4454
 -13   8   1 0.0100000   0.0900
 -13   8   2 0.2150000   0.0634
 -13   8   3 0.9450000   0.1774
 -13   8   4   5.64000   0.2821
 -13   8   5   3.47000   0.2204
 -13   8   7  16.57000   0.5884
 -13   8   8 0.2300000   0.0700
 -12   0   2  148.1500   3.8619
 -12   0   3 0.0828500   0.0991
 -12   0   4  14.84190   0.4638
 -12   0   5 0.0703400   0.0769
 -12   0   6  13.27360   0.4278
 -12   0   7 0.0284700   0.0585
 -12   0   8  28.10370   0.8830
 -12   0   9 0.1514900   0.0896
 -12   0  10  33.76360   1.6496
 -12   0  11 0.0630800   0.0581
 -12   0  12  17.27820   0.5888
 -12   0  13 0.0623400   0.1188
 -12   0  14  47.84110   1.8267
 -12   0  15 0.0257200   0.0756
 -12   0  18   6.13035   0.7897
 -12   0  19 0.0766900   0.0795
 -12   0  20   1.74352   0.1812
 -12   0  22   8.95002   0.4497
 -12   0  23 0.1300000   0.2400
 -12   1   1   3.91829   0.1516
 -12   1   2   2.45447   0.1187
 -12   1   3  11.57250   0.3339
 -12   1   4  14.09710   0.3876
 -12   1   5   1.32626   0.0869
 -12   1   6   1.88798   0.1134
 -12   1   7 0.0980300   0.0407
 -12   1   8  19.39270   0.5510
 -12   1   9   1.66771   0.1006
 -12   1  10   5.64304   0.2203
 -12   1  11  22.92150   0.7426
 -12   1  12  52.20390   1.3040
 -12   1  13   1.70962   0.1079
 -12   1  14  10.30710   0.4415
 -12   1  15   4.50962   0.2046
 -12   1  16   1.08500   0.2340
 -12   1  17   3.04775   0.2849
 -12   1  18  16.88970   0.7649
 -12   1  19 0.2618700   0.0595
 -12   1  20  59.12200   4.3837
 -12   1  21   6.03606   0.2733
 -12   1  22 0.6572600   0.1038
 -12   2   1  14.63930   0.3964
 -12   2   2   9.31090   0.2873
 -12   2   3   2.35258   0.1198
 -12   2   4  11.11870   0.3546
 -12   2   5 0.7527600   0.0690
 -12   2   6   5.17785   0.1841
 -12   2   7   9.20147   0.2752
 -12   2   8  38.86200   1.1334
 -12   2   9  13.05150   0.5782
 -12   2  10   1.43302   0.1026
 -12   2  11  41.60940   1.2600
 -12   2  12 0.1472900   0.0508
 -12   2  13  12.71790   0.3904
 -12   2  14   6.47943   0.2356
 -12   2  15 0.9882500   0.1080
 -12   2  16  20.78390   0.7944
 -12   2  17  20.25790   0.6594
 -12   2  18 0.4981700   0.0782
 -12   2  19   2.06103   0.1199
 -12   2  20   3.47657   0.2234
 -12   2  21  24.37880   1.0476
 -12   2  22   5.39606   0.2601
 -12   3   1 0.2583000   0.0516
 -12   3   3  28.12220   0.6938
 -12   3   4  11.65040   0.3678
 -12   3   5  23.65290   0.7496
 -12   3   6  46.48680   1.4788
 -12   3   7   2.20692   0.1107
 -12   3   8  10.54680   0.3921
 -12   3   9   5.49562   0.2521
 -12   3  10   7.03453   0.3047
 -12   3  11  37.34680   1.0343
 -12   3  12   1.16821   0.0931
 -12   3  13   1.71071   0.1114
 -12   3  14   6.50461   0.4055
 -12   3  15   4.33015   0.2462
 -12   3  16   2.06055   0.1337
 -12   3  17   1.93836   0.1563
 -12   3  18  15.02540   0.5645
 -12   3  19 0.9636700   0.0996
 -12   3  20 0.6159200   0.0716
 -12   3  21   5.05044   0.2999
 -12   3  22 0.2453900   0.1444
 -12   4   1   4.02560   0.1614
 -12   4   2   7.75923   0.2524
 -12   4   3   3.65178   0.1370
 -12   4   4  15.83850   0.5172
 -12   4   5   3.32789   0.1473
 -12   4   6   1.72927   0.1977
 -12   4   7  17.63610   0.5267
 -12   4   8   3.16416   0.1719
 -12   4   9  15.06210   0.5634
 -12   4  10   2.61617   0.1455
 -12   4  11   5.30099   0.2104
 -12   4  12   2.14655   0.1542
 -12   4  13 0.3271600   0.0826
 -12   4  14 0.0123200   0.0804
 -12   4  15  33.68550   1.0399
 -12   4  16  51.93940   1.3049
 -12   4  17  23.11300   0.8989
 -12   4  18 0.4969400   0.0771
 -12   4  19 0.3593500   0.0922
 -12   4  20   4.93437   0.2260
 -12   4  21  12.46040   0.4486
 -12   5   1 0.2367900   0.0470
 -12   5   2 0.6462400   0.0654
 -12   5   3 0.7342600   0.0638
 -12   5   4   6.85561   0.4410
 -12   5   5  40.26790   1.0960
 -12   5   6   3.64094   0.2380
 -12   5   7  15.11080   0.5356
 -12   5   8   9.77886   0.3554
 -12   5   9  16.48770   0.5817
 -12   5  10   3.31990   0.1592
 -12   5  11   1.64454   0.1554
 -12   5  12 0.2264000   0.0844
 -12   5  13  19.33500   1.9265
 -12   5  14 0.8649100   0.1213
 -12   5  15  14.15250   0.5294
 -12   5  16   1.93010   0.1412
 -12   5  17  31.72340   1.0008
 -12   5  18 0.1821900   0.0787
 -12   5  19  16.58600   0.5559
 -12   5  20  10.11050   0.3959
 -12   5  21 0.5400000   0.2264
 -12   6   1  11.63500   0.4239
 -12   6   2 0.2318900   0.0565
 -12   6   3  29.58320   0.8391
 -12   6   4   8.63985   0.2940
 -12   6   5 0.5222900   0.0633
 -12   6   6   1.91561   0.1211
 -12   6   7  58.23900   1.5869
 -12   6   8  12.50310   0.4637
 -12   6   9  13.93180   0.4487
 -12   6  10   4.54000   0.6123
 -12   6  11   4.53500   0.4046
 -12   6  12 0.4162700   0.0812
 -12   6  13   1.24153   0.1062
 -12   6  14   1.12497   0.1633
 -12   6  15  27.84730   0.8911
 -12   6  16   3.13718   0.2047
 -12   6  17 0.2019800   0.0642
 -12   6  18   1.85776   0.1396
 -12   6  19   2.76709   0.1757
 -12   6  20 0.1850000   0.1095
 -12   7   1   1.59500   0.2628
 -12   7   2   1.97000   0.1548
 -12   7   3   2.76500   0.1783
 -12   7   4 0.3750000   0.1062
 -12   7   5   4.49000   0.2353
 -12   7   6  22.81000   0.7562
 -12   7   7  11.06500   0.5719
 -12   7   8   2.07000   0.6796
 -12   7   9 0.6350000   0.1927
 -12   7  10 0.0490800   0.0912
 -12   7  11   8.02302   0.3109
 -12   7  12 0.1849100   0.0693
 -12   7  13  34.25560   0.9967
 -12   7  14  22.11180   0.6416
 -12   7  15   2.52873   0.1594
 -12   7  16 0.2385000   0.0783
 -12   7  17   8.13338   0.3423
 -12   7  18  13.68180   0.4898
 -12   7  19  33.17000   1.7417
 -12   8   1  42.07260   1.4541
 -12   8   2 0.7387200   0.1398
 -12   8   3  10.72360   0.5117
 -12   8   4   9.12025   0.4931
 -12   8   5   8.93454   0.3480
 -12   8   6   2.92691   0.1607
 -12   8   7   5.26427   0.2210
 -12   8   8   3.30074   0.1639
 -12   8   9  12.04670   0.4730
 -12   8  10   8.79853   0.3327
 -12   8  11   2.65244   0.1892
 -12   8  12   1.34671   0.1317
 -12   8  13  20.48330   0.6502
 -12   8  14   1.99769   0.1505
 -12   8  15   2.83794   0.2251
 -12   8  16  28.94180   0.8699
 -12   8  17 0.3415100   0.0783
 -12   9   1 0.1910900   0.0505
 -12   9   2   2.28379   0.1256
 -12   9   3  13.27690   0.3930
 -12   9   4  27.05290   0.7303
 -12   9   5 0.1283300   0.0646
 -12   9   6   9.11871   0.2955
 -12   9   7 0.3592500   0.0616
 -12   9   8   1.74379   0.1072
 -12   9   9   2.34409   0.1293
 -12   9  10   7.57079   0.2964
 -12   9  11  22.48490   0.6684
 -12   9  12  16.19000   0.5586
 -12   9  13   4.26192   0.2215
 -12   9  14 0.7850000   0.0966
 -12   9  15   3.16137   0.1908
 -12   9  16   3.52500   0.3943
 -12  10   1   1.78351   0.1372
 -12  10   2  11.78680   0.3648
 -12  10   3 0.1017000   0.0555
 -12  10   4 0.1662200   0.0638
 -12  10   5 0.1267500   0.0596
 -12  10   6 0.7667500   0.0918
 -12  10   7 0.1156200   0.0549
 -12  10   8   2.49192   0.1317
 -12  10   9   2.18255   0.1251
 -12  10  10  22.34850   0.6061
 -12  10  11 0.7161000   0.0930
 -12  10  12   3.22454   0.1901
 -12  10  13   4.50256   0.2273
 -12  10  14  11.09000   1.0459
 -12  11   1 0.2848400   0.0659
 -12  11   2   3.82038   0.2284
 -12  11   3 0.1129000   0.0700
 -12  11   4  23.83260   0.6431
 -12  11   5   3.28586   0.1734
 -12  11   6   1.37539   0.1004
 -12  11   7 0.6548000   0.0718
 -12  11   8   3.87014   0.1859
 -12  11   9   5.19750   0.2185
 -12  11  10  12.68960   0.5270
 -11   0   1 0.1252900   0.0672
 -11   0   2 0.2050000   0.0648
 -11   0   3 0.0774400   0.0521
 -11   0   4  38.99990   1.0097
 -11   0   5 0.0627900   0.1212
 -11   0   6  44.28000   1.1781
 -11   0   7 0.0900000   0.0737
 -11   0   8  15.03670   0.5110
 -11   0   9 0.1000000   0.0776
 -11   0  10 0.8991000   0.1025
 -11   0  11 0.0850000   0.0778
 -11   0  12   3.04000   0.3414
 -11   0  13 0.0479400   0.0698
 -11   0  14  118.5040   3.8555
 -11   0  15 0.0259800   0.1097
 -11   0  16  21.83500   0.7413
 -11   0  17 0.0124400   0.0721
 -11   0  18  25.23560   0.9538
 -11   0  19 0.0100000   0.1011
 -11   0  20  24.73620   0.8053
 -11   0  21 0.0200000   0.2100
 -11   0  22   4.07500   0.2906
 -11   0  23 0.1366900   0.1007
 -11   0  24  36.05820   1.1239
 -11   0  26  69.91500   3.3485
 -11   1   1   1.37699   0.0767
 -11   1   2  79.94490   1.8286
 -11   1   3   2.60198   0.1131
 -11   1   4   9.82411   0.2804
 -11   1   5   1.02993   0.0793
 -11   1   6  70.47620   1.6541
 -11   1   7   7.00051   0.2290
 -11   1   8  75.68420   1.8861
 -11   1   9  20.27770   0.5215
 -11   1  10   2.28521   0.1256
 -11   1  11   6.61328   0.2943
 -11   1  12   2.93987   0.1467
 -11   1  13   3.57199   0.1795
 -11   1  14  104.8990   2.9192
 -11   1  15  22.89140   0.8213
 -11   1  16  12.45480   0.3829
 -11   1  17   1.18733   0.1046
 -11   1  18  13.06120   0.4305
 -11   1  19 0.8826200   0.0815
 -11   1  20   8.91633   0.3226
 -11   1  21   1.27674   0.1646
 -11   1  22   4.39950   0.2215
 -11   1  23  22.03980   0.6371
 -11   1  24   5.48311   0.2598
 -11   1  25   1.36093   0.1170
 -11   1  26   3.54254   0.2848
 -11   2   1  13.29460   0.3600
 -11   2   2  25.22410   0.6240
 -11   2   3   1.01230   0.0690
 -11   2   4  23.92530   0.6374
 -11   2   5  166.2130   3.8666
 -11   2   6 0.2779900   0.0521
 -11   2   7   4.32083   0.1619
 -11   2   8 0.1789600   0.0496
 -11   2   9  19.66830   0.6134
 -11   2  10  21.84690   0.6495
 -11   2  11  13.11600   0.4201
 -11   2  12  31.20610   0.8713
 -11   2  13  13.83930   0.4317
 -11   2  14 0.1841700   0.0613
 -11   2  15   6.80168   0.2440
 -11   2  16   2.99488   0.1514
 -11   2  17  66.05400   1.7051
 -11   2  18  22.97670   0.6205
 -11   2  19  13.75460   0.4255
 -11   2  20  15.05550   0.4442
 -11   2  21 0.1241700   0.0677
 -11   2  22 0.5733300   0.0981
 -11   2  23 0.3614200   0.0766
 -11   2  24  11.78090   0.4013
 -11   2  25   2.42504   0.1734
 -11   2  26   8.02000   0.4849
 -11   3   1   3.97252   0.1908
 -11   3   2   1.46387   0.1068
 -11   3   3   3.73079   0.1431
 -11   3   4   5.73988   0.2042
 -11   3   5   2.61368   0.1133
 -11   3   6 0.4770300   0.0818
 -11   3   7  17.14370   0.6385
 -11   3   8  11.12730   0.4099
 -11   3   9 0.2702600   0.0991
 -11   3  10  23.75420   0.6733
 -11   3  11  13.65570   0.4464
 -11   3  12  24.36390   0.9030
 -11   3  13 0.3690500   0.0624
 -11   3  14 0.7580900   0.0755
 -11   3  15  27.83950   0.9145
 -11   3  16   8.48376   0.4158
 -11   3  17  21.76440   0.8212
 -11   3  18  14.78720   0.4488
 -11   3  19 0.9683200   0.0930
 -11   3  20  21.77370   0.6692
 -11   3  21   7.53518   0.2871
 -11   3  22  22.70600   0.6720
 -11   3  23  49.25500   1.4067
 -11   3  24 0.8040100   0.1000
 -11   3  25 0.0373500   0.0730
 -11   4   1 0.1985500   0.0664
 -11   4   2  28.90420   0.8710
 -11   4   3  45.45390   1.5720
 -11   4   4   5.15394   0.2512
 -11   4   5  22.33110   0.7493
 -11   4   6   9.52803   0.3304
 -11   4   7  11.80150   0.4937
 -11   4   8   2.60090   0.2052
 -11   4   9   7.62601   0.2745
 -11   4  10  68.63570   2.1719
 -11   4  11  92.99150   2.3699
 -11   4  12  19.05870   0.5664
 -11   4  13   2.77734   0.1598
 -11   4  14  31.39180   0.9237
 -11   4  15   7.14845   0.2662
 -11   4  16 0.5551000   0.0804
 -11   4  17   5.57036   0.2300
 -11   4  18  12.50340   0.4204
 -11   4  19  26.86460   0.8299
 -11   4  20 0.5004400   0.1214
 -11   4  21 0.1964800   0.1364
 -11   4  22   8.85129   0.3134
 -11   4  23   7.74970   0.2892
 -11   4  24 0.4411500   0.1175
 -11   4  25   1.75294   0.2842
 -11   5   1  88.20820   2.0948
 -11   5   2   9.96497   0.2817
 -11   5   3   2.21611   0.1029
 -11   5   4   3.39296   0.1920
 -11   5   5   3.02503   0.1647
 -11   5   6   1.06084   0.0934
 -11   5   7   8.63620   0.2828
 -11   5   8   5.31630   0.2341
 -11   5   9  107.9460   2.5311
 -11   5  10 0.2235400   0.0601
 -11   5  11   4.62392   0.2566
 -11   5  12   1.48863   0.1058
 -11   5  13  31.49070   0.8851
 -11   5  14   7.09907   0.2469
 -11   5  15   6.15417   0.2233
 -11   5  16   2.07172   0.1808
 -11   5  17  12.62710   0.4676
 -11   5  18   9.00480   0.3092
 -11   5  19 0.2173000   0.0746
 -11   5  20 0.0500000   0.0754
 -11   5  21  52.56640   1.9133
 -11   5  22  13.76840   0.5305
 -11   5  23   1.28463   0.1497
 -11   5  24 0.0678900   0.0677
 -11   5  25 0.0900000   0.0900
 -11   6   1  10.38090   0.3113
 -11   6   2  14.80120   0.3965
 -11   6   3  42.96810   1.5708
 -11   6   4   2.82088   0.1361
 -11   6   5 0.4100300   0.0609
 -11   6   6  11.51400   0.3428
 -11   6   7  14.85610   0.5502
 -11   6   8  10.08090   0.3375
 -11   6   9   6.19343   0.2179
 -11   6  10 0.0941900   0.0464
 -11   6  11  27.63020   0.9390
 -11   6  12   1.25055   0.1141
 -11   6  13  25.00480   0.7757
 -11   6  14 0.1628800   0.0578
 -11   6  15 0.6220600   0.0891
 -11   6  16   8.10495   0.3039
 -11   6  17   3.48705   0.2369
 -11   6  18 0.5747600   0.2304
 -11   6  19  89.51180   2.2991
 -11   6  20  16.75890   0.8340
 -11   6  21   4.32658   0.2185
 -11   6  22 0.0343200   0.0609
 -11   6  23  14.30050   0.4880
 -11   6  24   1.65500   0.2133
 -11   7   1  39.69150   0.9651
 -11   7   2   2.91111   0.1392
 -11   7   3  14.47080   0.4387
 -11   7   4   1.30350   0.0854
 -11   7   5   4.38421   0.2143
 -11   7   6   2.48808   0.1636
 -11   7   7  57.53450   1.4212
 -11   7   8   8.48938   0.3133
 -11   7   9  41.55630   1.1322
 -11   7  10  16.60330   0.5375
 -11   7  11   8.81509   0.3184
 -11   7  12  17.10190   0.5149
 -11   7  13  31.13260   0.9481
 -11   7  14 0.3651900   0.0700
 -11   7  15  31.57320   0.8492
 -11   7  16 0.8673800   0.0876
 -11   7  17 0.1700000   0.2200
 -11   7  18  15.24420   0.5456
 -11   7  19  16.32620   0.7030
 -11   7  20   4.99765   0.2964
 -11   7  21   7.68933   0.3196
 -11   7  22   9.76666   0.4371
 -11   7  23 0.3623700   0.1264
 -11   8   1   1.29834   0.1321
 -11   8   2  12.59370   0.3680
 -11   8   3   1.95995   0.1080
 -11   8   4   5.64231   0.2215
 -11   8   5  25.26670   0.8742
 -11   8   6  28.22440   0.8283
 -11   8   7   3.46099   0.1723
 -11   8   8 0.7674400   0.0884
 -11   8   9   3.44565   0.1794
 -11   8  10  40.73180   1.1387
 -11   8  11 0.9379000   0.0886
 -11   8  12  11.12730   0.5528
 -11   8  13  10.38090   0.3833
 -11   8  14   1.67491   0.1416
 -11   8  15   4.57224   0.3232
 -11   8  16 0.2300000   0.4667
 -11   8  17  14.85660   0.4744
 -11   8  18  21.52580   0.6271
 -11   8  19   3.96902   0.2060
 -11   8  20 0.0010600   0.0619
 -11   8  21   3.16092   0.2029
 -11   8  22 0.9800000   0.1406
 -11   9   1 0.2254000   0.0624
 -11   9   2 0.7583600   0.0710
 -11   9   3  23.25990   0.6203
 -11   9   4 0.7319000   0.1081
 -11   9   5   2.55992   0.1432
 -11   9   6  10.93590   0.3370
 -11   9   7  41.92600   1.0811
 -11   9   8   1.66250   0.1138
 -11   9   9 0.8615500   0.0861
 -11   9  10   6.80794   0.2599
 -11   9  11   2.36744   0.1389
 -11   9  12   1.48482   0.1476
 -11   9  13   6.67578   0.3834
 -11   9  14   5.40000   0.4015
 -11   9  15  27.19950   0.7535
 -11   9  16  41.35000   1.3740
 -11   9  17   1.55953   0.1379
 -11   9  18   2.56102   0.2134
 -11   9  19  10.20650   0.3721
 -11   9  20   3.38717   0.1934
 -11  10   1 0.1384300   0.0464
 -11  10   2   1.40230   0.1288
 -11  10   3   1.75569   0.1197
 -11  10   4  54.00000   1.2967
 -11  10   5  11.36020   0.3641
 -11  10   6  35.31830   0.8844
 -11  10   7   2.43307   0.1351
 -11  10   8  14.10990   0.4080
 -11  10   9   1.52898   0.1794
 -11  10  10  13.14440   0.4534
 -11  10  11   4.67000   0.4425
 -11  10  12  20.31200   0.6499
 -11  10  13 0.9109300   0.0935
 -11  10  14   3.76117   0.2416
 -11  10  15   2.51145   0.1746
 -11  10  16  29.79930   0.8274
 -11  10  17   8.95605   0.3399
 -11  10  18  10.57220   0.3975
 -11  10  19   1.90964   0.1454
 -11  11   1   1.01500   0.1411
 -11  11   2  11.26000   1.0755
 -11  11   3  13.76000   0.5610
 -11  11   4 0.5914400   0.1250
 -11  11   5 0.7150100   0.1312
 -11  11   6  20.48000   0.7649
 -11  11   7  10.89500   0.9561
 -11  11   8   8.15344   0.4590
 -11  11   9 0.4220400   0.1409
 -11  11  10 0.1170600   0.0721
 -11  11  11 0.5453400   0.0911
 -11  11  12   4.64245   0.2195
 -11  11  13 0.1652500   0.0694
 -11  11  14  22.86670   0.6834
 -11  11  15   4.03208   0.2144
 -11  11  16  20.20010   0.6233
 -11  11  17   2.24728   0.1596
 -11  11  18 0.5650000   0.2335
 -11  12   1 0.1615700   0.0672
 -11  12   2   4.09947   0.1752
 -11  12   3 0.4923900   0.0725
 -11  12   4  18.18190   0.5379
 -11  12   5   2.33228   0.1961
 -11  12   6   6.31816   0.2315
 -11  12   7   1.26477   0.0933
 -11  12   8 0.2872500   0.0673
 -11  12   9 0.6716900   0.0804
 -11  12  10  11.32690   0.3997
 -11  12  11   7.96348   0.2925
 -11  12  12  11.40500   0.3801
 -11  12  13   5.89834   0.2447
 -11  12  14   4.25938   0.2205
 -11  12  15   8.94702   0.3647
 -11  12  16  11.01000   0.5006
 -11  13   1   3.59759   0.1762
 -11  13   2  15.54500   0.5310
 -11  13   3   8.25035   0.2806
 -11  13   4 0.7435600   0.0831
 -11  13   5 0.0809800   0.0552
 -11  13   6   3.40782   0.1761
 -11  13   7  15.90250   0.4864
 -11  13   8  17.41510   0.6407
 -11  13   9 0.4055000   0.0669
 -11  13  10   4.46681   0.1918
 -11  13  11   1.89299   0.1383
 -11  13  12  12.69940   0.3935
 -11  13  13   3.57000   0.4140
 -11  14   1 0.0792200   0.1549
 -11  14   2  16.33860   0.5674
 -11  14   3   4.67055   0.2590
 -11  14   4 0.2008900   0.0742
 -11  14   5   9.27771   0.3560
 -11  14   6   3.77181   0.2431
 -11  14   7 0.1200000   0.2600
 -10   0   1 0.1928800   0.0639
 -10   0   2   7.79662   0.3217
 -10   0   3 0.1483800   0.0827
 -10   0   4   2.76201   0.1520
 -10   0   5 0.0394800   0.0551
 -10   0   6 0.3006900   0.0783
 -10   0   7 0.4822500   0.2054
 -10   0   8  294.6550   7.0044
 -10   0   9 0.2383600   0.0701
 -10   0  10   9.38295   0.3293
 -10   0  11 0.0520000   0.0634
 -10   0  12  86.24230   2.1960
 -10   0  13 0.0366200   0.0758
 -10   0  14  78.40370   2.0050
 -10   0  15 0.0439800   0.0652
 -10   0  16  20.09360   0.6556
 -10   0  18   3.12500   0.2763
 -10   0  19 0.1009600   0.0934
 -10   0  20  186.7150   4.6157
 -10   0  21 0.2613400   0.1386
 -10   0  22 0.2062400   0.0799
 -10   0  23 0.0839400   0.0791
 -10   0  24   4.08500   0.3942
 -10   0  25 0.0000000   0.1400
 -10   0  26   5.85521   0.3161
 -10   0  27 0.1434200   0.0889
 -10   0  28  10.41040   0.7885
 -10   1   1  22.22400   0.5608
 -10   1   2  123.8040   2.8089
 -10   1   3   5.71368   0.1976
 -10   1   4  27.12080   0.6692
 -10   1   5  35.95510   0.8651
 -10   1   6 0.2124100   0.0566
 -10   1   7  19.42460   0.5023
 -10   1   8  14.95720   0.4147
 -10   1   9  25.43380   0.6365
 -10   1  10  93.41110   2.1528
 -10   1  11  58.24690   1.4016
 -10   1  12 0.7773900   0.0856
 -10   1  13   3.59077   0.1536
 -10   1  14 0.1252900   0.0465
 -10   1  15   1.49716   0.0911
 -10   1  16   1.00237   0.0782
 -10   1  17  25.23680   0.8233
 -10   1  18  45.90690   1.2373
 -10   1  19  13.99440   0.5903
 -10   1  20  23.84010   0.6321
 -10   1  21  19.62590   0.5893
 -10   1  22  10.02290   0.3686
 -10   1  23   2.87050   0.1803
 -10   1  24   3.80890   0.2185
 -10   1  25   3.03547   0.1989
 -10   1  26  42.56530   1.0986
 -10   1  27 0.2907400   0.0667
 -10   1  28   2.63911   0.1590
 -10   2   1  39.30440   0.9860
 -10   2   2  37.00810   0.9233
 -10   2   3  58.09310   1.3426
 -10   2   4   1.11410   0.0815
 -10   2   5 0.3628700   0.0516
 -10   2   6  62.56340   1.4639
 -10   2   7   4.58002   0.1757
 -10   2   8  69.70320   1.7300
 -10   2   9  19.16820   0.5893
 -10   2  10 0.9545800   0.0740
 -10   2  11  26.59270   0.6675
 -10   2  12  16.65650   0.5181
 -10   2  13 0.4190100   0.0623
 -10   2  14  68.72940   1.7364
 -10   2  15  26.24790   0.7920
 -10   2  16  19.87170   0.5415
 -10   2  17  81.19820   1.9617
 -10   2  18  14.34670   0.4687
 -10   2  19 0.7348500   0.1122
 -10   2  20  15.38100   0.4599
 -10   2  21   9.35197   0.3035
 -10   2  22  16.65100   0.4553
 -10   2  23   6.07154   0.2227
 -10   2  24 0.1174700   0.0769
 -10   2  25   6.23661   0.2592
 -10   2  26  12.38160   0.3841
 -10   2  27   2.53749   0.1412
 -10   2  28   4.88590   0.2334
 -10   3   1   4.31605   0.1509
 -10   3   2 0.5149300   0.0513
 -10   3   3   4.64984   0.1810
 -10   3   4  92.81810   2.1734
 -10   3   5  50.12810   1.2472
 -10   3   6  16.27400   0.4412
 -10   3   7  30.76650   0.7633
 -10   3   8  13.36440   0.3788
 -10   3   9  37.27290   0.9599
 -10   3  10 0.4227500   0.0535
 -10   3  11  119.2620   2.8305
 -10   3  12  113.0200   2.9367
 -10   3  13   3.74145   0.1700
 -10   3  14 0.3886200   0.0643
 -10   3  15   3.62187   0.1610
 -10   3  16  64.47620   1.5846
 -10   3  17  100.9630   2.3598
 -10   3  18   1.70508   0.1208
 -10   3  19  17.94040   0.5197
 -10   3  20 0.5033500   0.0542
 -10   3  21  15.15430   0.4310
 -10   3  22 0.3235800   0.0509
 -10   3  23  21.25740   0.5623
 -10   3  24  47.12940   1.1924
 -10   3  25 0.3588700   0.0731
 -10   3  26 0.1698100   0.0566
 -10   3  27   1.61205   0.1178
 -10   3  28   3.77050   0.1935
 -10   4   1  30.31740   0.7461
 -10   4   2   9.21668   0.2688
 -10   4   3   4.99195   0.1852
 -10   4   4  14.19120   0.5090
 -10   4   5  84.48070   1.9673
 -10   4   6  85.45590   1.9792
 -10   4   7  60.35330   1.4423
 -10   4   8  49.83560   1.2331
 -10   4   9   5.17456   0.1744
 -10   4  10 0.5206600   0.0722
 -10   4  11 0.2332400   0.0657
 -10   4  12   1.57762   0.0966
 -10   4  13  22.30250   0.6040
 -10   4  14   5.69663   0.2707
 -10   4  15  57.27070   1.5086
 -10   4  16   2.60757   0.1648
 -10   4  17   1.94873   0.1208
 -10   4  18   1.32058   0.1297
 -10   4  19   4.03771   0.1760
 -10   4  20  15.61370   0.4472
 -10   4  21  13.10170   0.3767
 -10   4  22  36.40450   1.2202
 -10   4  23  28.18160   1.0187
 -10   4  24  10.00170   0.3254
 -10   4  25 0.6520700   0.0774
 -10   4  26   4.73866   0.2337
 -10   4  27  15.61220   0.5161
 -10   4  28   3.99000   0.2913
 -10   5   1   2.49531   0.1103
 -10   5   2   3.96181   0.1751
 -10   5   3  114.5970   2.6293
 -10   5   4   7.71036   0.2781
 -10   5   5  37.29120   0.9320
 -10   5   6   7.08444   0.2182
 -10   5   7  13.93130   0.4063
 -10   5   8 0.3887700   0.0519
 -10   5   9  16.33690   0.4532
 -10   5  10   5.67439   0.2604
 -10   5  11  15.50930   0.4497
 -10   5  12  36.97150   0.9341
 -10   5  13  52.18690   1.3982
 -10   5  14  10.66080   0.6498
 -10   5  15  44.28130   1.2772
 -10   5  16  25.04340   0.7499
 -10   5  17  26.81920   0.7520
 -10   5  18  10.80790   0.3224
 -10   5  19 0.8407600   0.1137
 -10   5  20  13.15620   0.3800
 -10   5  21   8.70067   0.2979
 -10   5  22   9.43994   0.5205
 -10   5  23  12.99350   0.7776
 -10   5  24   2.03937   0.1609
 -10   5  25  53.20410   1.6570
 -10   5  26   8.24600   0.4089
 -10   5  27   1.83740   0.1271
 -10   6   1  27.29220   0.7898
 -10   6   2  25.39680   0.7571
 -10   6   3  71.24590   1.7381
 -10   6   4  10.17260   0.3089
 -10   6   5  52.23790   1.2499
 -10   6   6  14.94370   0.5471
 -10   6   7  55.06690   1.3552
 -10   6   8   2.32445   0.1287
 -10   6   9  37.58120   1.0020
 -10   6  10   6.11300   0.2599
 -10   6  11   4.90348   0.1817
 -10   6  12   2.74500   0.1392
 -10   6  13  115.0330   2.8683
 -10   6  14  42.20010   1.3345
 -10   6  15  79.52050   1.9166
 -10   6  16   4.94031   0.1884
 -10   6  17   5.90235   0.2375
 -10   6  18  13.27150   0.4337
 -10   6  19   8.29303   0.2882
 -10   6  20 0.2636600   0.0901
 -10   6  21  47.08040   1.3131
 -10   6  22   1.02587   0.1096
 -10   6  23   1.79195   0.1413
 -10   6  24 0.0631300   0.0576
 -10   6  25   6.88768   0.2614
 -10   6  26   3.05133   0.1654
 -10   6  27  14.35520   0.7487
 -10   7   1  38.14520   0.9604
 -10   7   2 0.5326400   0.0547
 -10   7   3  81.08590   1.9997
 -10   7   4  56.17550   1.4201
 -10   7   5   3.13189   0.1485
 -10   7   6 0.8172800   0.0927
 -10   7   7   7.49321   0.2598
 -10   7   8  10.89440   0.4318
 -10   7   9  36.16950   0.9118
 -10   7  10  12.08280   0.3851
 -10   7  11   4.41112   0.2291
 -10   7  12  50.14540   1.5826
 -10   7  13   2.17749   0.1490
 -10   7  14   1.32315   0.1141
 -10   7  15   1.60288   0.1083
 -10   7  16  17.19480   0.4902
 -10   7  17   2.29904   0.1864
 -10   7  18 0.2343100   0.0685
 -10   7  19  22.18410   0.8508
 -10   7  20 0.1304800   0.0577
 -10   7  21   5.49500   0.4400
 -10   7  22   5.26161   0.3508
 -10   7  23   3.23847   0.2706
 -10   7  24  18.93040   0.8237
 -10   7  25  30.46180   1.2070
 -10   7  26   1.45346   0.1200
 -10   8   1  30.43700   0.8152
 -10   8   2   8.57528   0.3144
 -10   8   3 0.2249700   0.0474
 -10   8   4   2.57684   0.1670
 -10   8   5   3.54769   0.1772
 -10   8   6  40.86480   1.0755
 -10   8   7  32.41660   0.9082
 -10   8   8   4.73138   0.3659
 -10   8   9  82.26660   2.1217
 -10   8  10   5.41834   0.3343
 -10   8  11  19.96990   0.6218
 -10   8  12 0.5678400   0.0962
 -10   8  13  38.75230   0.9500
 -10   8  14  10.65250   0.3237
 -10   8  15  17.87120   0.5302
 -10   8  16   7.05940   0.2628
 -10   8  17 0.7440200   0.0859
 -10   8  18 0.5329200   0.0717
 -10   8  19  40.58460   1.2521
 -10   8  20   1.80500   0.2076
 -10   8  21  28.29310   0.7542
 -10   8  22  33.85280   0.8842
 -10   8  23   4.45762   0.2259
 -10   8  24   4.12877   0.2017
 -10   8  25   4.55197   0.2232
 -10   9   1  41.39120   1.4034
 -10   9   2   9.87080   0.4555
 -10   9   3   3.73568   0.5031
 -10   9   4  22.68580   1.0653
 -10   9   5 0.3669900   0.1805
 -10   9   6  33.63530   0.9178
 -10   9   7   2.86253   0.1849
 -10   9   8 0.1338000   0.0726
 -10   9   9  18.60290   0.5483
 -10   9  10  69.07780   1.6487
 -10   9  11  15.97320   0.4672
 -10   9  12  49.28280   1.2081
 -10   9  13  13.96440   0.4616
 -10   9  14   2.08936   0.1292
 -10   9  15   5.55687   0.2087
 -10   9  16  17.23330   0.4926
 -10   9  17   7.38612   0.3768
 -10   9  18  40.20020   1.0403
 -10   9  19  25.60000   1.0695
 -10   9  20   1.10792   0.1269
 -10   9  21   5.83986   0.3060
 -10   9  22  18.21730   0.6085
 -10   9  23   2.59227   0.1570
 -10   9  24   8.18419   0.3146
 -10  10   1 0.1310700   0.0626
 -10  10   2   1.10108   0.1226
 -10  10   3   4.17007   0.1809
 -10  10   4  17.98510   0.5630
 -10  10   5 0.1529700   0.0743
 -10  10   6   4.48936   0.1742
 -10  10   7   9.21731   0.3067
 -10  10   8  45.13670   1.1180
 -10  10   9   1.11077   0.1249
 -10  10  10   2.67412   0.1546
 -10  10  11   3.48359   0.1666
 -10  10  12  25.24270   0.6601
 -10  10  13 0.1427100   0.0539
 -10  10  14   1.51170   0.0950
 -10  10  15 0.1476600   0.0508
 -10  10  16   6.59519   0.2718
 -10  10  17   4.06804   0.2305
 -10  10  18   7.22418   0.3388
 -10  10  19   5.91435   0.4135
 -10  10  20  16.79500   0.5165
 -10  10  21 0.1744900   0.0693
 -10  10  22   6.71348   0.2706
 -10  10  23   1.64076   0.1407
 -10  11   1   4.84556   0.2120
 -10  11   2  14.01420   0.4861
 -10  11   3   1.29007   0.1410
 -10  11   4  10.21640   0.3131
 -10  11   5  17.38310   0.4955
 -10  11   6  22.98180   0.6476
 -10  11   7   1.94856   0.1353
 -10  11   8 0.5883000   0.0900
 -10  11   9 0.1732300   0.0441
 -10  11  10  80.56510   1.9635
 -10  11  11   3.48887   0.1552
 -10  11  12   7.53887   0.2570
 -10  11  13   1.24556   0.0922
 -10  11  14 0.0599900   0.0514
 -10  11  15   8.85259   0.3970
 -10  11  16  11.89240   0.4086
 -10  11  17   9.39418   0.4945
 -10  11  18  44.55580   1.1348
 -10  11  19  11.30870   0.3857
 -10  11  20   1.35523   0.1143
 -10  11  21   2.71061   0.1907
 -10  11  22  21.73410   0.7252
 -10  12   1   2.01602   0.1289
 -10  12   2  10.61000   0.4123
 -10  12   3 0.8060600   0.0880
 -10  12   4   1.07185   0.0999
 -10  12   5  17.34140   0.5502
 -10  12   6  13.91830   0.5504
 -10  12   7   6.21405   0.2131
 -10  12   8  29.00270   0.8023
 -10  12   9  39.15080   0.9530
 -10  12  10 0.1181900   0.0610
 -10  12  11   3.11156   0.1471
 -10  12  12   4.38870   0.2148
 -10  12  13   4.21595   0.1944
 -10  12  14  23.99070   0.7319
 -10  12  15   2.40400   0.1653
 -10  12  16   8.75350   0.3546
 -10  12  17   3.56156   0.1691
 -10  12  18   1.19208   0.1403
 -10  12  19  10.46110   0.3816
 -10  12  20  21.80460   0.6243
 -10  13   1  23.78430   0.7296
 -10  13   2   5.31353   0.2211
 -10  13   3 0.9516000   0.0950
 -10  13   4  27.41440   0.7395
 -10  13   5   3.53105   0.2412
 -10  13   6 0.9225000   0.0906
 -10  13   7 0.1606000   0.0553
 -10  13   8  12.84420   0.4332
 -10  13   9   7.80914   0.2907
 -10  13  10 0.4483700   0.0672
 -10  13  11   1.71266   0.1056
 -10  13  12   3.64301   0.2182
 -10  13  13   2.71903   0.1474
 -10  13  14 0.4361100   0.0649
 -10  13  15   7.14712   0.2721
 -10  13  16  12.59260   0.4695
 -10  13  17 0.8467100   0.1073
 -10  13  18   1.07587   0.1170
 -10  14   1   3.82248   0.2901
 -10  14   2  22.90490   0.6512
 -10  14   3   2.61570   0.1645
 -10  14   4 0.2467600   0.0736
 -10  14   5   1.83892   0.1370
 -10  14   6  18.89860   0.8462
 -10  14   7  13.18600   0.5094
 -10  14   8   6.34651   0.2766
 -10  14   9   4.24332   0.1879
 -10  14  10   2.44255   0.1347
 -10  14  11 0.2864300   0.0608
 -10  14  12   1.83489   0.1275
 -10  14  13   7.21799   0.2683
 -10  14  14  40.57480   1.0443
 -10  14  15   6.10158   0.2730
 -10  14  16   1.06328   0.1387
 -10  15   1   1.14458   0.1667
 -10  15   2   7.58118   0.4084
 -10  15   3   8.62916   0.4444
 -10  15   4   3.19160   0.1990
 -10  15   5  20.76330   0.6522
 -10  15   6   2.52241   0.1562
 -10  15   7 0.4573900   0.1200
 -10  15   8   4.91422   0.2076
 -10  15   9   3.30903   0.1694
 -10  15  10 0.4964700   0.0603
 -10  15  11   9.07562   0.3165
 -10  15  12   1.15044   0.1349
 -10  15  13  11.41000   0.8123
 -10  16   1   7.90500   0.4828
 -10  16   2 0.7174200   0.1927
 -10  16   3   1.28762   0.2418
 -10  16   4 0.2303200   0.1403
 -10  16   5  23.08130   0.8442
 -10  16   6 0.0139100   0.1235
 -10  16   7   6.68924   0.3287
 -10  16   8 0.0500000   0.0700
  -9   0   1 0.0929000   0.0765
  -9   0   2  257.3500   5.9299
  -9   0   3 0.3054400   0.0840
  -9   0   4  319.7410   9.1812
  -9   0   5 0.1217500   0.0972
  -9   0   6  135.9240   3.1582
  -9   0   7 0.1540600   0.0515
  -9   0   8  66.22770   1.5736
  -9   0   9 0.0556100   0.0527
  -9   0  10  48.64690   1.3220
  -9   0  11 0.0679700   0.0854
  -9   0  12  23.90500   1.8285
  -9   0  13 0.0989200   0.0806
  -9   0  14  66.84090   1.6379
  -9   0  15 0.0801400   0.0844
  -9   0  16  65.14690   1.9404
  -9   0  17 0.2050000   0.3324
  -9   0  18  31.01240   0.9194
  -9   0  19 0.3339600   0.0827
  -9   0  20  32.70740   1.0950
  -9   0  21 0.1195500   0.0694
  -9   0  22 0.2650000   0.0866
  -9   0  23 0.1849900   0.0912
  -9   0  24  35.45330   1.0336
  -9   0  25 0.0967300   0.0815
  -9   0  26   7.75000   0.5374
  -9   0  28   1.07130   0.1459
  -9   0  30 0.7687200   0.1526
  -9   1   1  104.9770   2.3969
  -9   1   2  81.18460   1.9393
  -9   1   3   1.13883   0.0960
  -9   1   4  46.84330   1.1145
  -9   1   5  147.6260   3.3417
  -9   1   6  29.20660   0.7226
  -9   1   7   1.17022   0.2245
  -9   1   8  74.72190   1.7403
  -9   1   9   6.27543   0.2111
  -9   1  10  39.09070   0.9587
  -9   1  11 0.6267500   0.1194
  -9   1  12  49.39330   1.3894
  -9   1  13  64.26930   1.5201
  -9   1  14  281.2780   6.4942
  -9   1  15  16.83480   0.5362
  -9   1  16   3.10257   0.1484
  -9   1  17   6.98603   0.2334
  -9   1  18   5.95003   0.2208
  -9   1  19   9.26451   0.3010
  -9   1  20  103.8270   2.4548
  -9   1  21   1.42252   0.1307
  -9   1  22  68.63640   1.8966
  -9   1  23  13.86710   0.4072
  -9   1  24  18.24380   0.5543
  -9   1  25   9.36923   0.3558
  -9   1  26  53.63440   1.4444
  -9   1  28   1.96995   0.1877
  -9   1  29   8.01464   0.3098
  -9   1  30 0.2207400   0.0715
  -9   2   1  12.76420   0.3500
  -9   2   2  107.0650   2.4453
  -9   2   3  34.59700   0.8419
  -9   2   4  42.64880   1.0107
  -9   2   5   2.92158   0.1403
  -9   2   6   7.90544   0.2475
  -9   2   7   4.04028   0.1594
  -9   2   8  76.55190   1.7665
  -9   2   9  60.86990   1.5160
  -9   2  10  96.48140   2.3512
  -9   2  11  134.7600   3.2997
  -9   2  12   1.36778   0.0857
  -9   2  13  43.91520   1.1793
  -9   2  14   7.30295   0.2461
  -9   2  15  57.21210   1.3398
  -9   2  16  35.40000   0.8985
  -9   2  17  57.23740   1.3708
  -9   2  18  42.85980   1.1057
  -9   2  19 0.3653100   0.0556
  -9   2  20 0.8288000   0.1016
  -9   2  21   1.17351   0.1270
  -9   2  22  16.80650   0.5243
  -9   2  23  124.0170   3.0611
  -9   2  24  12.37240   0.3921
  -9   2  25 0.9893900   0.1868
  -9   2  26  12.10050   0.3909
  -9   2  27  16.07910   0.6967
  -9   2  28   1.51917   0.1151
  -9   2  29   2.90065   0.1650
  -9   2  30  13.47950   0.4418
  -9   3   1  88.23820   2.1655
  -9   3   2  24.68800   0.6211
  -9   3   3  11.28720   0.3203
  -9   3   4 0.6116600   0.0717
  -9   3   5  177.4570   4.1627
  -9   3   6  100.3640   2.2908
  -9   3   7  70.96440   1.6925
  -9   3   8   9.92428   0.3040
  -9   3   9  11.62890   0.3466
  -9   3  10  40.69420   1.0465
  -9   3  11  26.80830   0.6721
  -9   3  12  34.51640   0.8541
  -9   3  13  74.48430   1.7554
  -9   3  14   6.58642   0.2255
  -9   3  15   5.40043   0.1954
  -9   3  16  15.92620   0.5213
  -9   3  17   2.88331   0.1548
  -9   3  18  26.06040   0.6613
  -9   3  19 0.5176000   0.0616
  -9   3  20  25.16740   0.6728
  -9   3  21   1.38407   0.1435
  -9   3  22   7.47532   0.3404
  -9   3  23  23.94610   0.6637
  -9   3  24   2.50224   0.1327
  -9   3  25 0.8209900   0.0867
  -9   3  26 0.1298200   0.0514
  -9   3  27   1.34197   0.1179
  -9   3  28  41.76980   1.1285
  -9   3  29  13.52130   0.5441
  -9   3  30 0.1388300   0.0674
  -9   4   1  47.70160   1.1523
  -9   4   2   1.60293   0.1094
  -9   4   3  20.00740   0.5162
  -9   4   4  20.02460   0.5201
  -9   4   5  55.81720   1.3310
  -9   4   6  114.6910   2.7715
  -9   4   7   3.19923   0.2069
  -9   4   8  12.38320   0.4081
  -9   4   9  97.64750   2.5017
  -9   4  10  56.11860   1.4783
  -9   4  11  142.8250   3.5335
  -9   4  12   1.07104   0.0862
  -9   4  13   1.77769   0.1684
  -9   4  14  13.16440   0.3895
  -9   4  15  12.20670   0.3696
  -9   4  16  16.33470   0.5604
  -9   4  17  84.04770   1.9509
  -9   4  18  133.4690   3.2742
  -9   4  19  79.93510   2.0981
  -9   4  20  16.96770   0.7429
  -9   4  21  25.64850   0.6642
  -9   4  22  13.84510   0.4290
  -9   4  23  35.19870   0.8712
  -9   4  24  10.16950   0.3106
  -9   4  25  12.05460   0.3547
  -9   4  26 0.1326500   0.0980
  -9   4  27 0.7864400   0.0816
  -9   4  28   6.62012   0.2441
  -9   4  29  20.62440   0.5951
  -9   4  30  13.12930   0.6766
  -9   5   1  14.36940   0.5380
  -9   5   2   3.54321   0.1815
  -9   5   3   3.34090   0.1788
  -9   5   4  11.20630   0.3661
  -9   5   5 0.6216900   0.1801
  -9   5   6  54.30500   1.4972
  -9   5   7  175.3200   3.9746
  -9   5   8 0.8810100   0.0842
  -9   5   9  30.26970   0.7377
  -9   5  10  41.66830   1.0099
  -9   5  11  96.50300   2.2245
  -9   5  12  19.64690   0.5528
  -9   5  13   1.45873   0.0927
  -9   5  14  19.57820   0.6944
  -9   5  15  111.1450   2.5696
  -9   5  16 0.5385300   0.0679
  -9   5  17 0.7566800   0.0725
  -9   5  18   2.70216   0.1504
  -9   5  19  109.0410   2.5533
  -9   5  20  17.09500   0.5660
  -9   5  21  25.64970   0.7503
  -9   5  22 0.1560600   0.0571
  -9   5  23 0.7314800   0.0640
  -9   5  24   6.41238   0.2165
  -9   5  25 0.2895700   0.0466
  -9   5  26   2.10641   0.1370
  -9   5  27  53.07580   1.5387
  -9   5  28   3.62359   0.1990
  -9   5  29   9.01745   0.3171
  -9   5  30   1.67000   0.4703
  -9   6   1  90.15240   2.0898
  -9   6   2  19.48450   0.5336
  -9   6   3  83.45640   2.0691
  -9   6   4 0.8085300   0.0690
  -9   6   5  21.24560   0.5642
  -9   6   6  11.40350   0.3488
  -9   6   7  12.12750   0.3520
  -9   6   8  35.86470   0.9129
  -9   6   9  266.1080   6.1253
  -9   6  10  23.33330   0.6043
  -9   6  11   2.59528   0.1981
  -9   6  12  50.62170   1.2975
  -9   6  13   4.53794   0.1887
  -9   6  14 0.6400900   0.0891
  -9   6  15   5.85031   0.2149
  -9   6  16   5.65210   0.2176
  -9   6  17  36.48160   1.0319
  -9   6  18   2.24535   0.1320
  -9   6  19   4.96945   0.1945
  -9   6  20   1.07214   0.0818
  -9   6  21  14.72490   0.4328
  -9   6  22   2.79592   0.1526
  -9   6  23   1.60376   0.1060
  -9   6  24   6.34807   0.2974
  -9   6  25  31.64420   2.2375
  -9   6  26   9.67743   0.3278
  -9   6  27   9.57688   0.3773
  -9   6  28   4.02011   0.2071
  -9   6  29   6.38225   0.2425
  -9   7   1   6.60090   0.2452
  -9   7   2  25.76430   0.6513
  -9   7   3   3.94576   0.2239
  -9   7   4  13.73350   0.4440
  -9   7   5  12.92700   0.4361
  -9   7   6  12.08190   0.3823
  -9   7   7  32.90080   0.8670
  -9   7   8  51.25780   1.2315
  -9   7   9  49.72060   1.1851
  -9   7  10   6.40016   0.2154
  -9   7  11   1.44767   0.1294
  -9   7  12  15.78650   0.4337
  -9   7  13  71.21550   1.9059
  -9   7  14   3.29167   0.1518
  -9   7  15  112.9720   2.9690
  -9   7  16  54.81590   1.9436
  -9   7  17   1.96617   0.2586
  -9   7  18  13.24850   0.4041
  -9   7  19  57.59380   1.5137
  -9   7  20  19.68520   0.6376
  -9   7  21  75.19080   2.7755
  -9   7  22   1.58720   0.1204
  -9   7  23 0.0287100   0.0556
  -9   7  24   1.60753   0.1615
  -9   7  25  29.92240   1.0361
  -9   7  26 0.2306800   0.0669
  -9   7  27  28.01980   0.8073
  -9   7  28  19.07840   0.5922
  -9   8   1  13.86380   0.4076
  -9   8   2   1.32968   0.1065
  -9   8   3  195.0700   4.5795
  -9   8   4   1.96188   0.2132
  -9   8   5   2.71619   0.1470
  -9   8   6  47.88760   1.1848
  -9   8   7  89.57680   2.1170
  -9   8   8  19.92280   0.5496
  -9   8   9  12.32440   0.4256
  -9   8  10  30.29970   0.7968
  -9   8  11  21.44080   0.5860
  -9   8  12  11.16490   0.3446
  -9   8  13   1.42866   0.0954
  -9   8  14   4.76044   0.2143
  -9   8  15  81.79260   2.2331
  -9   8  16  22.98810   0.8387
  -9   8  17   1.11286   0.0941
  -9   8  18  62.52920   1.9610
  -9   8  19 0.5426700   0.0877
  -9   8  20   3.42431   0.1927
  -9   8  21   4.69202   0.2456
  -9   8  22   2.71640   0.1346
  -9   8  23  13.05430   0.3973
  -9   8  24  17.83440   0.7305
  -9   8  25   6.28324   0.2501
  -9   8  26   1.42706   0.1061
  -9   8  27 0.1887400   0.0646
  -9   8  28   2.64549   0.4402
  -9   9   1   6.05718   0.2357
  -9   9   2  14.24620   0.4346
  -9   9   3 0.4709200   0.0651
  -9   9   4  32.15600   0.8139
  -9   9   5  43.76030   1.1004
  -9   9   6  138.5510   3.2362
  -9   9   7   1.31599   0.0922
  -9   9   8 0.1666500   0.0568
  -9   9   9 0.3745500   0.0636
  -9   9  10   4.36864   0.1770
  -9   9  11   4.03815   0.1788
  -9   9  12  33.12920   0.9416
  -9   9  13  85.14880   1.9929
  -9   9  14  10.14960   0.4099
  -9   9  15 0.8156800   0.1147
  -9   9  16   1.40702   0.0979
  -9   9  17   2.64325   0.1330
  -9   9  18   2.08760   0.1297
  -9   9  19   1.06080   0.1110
  -9   9  20 0.2977400   0.0571
  -9   9  21  11.74530   0.3951
  -9   9  22  12.19340   0.4161
  -9   9  23   8.06639   0.3600
  -9   9  24   4.37811   0.3157
  -9   9  25  27.37230   1.0163
  -9   9  26 0.6804800   0.0863
  -9   9  27 0.4460400   0.1448
  -9  10   1   1.47862   0.1067
  -9  10   2  13.12870   0.3760
  -9  10   3   4.20666   0.1891
  -9  10   4  54.10510   1.4070
  -9  10   5 0.2607200   0.0632
  -9  10   6 0.1936800   0.0519
  -9  10   7   1.54518   0.1147
  -9  10   8   1.96862   0.1306
  -9  10   9   1.83301   0.1350
  -9  10  10  12.34690   0.3936
  -9  10  11  27.37430   1.0056
  -9  10  12  131.8570   3.1414
  -9  10  13 0.4794100   0.1148
  -9  10  14   3.47193   0.1864
  -9  10  15   4.50633   0.2118
  -9  10  16  73.39420   1.8521
  -9  10  17   5.83608   0.2231
  -9  10  18  27.22170   0.7415
  -9  10  19 0.2166300   0.1161
  -9  10  20   2.49905   0.1448
  -9  10  21 0.0700500   0.0780
  -9  10  22  29.93330   0.9320
  -9  10  23  20.61170   0.7423
  -9  10  24  56.22980   1.4613
  -9  10  25 0.7971100   0.1191
  -9  10  26 0.4267600   0.1416
  -9  11   1  13.92420   0.4067
  -9  11   2  59.95920   1.4352
  -9  11   3  10.09060   0.5455
  -9  11   4  75.83080   1.8156
  -9  11   5 0.9932600   0.0866
  -9  11   6  51.84480   1.2807
  -9  11   7 0.7141700   0.0780
  -9  11   8   3.88495   0.2235
  -9  11   9   3.98327   0.2302
  -9  11  10 0.1901100   0.0589
  -9  11  11  17.90930   0.7084
  -9  11  12  32.74900   0.9713
  -9  11  13   3.91299   0.1720
  -9  11  14  48.08360   1.2042
  -9  11  15  15.36790   0.4461
  -9  11  16  11.00810   0.3444
  -9  11  17 0.1426500   0.0612
  -9  11  18 0.0690600   0.0577
  -9  11  19   1.13500   0.1330
  -9  11  20   5.30571   0.3049
  -9  11  21   3.37552   0.1914
  -9  11  22  25.54010   0.7196
  -9  11  23   1.54088   0.1212
  -9  11  24   1.19640   0.1161
  -9  11  25   3.18000   0.4811
  -9  12   1 0.3581100   0.1091
  -9  12   2  44.50760   1.1801
  -9  12   3  88.82000   2.1753
  -9  12   4  15.67170   0.5397
  -9  12   5   1.70447   0.1057
  -9  12   6   1.17264   0.1016
  -9  12   7  23.80940   0.6328
  -9  12   8   9.22412   0.3079
  -9  12   9   2.28425   0.1832
  -9  12  10  53.69780   1.4297
  -9  12  11   4.97881   0.1961
  -9  12  12   1.55192   0.0979
  -9  12  13 0.5739500   0.0658
  -9  12  14   4.12422   0.1687
  -9  12  15  16.20530   0.4761
  -9  12  16  15.74550   0.5013
  -9  12  17  14.40640   0.4427
  -9  12  18   4.91713   0.2389
  -9  12  19 0.8224800   0.1449
  -9  12  20   4.49305   0.2509
  -9  12  21  14.73690   0.5432
  -9  12  22   9.77113   0.3534
  -9  12  23 0.9031200   0.1094
  -9  13   1  14.21510   0.4648
  -9  13   2   1.67180   0.1418
  -9  13   3 0.7817000   0.0976
  -9  13   4 0.3377600   0.0837
  -9  13   5   2.00004   0.1261
  -9  13   6   2.71628   0.1534
  -9  13   7 0.3565700   0.0715
  -9  13   8  47.05410   1.2671
  -9  13   9  13.68300   0.5758
  -9  13  10   1.10024   0.0871
  -9  13  11   6.10400   0.2193
  -9  13  12  13.07410   0.4117
  -9  13  13  29.32080   0.7576
  -9  13  14  15.56410   0.5805
  -9  13  15   8.94870   0.3264
  -9  13  16  11.97710   0.3925
  -9  13  17 0.2508200   0.1098
  -9  13  18   8.24640   0.2917
  -9  13  19   4.03214   0.2114
  -9  13  20  48.51760   1.2316
  -9  13  21  15.94830   0.5040
  -9  14   1   9.22979   0.3250
  -9  14   2  23.87620   0.7407
  -9  14   3   7.79237   0.2834
  -9  14   4   4.67113   0.2117
  -9  14   5   9.23608   0.3225
  -9  14   6   1.17380   0.0992
  -9  14   7 0.8468600   0.1060
  -9  14   8  45.08800   1.4005
  -9  14   9   8.80930   0.3208
  -9  14  10  17.73080   0.5294
  -9  14  11  14.27860   0.4306
  -9  14  12  14.93280   0.8181
  -9  14  13 0.6350000   0.1508
  -9  14  14   1.85346   0.3846
  -9  14  15 0.2070800   0.0929
  -9  14  16 0.9918700   0.1073
  -9  14  17   9.32935   0.4188
  -9  14  18   3.85273   0.2339
  -9  14  19   2.93219   0.2726
  -9  14  20   3.02345   0.2540
  -9  15   1   9.02653   0.4232
  -9  15   2   4.63563   0.3765
  -9  15   3   3.30189   0.2328
  -9  15   4   6.25212   0.3575
  -9  15   5   2.29323   0.2078
  -9  15   6   3.48021   0.3437
  -9  15   7  29.82590   1.0131
  -9  15   8   1.21970   0.2108
  -9  15   9 0.7179300   0.1523
  -9  15  10 0.2088500   0.1001
  -9  15  11  14.79410   0.4523
  -9  15  12 0.1042600   0.0528
  -9  15  13   2.43612   0.1506
  -9  15  14   4.18940   0.1896
  -9  15  15   1.47495   0.1094
  -9  15  16   7.56502   0.3194
  -9  15  17   2.45665   0.2526
  -9  15  18   9.27000   0.6269
  -9  16   1   6.84517   0.3225
  -9  16   2   2.03027   0.1395
  -9  16   3 0.3226700   0.0835
  -9  16   4   2.51461   0.1797
  -9  16   5  18.01980   0.7728
  -9  16   6   1.98460   0.1376
  -9  16   7   2.33738   0.1857
  -9  16   8   2.77662   0.2327
  -9  16   9  21.04750   0.8224
  -9  16  10 0.2967500   0.0958
  -9  16  11  17.65460   0.5491
  -9  16  12 0.0192800   0.0539
  -9  16  13   2.15891   0.1449
  -9  16  14   1.94792   0.1371
  -9  17   1   5.46259   0.2888
  -9  17   2 0.5620500   0.0928
  -9  17   3 0.7764800   0.0973
  -9  17   4   3.19238   0.1827
  -9  17   5  17.62630   0.5567
  -9  17   6 0.3918100   0.0808
  -9  17   7  19.77400   0.6626
  -9  17   8   3.47516   0.2307
  -9  17   9 0.6996200   0.0981
  -9  17  10 0.1695700   0.0674
  -9  17  11  15.41000   0.7206
  -8   0   1 0.2516000   0.1116
  -8   0   2  47.55120   2.1023
  -8   0   3 0.0944800   0.0895
  -8   0   4   3.20375   0.1816
  -8   0   5 0.0855700   0.0704
  -8   0   6  87.62040   2.0684
  -8   0   7 0.1913400   0.0598
  -8   0   8  49.27900   1.2407
  -8   0   9 0.1778300   0.0765
  -8   0  10  129.4820   3.0970
  -8   0  11 0.1221800   0.0642
  -8   0  12  23.82340   0.6994
  -8   0  13 0.2661500   0.0735
  -8   0  14  103.9550   2.4288
  -8   0  15 0.1590900   0.0652
  -8   0  16  108.1600   3.0647
  -8   0  17 0.2003100   0.1237
  -8   0  18  109.3350   2.7514
  -8   0  19 0.1667100   0.0594
  -8   0  20  206.5890   4.8522
  -8   0  21 0.0750000   0.1016
  -8   0  22 0.2418900   0.1192
  -8   0  23 0.1488700   0.1005
  -8   0  24 0.2765500   0.1199
  -8   0  25 0.0378000   0.1295
  -8   0  26  155.6150   4.4655
  -8   0  27 0.0685200   0.0745
  -8   0  28  36.34700   1.0602
  -8   0  29 0.4100000   0.3700
  -8   0  30  21.72160   1.1620
  -8   0  32  19.94980   1.0358
  -8   1   1  25.51280   0.6718
  -8   1   2  127.7150   2.9256
  -8   1   3  130.0310   3.0089
  -8   1   4  277.7120   6.7532
  -8   1   5  72.57360   1.6931
  -8   1   6 0.4756000   0.0534
  -8   1   7   6.66030   0.2206
  -8   1   8  482.4710  11.5073
  -8   1   9   2.66326   0.1258
  -8   1  10  168.8070   3.9057
  -8   1  11 0.8207700   0.0816
  -8   1  12   9.02190   0.3061
  -8   1  13  37.62650   0.9334
  -8   1  14  41.68180   1.0677
  -8   1  15  15.93900   0.4503
  -8   1  16  208.8510   4.8476
  -8   1  17  150.5070   3.5341
  -8   1  18 0.1669500   0.0454
  -8   1  19   1.46865   0.1183
  -8   1  20  34.53160   0.9825
  -8   1  21 0.5239200   0.0826
  -8   1  22  11.87810   0.4432
  -8   1  23   1.58414   0.1080
  -8   1  24 0.4155900   0.1055
  -8   1  25  51.39310   1.3521
  -8   1  26  18.80050   0.5415
  -8   1  27 0.3452600   0.0679
  -8   1  28  11.50350   0.3880
  -8   1  29  32.36000   2.5549
  -8   1  30   3.01660   0.1802
  -8   1  31   3.49137   0.1989
  -8   1  32   6.45767   0.3414
  -8   2   1  10.66710   0.3298
  -8   2   2 0.2452200   0.0614
  -8   2   3  20.71480   0.5438
  -8   2   4  87.39250   2.0252
  -8   2   5  77.07370   1.8231
  -8   2   6  57.12020   1.3381
  -8   2   7  497.9690  11.4437
  -8   2   8  21.29130   0.5657
  -8   2   9  136.2410   3.1407
  -8   2  10   1.42487   0.1209
  -8   2  11  123.0080   2.8426
  -8   2  12  87.07370   2.1461
  -8   2  13  16.10040   0.5545
  -8   2  14  96.47520   2.2502
  -8   2  15   1.74865   0.1249
  -8   2  16   1.03144   0.1836
  -8   2  17  47.00170   1.1588
  -8   2  18  23.87220   0.6253
  -8   2  19  75.45430   1.8753
  -8   2  20  40.80540   1.0567
  -8   2  21  45.43520   1.1902
  -8   2  22  51.05250   1.5007
  -8   2  23 0.1191200   0.0545
  -8   2  24   8.35193   0.2721
  -8   2  25   2.57239   0.1355
  -8   2  26  40.35240   1.0778
  -8   2  27   3.38746   0.1563
  -8   2  28   7.28970   0.2742
  -8   2  29   4.13381   0.2249
  -8   2  30 0.6368200   0.0824
  -8   2  31 0.1468800   0.0665
  -8   2  32  10.90800   0.4548
  -8   3   1  99.00110   2.4696
  -8   3   2  196.5560   4.4572
  -8   3   3   1.71345   0.1002
  -8   3   4 0.3475800   0.0519
  -8   3   5  18.14690   0.5421
  -8   3   6  60.72190   1.4606
  -8   3   7  24.66060   0.6183
  -8   3   8  14.83150   0.4258
  -8   3   9   7.64919   0.2452
  -8   3  10  88.94260   2.0858
  -8   3  11  18.10220   0.5686
  -8   3  12  39.37870   0.9599
  -8   3  13  24.59790   0.6877
  -8   3  14  124.3140   2.8622
  -8   3  15 0.2285100   0.0735
  -8   3  16 0.4481200   0.0913
  -8   3  17  210.1790   4.9051
  -8   3  18  50.88550   1.2940
  -8   3  19   5.62383   0.2255
  -8   3  20   6.27670   0.2438
  -8   3  21   3.82458   0.1725
  -8   3  22  71.82380   1.7784
  -8   3  23  72.10440   1.8282
  -8   3  24  53.41980   1.3817
  -8   3  25  38.41130   0.9916
  -8   3  26  11.05030   0.3917
  -8   3  27   8.56816   0.3150
  -8   3  28 0.1871000   0.0705
  -8   3  29  43.79010   1.1550
  -8   3  30  23.46860   0.6795
  -8   3  31   4.94448   0.2090
  -8   3  32   3.70175   0.2717
  -8   4   1  193.4770   4.4108
  -8   4   2  14.96900   0.4342
  -8   4   3  23.29200   0.6001
  -8   4   4  139.4000   3.2979
  -8   4   5  283.8090   6.4527
  -8   4   6  76.79850   1.7865
  -8   4   7  39.62830   0.9590
  -8   4   8   2.38585   0.1205
  -8   4   9  17.85470   0.4726
  -8   4  10   2.05180   0.1149
  -8   4  11  93.35930   2.1620
  -8   4  12  309.9030   7.0817
  -8   4  13  177.4860   4.0359
  -8   4  14 0.2582400   0.0584
  -8   4  15 0.3612200   0.0523
  -8   4  16  80.66190   1.9149
  -8   4  17  21.48540   0.5643
  -8   4  18   1.34430   0.0964
  -8   4  19  25.54860   0.7547
  -8   4  20 0.5172400   0.0583
  -8   4  21  18.13850   0.4913
  -8   4  22   1.71839   0.1105
  -8   4  23 0.2563900   0.0916
  -8   4  24  28.19160   0.7369
  -8   4  25  14.46950   0.4254
  -8   4  26  17.01430   0.4729
  -8   4  27   4.31358   0.1829
  -8   4  28 0.3363700   0.1304
  -8   4  29   6.88183   0.2607
  -8   4  30   8.00056   0.3167
  -8   4  31 0.2232300   0.0830
  -8   4  32 0.1020700   0.1441
  -8   5   1  92.11570   2.1067
  -8   5   2   5.29904   0.1902
  -8   5   3  352.3840   8.0496
  -8   5   4  25.60970   0.6524
  -8   5   5  30.85870   0.7632
  -8   5   6 0.3093000   0.0558
  -8   5   7  17.51550   0.4718
  -8   5   8  23.01500   0.6684
  -8   5   9  109.5280   2.5096
  -8   5  10  35.12660   0.8700
  -8   5  11  90.58410   2.1040
  -8   5  12  49.32590   1.1827
  -8   5  13  21.65010   0.5720
  -8   5  14  13.48250   0.4219
  -8   5  15  198.0430   4.5311
  -8   5  16   1.01644   0.0765
  -8   5  17 0.2839800   0.0432
  -8   5  18  40.99000   1.1290
  -8   5  19  27.01450   0.6928
  -8   5  20   6.79270   0.2367
  -8   5  21  23.10560   0.6029
  -8   5  22  12.70780   0.4546
  -8   5  23  97.61320   2.3671
  -8   5  24  27.23130   0.7788
  -8   5  25 0.3532900   0.0707
  -8   5  26   1.21780   0.0863
  -8   5  27   2.01310   0.1125
  -8   5  28   5.57668   0.2733
  -8   5  29 0.6699000   0.0770
  -8   5  30  12.44960   0.3828
  -8   5  31  34.68910   0.9169
  -8   6   1   7.72959   0.2710
  -8   6   2   1.04091   0.1015
  -8   6   3  104.5750   2.4547
  -8   6   4  14.17720   0.3872
  -8   6   5  100.5920   2.3246
  -8   6   6  29.17420   0.7346
  -8   6   7   4.36420   0.1733
  -8   6   8 0.9115300   0.0696
  -8   6   9  58.32480   1.4632
  -8   6  10  76.40210   1.7825
  -8   6  11  33.60260   0.8344
  -8   6  12 0.1612900   0.0586
  -8   6  13  194.8680   4.8625
  -8   6  14  31.25420   0.8273
  -8   6  15   5.99414   0.2074
  -8   6  16 0.7082300   0.0678
  -8   6  17 0.7898800   0.0612
  -8   6  18  20.03640   0.6375
  -8   6  19  16.88280   0.5197
  -8   6  20   7.22466   0.2289
  -8   6  21  208.6420   5.1469
  -8   6  22  50.58790   1.4784
  -8   6  23   4.25904   0.1724
  -8   6  24   5.30123   0.2033
  -8   6  25  36.44240   1.1796
  -8   6  26   4.67451   0.1862
  -8   6  27  29.76680   1.0659
  -8   6  28 0.1998200   0.0609
  -8   6  29   1.88561   0.1142
  -8   6  30 0.4379300   0.0664
  -8   6  31   6.53772   0.4267
  -8   7   1  73.88290   1.7734
  -8   7   2  79.79640   1.9294
  -8   7   3  228.3010   5.3366
  -8   7   4  23.62050   0.6486
  -8   7   5  18.99070   0.5141
  -8   7   6  15.68410   0.4550
  -8   7   7  41.76000   1.0716
  -8   7   8  11.25030   0.5183
  -8   7   9  353.1910   8.1440
  -8   7  10  13.49940   0.4544
  -8   7  11  20.23520   0.5894
  -8   7  12  54.82010   1.3284
  -8   7  13  40.21730   1.0906
  -8   7  14  64.85950   1.6703
  -8   7  15  113.8560   2.6115
  -8   7  16   4.14985   0.1738
  -8   7  17  15.69570   0.5187
  -8   7  18   6.39475   0.2517
  -8   7  19   3.07448   0.1639
  -8   7  20  10.50650   0.4125
  -8   7  21  27.72980   1.0668
  -8   7  22  23.74630   0.7123
  -8   7  23 0.1568700   0.0494
  -8   7  24  10.37630   0.3548
  -8   7  25   4.25476   0.2431
  -8   7  26   5.91887   0.2639
  -8   7  27 0.6274500   0.1741
  -8   7  28   6.98180   0.3400
  -8   7  29 0.9563000   0.0817
  -8   7  30   6.91495   0.3279
  -8   8   1  24.97130   0.6403
  -8   8   2 0.9927200   0.0863
  -8   8   3 0.1513700   0.0520
  -8   8   4  61.98340   1.5882
  -8   8   5   1.32773   0.1260
  -8   8   6  60.60500   1.5574
  -8   8   7  51.55630   1.5013
  -8   8   8  13.69780   0.4842
  -8   8   9   7.92084   0.3382
  -8   8  10 0.7157600   0.0918
  -8   8  11   1.13993   0.0977
  -8   8  12  174.9880   4.1644
  -8   8  13   2.74390   0.1459
  -8   8  14 0.1370600   0.0923
  -8   8  15  109.4020   2.5938
  -8   8  16   6.93871   0.2487
  -8   8  17 0.6902100   0.0684
  -8   8  18   7.11440   0.3632
  -8   8  19  97.74800   2.6546
  -8   8  20   8.66563   0.3528
  -8   8  21  15.81670   0.5613
  -8   8  22   1.44404   0.1331
  -8   8  23   1.37516   0.0919
  -8   8  24  13.51350   0.4494
  -8   8  25  14.13650   0.5027
  -8   8  26   2.12828   0.2024
  -8   8  27  58.61310   1.7146
  -8   8  28   5.08004   0.3951
  -8   8  29 0.4085600   0.0739
  -8   9   1  30.50940   0.7975
  -8   9   2  17.26130   0.4994
  -8   9   3   3.05507   0.1739
  -8   9   4 0.8759400   0.1025
  -8   9   5  70.06260   1.7256
  -8   9   6 0.5054700   0.0987
  -8   9   7  58.26870   1.5636
  -8   9   8  13.55240   0.4846
  -8   9   9  66.02720   1.6445
  -8   9  10  22.03550   0.7313
  -8   9  11 0.5360100   0.0810
  -8   9  12  16.90040   0.4797
  -8   9  13   3.55367   0.2033
  -8   9  14 0.8499800   0.0884
  -8   9  15   3.44462   0.1668
  -8   9  16  27.07960   0.6975
  -8   9  17  64.27680   1.9568
  -8   9  18  94.56710   3.5575
  -8   9  19  29.14790   0.8130
  -8   9  20 0.1269300   0.0640
  -8   9  21   5.21955   0.2464
  -8   9  22  19.74640   0.5958
  -8   9  23 0.5335300   0.0807
  -8   9  24  45.37300   1.2796
  -8   9  25   5.26976   0.4031
  -8   9  26   2.89404   0.1543
  -8   9  27 0.7940200   0.0775
  -8   9  28  13.19350   0.4811
  -8   9  29   7.66103   0.4020
  -8  10   1 0.3984200   0.0677
  -8  10   2   4.49555   0.2098
  -8  10   3 0.6402000   0.1145
  -8  10   4   1.73146   0.1491
  -8  10   5  13.65470   0.6668
  -8  10   6  263.9550   6.5487
  -8  10   7  35.34430   0.9658
  -8  10   8  34.01410   0.9032
  -8  10   9  27.79650   0.8761
  -8  10  10  138.8660   3.3077
  -8  10  11   5.38440   0.2256
  -8  10  12  44.60710   1.1222
  -8  10  13   7.01965   0.2619
  -8  10  14  17.13360   0.5011
  -8  10  15 0.2241600   0.0538
  -8  10  16 0.3928600   0.0882
  -8  10  17  10.02800   0.4448
  -8  10  18  109.6400   2.7102
  -8  10  19   7.17835   0.3007
  -8  10  20   2.39883   0.1921
  -8  10  21   7.67768   0.3550
  -8  10  22   2.55069   0.1379
  -8  10  23 0.8043800   0.0791
  -8  10  24   3.33438   0.2055
  -8  10  25   1.62241   0.1126
  -8  10  26   9.26846   0.3392
  -8  10  27 0.2581700   0.0814
  -8  10  28   5.72768   0.3010
  -8  11   1 0.1313100   0.0493
  -8  11   2  12.00440   0.3551
  -8  11   3  16.28680   0.4740
  -8  11   4  10.57260   0.3237
  -8  11   5  15.41570   0.4450
  -8  11   6 0.5088800   0.0656
  -8  11   7 0.2073100   0.0747
  -8  11   8  67.36060   1.7568
  -8  11   9  45.16280   1.2334
  -8  11  10  18.91700   0.5628
  -8  11  11   4.53354   0.2078
  -8  11  12 0.6014700   0.0739
  -8  11  13   1.35004   0.1037
  -8  11  14   3.10210   0.2173
  -8  11  15 0.1973700   0.1194
  -8  11  16  82.15940   2.0269
  -8  11  17 0.2064100   0.0983
  -8  11  18  26.21530   0.7185
  -8  11  19   8.17853   0.3022
  -8  11  20   2.78576   0.1526
  -8  11  21 0.7046200   0.0723
  -8  11  22  15.75690   0.5055
  -8  11  23  22.38750   1.0054
  -8  11  24  16.27150   0.5379
  -8  11  25 0.1867000   0.0662
  -8  11  26  14.30150   0.4726
  -8  11  27   3.16175   0.5298
  -8  12   1  26.26030   0.6905
  -8  12   2   2.33242   0.1665
  -8  12   3   5.56610   0.2374
  -8  12   4  35.14710   0.9089
  -8  12   5  14.05630   0.4438
  -8  12   6  41.65600   1.0222
  -8  12   7  10.98750   0.3884
  -8  12   8  12.90730   0.3927
  -8  12   9   1.92285   0.1487
  -8  12  10  12.47280   0.4309
  -8  12  11  11.21370   0.3954
  -8  12  12  10.69520   0.5629
  -8  12  13  16.65850   0.5740
  -8  12  14  49.35540   1.4883
  -8  12  15  60.06960   1.6959
  -8  12  16 0.8594300   0.0992
  -8  12  17   9.15780   0.3314
  -8  12  18  13.31780   0.4933
  -8  12  19  17.98150   0.5331
  -8  12  20  23.31400   0.7361
  -8  12  21   3.86079   0.2827
  -8  12  22   1.20077   0.1557
  -8  12  23   3.77892   0.1935
  -8  12  24   1.21531   0.1042
  -8  12  25 0.2862600   0.0742
  -8  12  26  19.75420   0.7839
  -8  13   1   7.68432   0.3259
  -8  13   2  47.19500   1.2250
  -8  13   3   1.00539   0.0740
  -8  13   4  64.64790   1.5392
  -8  13   5  55.32910   1.3488
  -8  13   6  17.16880   0.5880
  -8  13   7  25.78260   0.8231
  -8  13   8  19.03970   0.5757
  -8  13   9  34.57040   1.0188
  -8  13  10  27.25730   0.7833
  -8  13  11 0.9735700   0.1045
  -8  13  12   2.36920   0.1613
  -8  13  13 0.4076400   0.0948
  -8  13  14  42.88350   1.8480
  -8  13  15   8.45484   0.2903
  -8  13  16  16.89600   0.5511
  -8  13  17  17.09680   0.5107
  -8  13  18   1.97593   0.1354
  -8  13  19   7.76570   0.4154
  -8  13  20 0.0964900   0.0650
  -8  13  21 0.1372200   0.0748
  -8  13  22  13.53290   0.4655
  -8  13  23 0.5902200   0.1095
  -8  13  24   3.34628   0.2135
  -8  14   1   3.24189   0.2162
  -8  14   2   2.80099   0.2721
  -8  14   3   5.84308   0.3462
  -8  14   4  35.93610   1.3440
  -8  14   5  26.34520   1.0488
  -8  14   6  12.30800   0.3825
  -8  14   7   6.48190   0.3104
  -8  14   8   1.11761   0.0948
  -8  14   9 0.1080400   0.0613
  -8  14  10  13.61480   0.4294
  -8  14  11   1.80047   0.1364
  -8  14  12  20.39980   0.7388
  -8  14  13  37.77600   1.4020
  -8  14  14   9.34293   0.6883
  -8  14  15 0.8149400   0.0846
  -8  14  16 0.1781300   0.0705
  -8  14  17   1.03000   0.2702
  -8  14  18   1.44430   0.1879
  -8  14  19   5.51651   0.2903
  -8  14  20  23.94950   0.7799
  -8  14  21   5.63639   0.3357
  -8  14  22  19.85360   0.6902
  -8  15   1  15.29870   0.4556
  -8  15   2  35.39850   1.2371
  -8  15   3  24.52870   0.6780
  -8  15   4   1.71880   0.1193
  -8  15   5   2.02394   0.1311
  -8  15   6   3.16738   0.1661
  -8  15   7   2.47304   0.1664
  -8  15   8  10.41700   0.3521
  -8  15   9 0.9838000   0.0896
  -8  15  10  27.58350   0.8588
  -8  15  11  25.23760   0.7595
  -8  15  12   2.66847   0.1653
  -8  15  13 0.5376800   0.0773
  -8  15  14  41.60500   6.2080
  -8  15  15   8.77500   0.6010
  -8  15  16 0.1235300   0.1206
  -8  15  17   7.94000   0.5381
  -8  15  18 0.2208600   0.0995
  -8  15  19   5.32694   0.3601
  -8  15  20   3.82025   0.2572
  -8  16   1  46.69680   1.5047
  -8  16   2   7.00620   0.4014
  -8  16   3   3.69640   0.1806
  -8  16   4 0.9736400   0.0899
  -8  16   5  47.81150   1.2188
  -8  16   6   1.51108   0.1160
  -8  16   7   6.80192   0.2680
  -8  16   8   2.28506   0.1583
  -8  16   9   4.84317   0.2524
  -8  16  10   1.13500   0.2905
  -8  16  11  25.28390   1.3194
  -8  16  12 0.1518600   0.0770
  -8  16  13  38.78570   0.9964
  -8  16  14 0.9860700   0.1220
  -8  16  15   2.69954   0.1700
  -8  16  16   1.31767   0.1841
  -8  16  17   4.17342   0.2281
  -8  16  18   2.61124   0.1936
  -8  17   1  16.92500   1.2799
  -8  17   2   6.57226   0.4362
  -8  17   3   5.92173   0.2684
  -8  17   4   2.31150   0.1464
  -8  17   5   2.21867   0.1313
  -8  17   6   4.78214   0.2678
  -8  17   7 0.1226600   0.0570
  -8  17   8   3.16465   0.2206
  -8  17   9   6.95788   0.3019
  -8  17  10   5.90390   0.2654
  -8  17  11   7.22263   0.3530
  -8  17  12 0.7067600   0.0887
  -8  17  13 0.4915300   0.1120
  -8  17  14   5.26359   0.2499
  -8  17  15   3.53972   0.2573
  -8  17  16 0.3550000   0.0774
  -8  18   1 0.9628000   0.1224
  -8  18   2 0.2892700   0.1009
  -8  18   3 0.2055500   0.1262
  -8  18   4   1.49118   0.1771
  -8  18   5   9.29093   0.3880
  -8  18   6   2.82289   0.2423
  -8  18   7  23.66620   0.9693
  -8  18   8 0.6341300   0.1001
  -8  18   9   1.12547   0.1006
  -8  18  10   5.68401   0.2949
  -8  18  11  19.47320   0.6276
  -8  18  12 0.9128500   0.2133
  -8  18  13   3.55000   0.8807
  -7   0   1 0.3226000   0.2153
  -7   0   2  449.8770  10.6766
  -7   0   3 0.1400800   0.0666
  -7   0   4  64.17180   1.5566
  -7   0   5 0.3106300   0.0593
  -7   0   6 0.6779900   0.0954
  -7   0   7 0.1503400   0.0644
  -7   0   8  114.9770   3.9270
  -7   0   9 0.1465900   0.0707
  -7   0  10  1258.070  31.1887
  -7   0  11 0.1005800   0.0768
  -7   0  12  57.41300   1.6206
  -7   0  13 0.1763300   0.0763
  -7   0  14  530.1540  13.2497
  -7   0  15 0.5466700   0.3095
  -7   0  16  196.7540   4.6221
  -7   0  17 0.1786600   0.0750
  -7   0  18   2.03269   0.2742
  -7   0  19 0.0929200   0.0730
  -7   0  20  65.88780   1.6607
  -7   0  21 0.1222600   0.0617
  -7   0  22  252.7350   6.3839
  -7   0  23 0.0593100   0.0817
  -7   0  24   1.21883   0.2320
  -7   0  25 0.0385700   0.1111
  -7   0  26  19.53330   0.6448
  -7   0  27 0.0768500   0.0776
  -7   0  28   4.41945   0.2277
  -7   0  29 0.0545400   0.0748
  -7   0  30   5.00024   0.2767
  -7   0  31 0.0296200   0.0737
  -7   0  32   8.54182   0.3882
  -7   1   1  113.1780   2.6722
  -7   1   2  157.4600   3.7963
  -7   1   3  83.85710   1.9584
  -7   1   4  628.3670  14.5577
  -7   1   5   6.85912   0.2349
  -7   1   6   8.51546   0.2809
  -7   1   7  39.72920   0.9800
  -7   1   8   8.80447   0.2773
  -7   1   9  75.37450   1.9290
  -7   1  10  56.22230   1.3481
  -7   1  11  175.0850   4.0143
  -7   1  12  115.0530   2.7957
  -7   1  13  61.05850   1.4949
  -7   1  14   4.23047   0.2186
  -7   1  15  36.09750   0.9847
  -7   1  16 0.4106200   0.0683
  -7   1  17   2.59219   0.1384
  -7   1  18   5.41593   0.2019
  -7   1  19  49.70640   1.5029
  -7   1  20  244.1110   5.7838
  -7   1  21   2.82240   0.1264
  -7   1  22   9.92109   0.3126
  -7   1  23  32.83160   0.8429
  -7   1  24  12.82960   0.3720
  -7   1  25   1.12404   0.0968
  -7   1  26  38.30540   1.0021
  -7   1  27  34.84230   0.9528
  -7   1  28  49.46150   1.2371
  -7   1  29   8.36623   0.3102
  -7   1  30 0.3778200   0.0702
  -7   1  31   1.03402   0.1247
  -7   1  32  61.34340   1.6176
  -7   1  33 0.1861900   0.0756
  -7   2   1  679.0820  15.8748
  -7   2   2  159.3020   3.7158
  -7   2   3   3.28403   0.1401
  -7   2   4  69.66300   1.6421
  -7   2   5  238.5600   5.4176
  -7   2   6  22.01040   0.6004
  -7   2   7   4.42165   0.1979
  -7   2   8  315.6380   7.5248
  -7   2   9   5.94079   0.2185
  -7   2  10  61.01150   1.5673
  -7   2  11  53.23560   1.5840
  -7   2  12 0.2919400   0.0876
  -7   2  13  170.1670   3.8883
  -7   2  14  63.95790   1.5108
  -7   2  15  57.10430   1.5581
  -7   2  16  140.6780   3.3895
  -7   2  17   1.80373   0.1924
  -7   2  18   3.60065   0.1560
  -7   2  19  126.2250   3.5612
  -7   2  20  35.28310   0.8947
  -7   2  21   9.87859   0.3042
  -7   2  22  40.96710   1.1227
  -7   2  23  107.4710   2.6563
  -7   2  24   3.47445   0.1495
  -7   2  25 0.2128200   0.0544
  -7   2  26 0.6027200   0.0694
  -7   2  27   6.50284   0.2274
  -7   2  28  13.49380   0.4005
  -7   2  29  49.75710   1.2344
  -7   2  30   8.15164   0.3468
  -7   2  31  29.68840   0.7852
  -7   2  32 0.2094000   0.0709
  -7   2  33   6.63406   0.2911
  -7   3   1  131.5540   3.0399
  -7   3   2  15.03120   0.4309
  -7   3   3  33.33770   0.8350
  -7   3   4 0.8968400   0.1104
  -7   3   5  99.29660   2.5292
  -7   3   6  716.9090  16.7354
  -7   3   7  289.1860   6.6118
  -7   3   8  23.88380   0.6413
  -7   3   9   7.05065   0.2409
  -7   3  10  84.92980   2.1174
  -7   3  11  334.9300   8.2820
  -7   3  12  43.06610   1.0783
  -7   3  13  332.6440   8.1498
  -7   3  14  105.2450   2.5763
  -7   3  15  12.28580   0.3542
  -7   3  16  13.21490   0.3794
  -7   3  17  94.15200   2.1888
  -7   3  18  318.7860   7.4463
  -7   3  19  155.6570   3.9143
  -7   3  20   6.57605   0.2409
  -7   3  21 0.5521900   0.0732
  -7   3  22 0.3887000   0.0622
  -7   3  23  46.03130   1.1331
  -7   3  24  12.52300   0.3634
  -7   3  25  23.18110   0.7606
  -7   3  26  51.34740   1.4362
  -7   3  27   1.85168   0.1405
  -7   3  28   1.24806   0.0923
  -7   3  29   1.91949   0.1107
  -7   3  30  11.23250   0.5303
  -7   3  31   4.45109   0.1938
  -7   3  32   1.89299   0.1261
  -7   3  33 0.1145600   0.0660
  -7   4   1  177.5680   4.0621
  -7   4   2 0.5611200   0.0857
  -7   4   3  34.62510   0.9041
  -7   4   4   1.88012   0.1192
  -7   4   5   1.88470   0.1182
  -7   4   6  95.57070   2.2318
  -7   4   7  206.9990   4.8955
  -7   4   8  122.2050   2.8080
  -7   4   9  63.57840   1.5052
  -7   4  10  208.2740   4.7641
  -7   4  11   2.11417   0.1113
  -7   4  12  18.20860   0.5082
  -7   4  13 0.4940600   0.0550
  -7   4  14  15.83150   0.4324
  -7   4  15  59.83870   1.4504
  -7   4  16  35.35300   0.8988
  -7   4  17  79.16800   1.8633
  -7   4  18   5.73557   0.2531
  -7   4  19 0.0957900   0.0675
  -7   4  20   1.32562   0.0930
  -7   4  21   7.81468   0.2601
  -7   4  22  15.73580   0.4890
  -7   4  23  35.40710   0.9571
  -7   4  24  108.5940   3.0503
  -7   4  25  46.25320   2.0068
  -7   4  26   2.10039   0.1290
  -7   4  27   4.59501   0.1816
  -7   4  28  26.19360   0.7620
  -7   4  29  41.27890   1.1239
  -7   4  30  10.59100   0.4546
  -7   4  31   6.11271   0.2356
  -7   4  32 0.1068500   0.0891
  -7   4  33 0.1975500   0.0685
  -7   5   1  26.74690   0.6918
  -7   5   2  39.98300   0.9804
  -7   5   3   1.48559   0.1129
  -7   5   4   8.93583   0.3905
  -7   5   5  313.4100   7.1029
  -7   5   6  77.62580   1.8484
  -7   5   7  113.2960   2.6913
  -7   5   8   9.36816   0.2946
  -7   5   9  167.1370   3.8279
  -7   5  10 0.3810700   0.0684
  -7   5  11  25.72540   0.7063
  -7   5  12  170.5860   4.1280
  -7   5  13  44.37990   1.1706
  -7   5  14   1.01834   0.0762
  -7   5  15  101.1660   2.3431
  -7   5  16  30.96130   0.8475
  -7   5  17  175.1650   4.6821
  -7   5  18  82.69920   1.9960
  -7   5  19  44.08820   1.0994
  -7   5  20   6.87952   0.2413
  -7   5  21  11.19240   0.3550
  -7   5  22  14.28020   0.4227
  -7   5  23   5.69969   0.2238
  -7   5  24  11.48920   0.3707
  -7   5  25  47.22430   1.2038
  -7   5  26   5.01336   0.2081
  -7   5  27  83.96700   2.1143
  -7   5  28   7.86011   0.2671
  -7   5  29   8.25437   0.2970
  -7   5  30 0.0769200   0.0625
  -7   5  31 0.5983800   0.0753
  -7   5  32   6.42123   0.2659
  -7   5  33  12.95000   1.1672
  -7   6   1   4.00989   0.1674
  -7   6   2   7.86182   0.2688
  -7   6   3  579.6350  13.5016
  -7   6   4  131.2590   3.0473
  -7   6   5  54.75460   1.3037
  -7   6   6   7.98773   0.2613
  -7   6   7  249.8910   5.8278
  -7   6   8  106.6520   2.4866
  -7   6   9  326.3210   8.2826
  -7   6  10   1.35414   0.1030
  -7   6  11  25.50080   0.6986
  -7   6  12  10.57940   0.3398
  -7   6  13 0.2961400   0.0580
  -7   6  14   1.81105   0.1602
  -7   6  15  400.6010   9.3014
  -7   6  16  80.80650   2.1034
  -7   6  17  93.32580   2.3520
  -7   6  18   5.43017   0.2052
  -7   6  19  55.42310   1.3398
  -7   6  20  32.85900   0.8460
  -7   6  21  72.72420   1.8958
  -7   6  22   4.46448   0.1728
  -7   6  23   8.10712   0.3205
  -7   6  24   2.37663   0.1508
  -7   6  25   6.07755   0.2313
  -7   6  26 0.0662700   0.0582
  -7   6  27  45.18230   1.3716
  -7   6  28   1.22411   0.1111
  -7   6  29   2.29682   0.2264
  -7   6  30   6.97354   0.2562
  -7   6  31 0.8231000   0.0885
  -7   6  32 0.2438000   0.0590
  -7   7   1  18.42100   0.4845
  -7   7   2   1.64914   0.1040
  -7   7   3  249.5590   5.7860
  -7   7   4 0.4630000   0.0946
  -7   7   5  110.7450   2.6709
  -7   7   6  119.5910   2.7980
  -7   7   7   7.05383   0.2362
  -7   7   8  49.49390   1.2017
  -7   7   9  28.21030   0.7228
  -7   7  10   6.95224   0.2871
  -7   7  11  27.86240   0.7256
  -7   7  12   4.06540   0.1724
  -7   7  13 0.8832300   0.0757
  -7   7  14   7.22417   0.2382
  -7   7  15  16.49250   0.5995
  -7   7  16 0.7218700   0.1093
  -7   7  17   1.19897   0.0843
  -7   7  18  80.25610   1.8936
  -7   7  19   8.39317   0.2993
  -7   7  20   9.26932   0.3307
  -7   7  21  69.04120   1.8024
  -7   7  22  11.24990   0.3410
  -7   7  23   1.77301   0.1265
  -7   7  24 0.7115400   0.0883
  -7   7  25  28.72920   0.8875
  -7   7  26  32.04240   0.8176
  -7   7  27  45.85330   1.2491
  -7   7  28 0.7262500   0.1084
  -7   7  29   1.42840   0.1059
  -7   7  30   1.98337   0.1225
  -7   7  31   9.84739   0.3729
  -7   7  32   1.14041   0.2361
  -7   8   1  124.2480   3.2120
  -7   8   2  13.82710   0.3913
  -7   8   3  34.13360   0.9467
  -7   8   4  10.50550   0.3338
  -7   8   5   1.90060   0.1076
  -7   8   6  27.65580   0.7103
  -7   8   7   1.41290   0.1027
  -7   8   8  110.7820   3.2920
  -7   8   9  197.8100   4.7682
  -7   8  10  24.61240   0.6646
  -7   8  11  85.50560   2.0101
  -7   8  12  18.93240   0.9439
  -7   8  13  206.4450   5.6220
  -7   8  14   1.93637   0.1287
  -7   8  15  144.7060   3.4311
  -7   8  16  64.03640   1.5387
  -7   8  17 0.3175100   0.0667
  -7   8  18   4.44973   0.1986
  -7   8  19 0.0804900   0.0539
  -7   8  20   1.66654   0.1442
  -7   8  21  99.81100   2.4430
  -7   8  22 0.5235700   0.1006
  -7   8  23  23.70690   0.6829
  -7   8  24  98.53750   2.6373
  -7   8  25  23.16690   0.6182
  -7   8  26 0.1080100   0.0546
  -7   8  27 0.5321100   0.0728
  -7   8  28  13.42190   0.5091
  -7   8  29   1.73233   0.1159
  -7   8  30   9.26691   0.3592
  -7   8  31   2.22130   0.1352
  -7   9   1  16.17510   0.4342
  -7   9   2  13.35450   0.4044
  -7   9   3  206.6220   4.7558
  -7   9   4  49.55150   1.2399
  -7   9   5   6.26596   0.2406
  -7   9   6  204.5780   4.9794
  -7   9   7   2.76449   0.1487
  -7   9   8  44.05850   1.2092
  -7   9   9   6.79417   0.3050
  -7   9  10   5.60239   0.2526
  -7   9  11  77.94390   3.0425
  -7   9  12  303.2860   8.1003
  -7   9  13  31.01820   0.8277
  -7   9  14  42.63630   1.3484
  -7   9  15  30.72320   0.7943
  -7   9  16  23.83870   0.6636
  -7   9  17   5.88685   0.2194
  -7   9  18  70.10330   1.7765
  -7   9  19  31.94920   0.8664
  -7   9  20  29.07650   0.7381
  -7   9  21  21.77080   0.6384
  -7   9  22   3.41737   0.2272
  -7   9  23  11.34250   0.3499
  -7   9  24  41.30960   1.0307
  -7   9  25   8.21421   0.2732
  -7   9  26 0.2181700   0.0600
  -7   9  27 0.4100000   0.1154
  -7   9  28 0.3443300   0.0665
  -7   9  29  11.21930   0.4117
  -7   9  30 0.3344900   0.0769
  -7  10   1  79.61020   1.9645
  -7  10   2  222.6500   5.4828
  -7  10   3   7.18065   0.3284
  -7  10   4  55.45030   1.4811
  -7  10   5   2.26064   0.1415
  -7  10   6  41.64780   1.0853
  -7  10   7   6.01038   0.2474
  -7  10   8 0.7285400   0.1209
  -7  10   9 0.6368300   0.1410
  -7  10  10  55.72870   1.5048
  -7  10  11   1.96840   0.1499
  -7  10  12  10.89280   0.3890
  -7  10  13  18.70880   0.6579
  -7  10  14  18.31600   0.5074
  -7  10  15  10.51160   0.3265
  -7  10  16   6.48373   0.2386
  -7  10  17  10.19200   0.4797
  -7  10  18  52.71310   1.3104
  -7  10  19 0.5056500   0.0600
  -7  10  20  13.47190   0.4115
  -7  10  21   2.35174   0.1698
  -7  10  22  75.94930   1.9494
  -7  10  23   5.00041   0.1979
  -7  10  24  17.83770   0.5058
  -7  10  25 0.1221700   0.0615
  -7  10  26   1.07337   0.1195
  -7  10  27 0.2841200   0.0720
  -7  10  28   1.84503   0.1238
  -7  10  29   8.30666   0.4718
  -7  11   1   1.10389   0.0938
  -7  11   2   1.03800   0.1123
  -7  11   3  38.02940   0.9695
  -7  11   4  102.1170   2.5506
  -7  11   5   2.29208   0.1537
  -7  11   6  21.85630   0.7064
  -7  11   7  41.43390   1.1749
  -7  11   8  75.60790   2.4163
  -7  11   9   5.84149   0.4189
  -7  11  10  41.98500   1.3278
  -7  11  11   4.37196   0.2980
  -7  11  12  170.6950   4.0975
  -7  11  13   2.64430   0.1836
  -7  11  14  14.69290   0.5445
  -7  11  15 0.1872900   0.0666
  -7  11  16  17.05180   0.5747
  -7  11  17  15.96790   0.4416
  -7  11  18  19.89890   0.6116
  -7  11  19   9.38178   0.3642
  -7  11  20  75.25410   1.8757
  -7  11  21  32.04130   0.9797
  -7  11  22   7.33958   0.2570
  -7  11  23   1.81220   0.1158
  -7  11  24  19.74420   0.5536
  -7  11  25 0.1841600   0.1130
  -7  11  26   2.67361   0.1498
  -7  11  27   3.90822   0.2096
  -7  11  28   2.84545   0.1703
  -7  12   1  14.76630   0.4273
  -7  12   2  51.11550   1.2481
  -7  12   3   7.10116   0.2489
  -7  12   4  11.51370   0.3537
  -7  12   5 0.8718800   0.0803
  -7  12   6  13.11940   0.4043
  -7  12   7  21.16340   0.6486
  -7  12   8  56.65280   1.4523
  -7  12   9  60.83200   1.6962
  -7  12  10  72.59690   2.3006
  -7  12  11  52.11060   1.5203
  -7  12  12  11.00120   0.3742
  -7  12  13  62.68320   1.8786
  -7  12  14  25.76620   0.7138
  -7  12  15  15.45260   0.4812
  -7  12  16  57.06330   2.0064
  -7  12  17 0.6702900   0.0713
  -7  12  18   3.05604   0.1410
  -7  12  19   1.63753   0.1054
  -7  12  20  13.82790   0.4381
  -7  12  21  28.27180   0.7250
  -7  12  22  29.30140   0.7719
  -7  12  23   1.01807   0.1203
  -7  12  24   4.20124   0.2787
  -7  12  25  15.30510   0.4917
  -7  12  26 0.1949200   0.0872
  -7  12  27   1.62865   0.1410
  -7  13   1 0.4131100   0.0663
  -7  13   2  12.26120   0.3951
  -7  13   3  66.08440   1.5638
  -7  13   4  35.99200   0.9392
  -7  13   5   2.21534   0.1131
  -7  13   6   8.04007   0.2752
  -7  13   7   1.32299   0.1145
  -7  13   8   7.82372   0.3058
  -7  13   9   1.92738   0.1938
  -7  13  10  37.35100   1.0220
  -7  13  11   9.70886   0.3606
  -7  13  12 0.4127500   0.0762
  -7  13  13 0.2214800   0.0903
  -7  13  14   5.08830   0.2696
  -7  13  15 0.4462700   0.0899
  -7  13  16 0.5048400   0.0755
  -7  13  17  22.04010   0.7064
  -7  13  18  13.81070   0.5888
  -7  13  19  10.52160   0.3546
  -7  13  20   8.39232   0.3183
  -7  13  21   9.81615   0.3294
  -7  13  22   1.90686   0.1478
  -7  13  23 0.4457800   0.1229
  -7  13  24 0.0623300   0.0649
  -7  13  25   2.07016   0.1344
  -7  13  26  31.06180   0.9252
  -7  14   1  19.89580   0.6036
  -7  14   2   3.18696   0.1564
  -7  14   3  22.22260   0.6271
  -7  14   4  62.02550   1.6923
  -7  14   5  11.16080   0.3834
  -7  14   6 0.6196800   0.0816
  -7  14   7  24.36120   0.6768
  -7  14   8  108.9970   3.5420
  -7  14   9  20.52020   0.8154
  -7  14  10   1.48588   0.2886
  -7  14  11  17.22040   0.6683
  -7  14  12   2.64555   0.2377
  -7  14  13   2.84917   0.2183
  -7  14  14  16.57720   0.6447
  -7  14  15   5.20249   0.3118
  -7  14  16  79.51290   2.0531
  -7  14  17  32.43920   1.0716
  -7  14  18   8.03063   0.3669
  -7  14  19 0.4314800   0.0758
  -7  14  20  28.18000   1.1065
  -7  14  21   5.53462   0.2747
  -7  14  22   1.00110   0.1128
  -7  14  23   4.63989   0.2724
  -7  14  24 0.0203900   0.1009
  -7  14  25 0.8250000   0.2026
  -7  15   1 0.3616400   0.0970
  -7  15   2   6.41542   0.2728
  -7  15   3   1.73766   0.1665
  -7  15   4   6.63110   0.3354
  -7  15   5  22.87720   0.6960
  -7  15   6  19.58720   0.5781
  -7  15   7  71.55160   1.8603
  -7  15   8  25.18750   0.7623
  -7  15   9  17.97910   0.5831
  -7  15  10 0.4288500   0.1007
  -7  15  11  13.03280   0.6154
  -7  15  12   3.00183   0.1866
  -7  15  13  25.57870   0.8313
  -7  15  14   3.46128   0.2089
  -7  15  15   7.10479   0.3359
  -7  15  16 0.5960900   0.1349
  -7  15  17  30.88290   1.0516
  -7  15  18   2.37000   0.3508
  -7  15  19  20.88910   0.6462
  -7  15  20 0.3481100   0.1003
  -7  15  21 0.2440300   0.0929
  -7  15  22   8.50588   0.4137
  -7  15  23 0.1662800   0.0928
  -7  16   1  13.60270   0.4209
  -7  16   2   3.05916   0.2431
  -7  16   3   3.05056   0.1951
  -7  16   4 0.1560000   0.0972
  -7  16   5   1.36448   0.1276
  -7  16   6 0.1705000   0.0520
  -7  16   7  45.65340   1.1999
  -7  16   8 0.6715500   0.0853
  -7  16   9 0.3608700   0.1076
  -7  16  10   7.27838   0.4807
  -7  16  11   2.37971   0.1652
  -7  16  12 0.0631000   0.0823
  -7  16  13   2.72602   0.2028
  -7  16  14  16.53120   0.7168
  -7  16  15   9.46739   0.4390
  -7  16  16   1.15907   0.1388
  -7  16  17  10.99620   0.5930
  -7  16  18 0.1738300   0.0788
  -7  16  19 0.1574100   0.0750
  -7  16  20   1.23377   0.2185
  -7  16  21 0.2650000   0.1486
  -7  17   1   9.37465   0.6892
  -7  17   2   3.51019   0.2157
  -7  17   3 0.2052000   0.0722
  -7  17   4 0.2403400   0.0657
  -7  17   5  45.52840   1.2208
  -7  17   6   7.36958   0.3203
  -7  17   7  15.45580   0.4968
  -7  17   8 0.4967600   0.0932
  -7  17   9 0.4636000   0.1147
  -7  17  10 0.7888700   0.1378
  -7  17  11  22.56770   0.8350
  -7  17  12   7.52299   0.3201
  -7  17  13  36.34420   1.1062
  -7  17  14   7.00907   0.3394
  -7  17  15 0.6040900   0.0949
  -7  17  16 0.9030800   0.1084
  -7  17  17  32.68960   0.9299
  -7  17  18 0.8515600   0.1068
  -7  17  19   9.54217   0.4067
  -7  18   1  21.70500   4.0381
  -7  18   2 0.3900000   0.2904
  -7  18   3  12.03500   2.1651
  -7  18   4  17.40640   0.8591
  -7  18   5  10.58000   0.5664
  -7  18   6 0.3835200   0.1274
  -7  18   7   4.32732   0.2428
  -7  18   8  11.41800   0.3992
  -7  18   9   8.30898   0.5553
  -7  18  10   1.62484   0.1528
  -7  18  11 0.6615800   0.1097
  -7  18  12   2.91170   0.1807
  -7  18  13   4.26803   0.2267
  -7  18  14   2.36139   0.1727
  -7  18  15   5.91293   0.3225
  -7  18  16  12.33430   0.5020
  -7  19   1   1.25339   0.1388
  -7  19   2   2.32990   0.1852
  -7  19   3  17.65990   0.8079
  -7  19   4   6.54075   0.4068
  -7  19   5   3.07981   0.2490
  -7  19   6   1.15033   0.1459
  -7  19   7 0.0724200   0.1155
  -7  19   8   3.42801   0.2447
  -7  19   9   1.38769   0.1346
  -7  19  10 0.4412800   0.0961
  -7  19  11  15.09880   0.5391
  -7  19  12 0.5250100   0.1117
  -7  19  13   1.91390   0.1495
  -7  20   1   4.69500   0.6056
  -7  20   2   8.61155   0.5245
  -7  20   3   1.19450   0.2185
  -7  20   4   1.87956   0.2485
  -7  20   6 0.0700000   0.5400
  -6   0   1 0.2758800   0.0640
  -6   0   2  14.84060   0.5295
  -6   0   3 0.3022700   0.1472
  -6   0   4  1802.390  41.4461
  -6   0   5 0.1068700   0.0535
  -6   0   6  161.5040   3.9009
  -6   0   7 0.1841200   0.0762
  -6   0   8  588.1570  14.5744
  -6   0   9 0.0976500   0.0542
  -6   0  10  426.3200   9.8706
  -6   0  11 0.2549000   0.0949
  -6   0  12   3.60446   0.1904
  -6   0  13 0.1983500   0.0638
  -6   0  14  129.3850   3.1302
  -6   0  15 0.0671100   0.0521
  -6   0  16  341.4610   7.9852
  -6   0  17 0.1220600   0.0531
  -6   0  18   6.93295   0.2922
  -6   0  19 0.2856200   0.0700
  -6   0  20   1.94570   0.1355
  -6   0  21 0.1375900   0.0939
  -6   0  22  75.88370   2.0966
  -6   0  23 0.2339800   0.0778
  -6   0  24   5.81391   0.2436
  -6   0  25 0.0630300   0.0631
  -6   0  26  115.9570   2.9506
  -6   0  27 0.0750000   0.1773
  -6   0  28   6.46019   0.4753
  -6   0  29 0.1074900   0.0896
  -6   0  30   1.51027   0.1310
  -6   0  31 0.0839400   0.1008
  -6   0  32  39.55810   1.7673
  -6   0  33 0.0048800   0.0776
  -6   0  34  39.23460   1.2134
  -6   1   1  29.86080   0.8736
  -6   1   2  75.80220   1.7678
  -6   1   3  126.5720   2.9348
  -6   1   4  261.0600   5.9122
  -6   1   5  16.09630   0.4382
  -6   1   6  207.7700   5.1077
  -6   1   7  557.9470  12.7666
  -6   1   8  254.9880   6.3430
  -6   1   9  137.2310   3.2341
  -6   1  10  163.5610   3.8017
  -6   1  11   9.74390   0.2998
  -6   1  12  34.54740   0.8580
  -6   1  13   1.92186   0.1820
  -6   1  14  351.9100   8.0734
  -6   1  15  36.26450   0.9194
  -6   1  16  512.0300  11.7643
  -6   1  17  26.54250   0.6827
  -6   1  18  14.03550   0.3928
  -6   1  19  28.92620   0.7471
  -6   1  20  87.56620   2.0573
  -6   1  21  117.2020   2.8909
  -6   1  22  177.7260   4.3946
  -6   1  23  47.29080   1.1785
  -6   1  24   8.14693   0.2487
  -6   1  25   3.57520   0.1434
  -6   1  26  58.21980   1.3924
  -6   1  27   2.20325   0.1566
  -6   1  28  69.69860   1.7005
  -6   1  29 0.5893700   0.0757
  -6   1  30   4.00409   0.2026
  -6   1  31   4.42834   0.1930
  -6   1  32 0.1665700   0.0805
  -6   1  33   4.25272   0.1921
  -6   1  34   6.58243   0.3114
  -6   2   1  59.72170   1.4432
  -6   2   2  250.3390   5.7070
  -6   2   3  94.65730   2.1902
  -6   2   4  317.9950   7.2343
  -6   2   5  145.7470   3.8774
  -6   2   6  84.21770   2.1915
  -6   2   7  45.41240   1.1413
  -6   2   8   7.95269   0.2781
  -6   2   9 0.4397500   0.0682
  -6   2  10  258.5440   6.0440
  -6   2  11  14.30600   0.4067
  -6   2  12  153.2580   3.6011
  -6   2  13  774.0210  18.3683
  -6   2  14   4.80405   0.1919
  -6   2  15   4.92712   0.1986
  -6   2  16  33.87190   0.8551
  -6   2  17  314.3680   7.2033
  -6   2  18  80.47030   1.8755
  -6   2  19  102.7810   2.4139
  -6   2  20  26.69180   0.6838
  -6   2  21 0.6578200   0.1005
  -6   2  22   4.63410   0.1776
  -6   2  23   3.73252   0.1526
  -6   2  24  20.99250   0.5544
  -6   2  25  159.6880   3.7492
  -6   2  26  35.21820   0.9214
  -6   2  27 0.5794400   0.0906
  -6   2  28   3.78438   0.1541
  -6   2  29  23.30970   0.6347
  -6   2  30   4.60091   0.1920
  -6   2  31 0.7527900   0.0837
  -6   2  32  19.10290   0.7343
  -6   2  33 0.5081700   0.0827
  -6   2  34   5.51460   0.3561
  -6   3   1  530.9430  12.0823
  -6   3   2  250.3770   5.8627
  -6   3   3  120.4640   2.7942
  -6   3   4  208.9250   4.7839
  -6   3   5  108.0420   2.7522
  -6   3   6   6.64342   0.2498
  -6   3   7  817.7860  18.7939
  -6   3   8  75.98880   1.8015
  -6   3   9   1.50043   0.1168
  -6   3  10  115.2730   2.7041
  -6   3  11  23.59090   0.6547
  -6   3  12  236.4540   5.6982
  -6   3  13  80.77890   1.9355
  -6   3  14  66.60180   1.6306
  -6   3  15   6.01806   0.2314
  -6   3  16  15.92710   0.4677
  -6   3  17   4.31788   0.1754
  -6   3  18  75.76210   1.7835
  -6   3  19   6.42869   0.3043
  -6   3  20  59.51550   1.4659
  -6   3  21  16.62090   0.4906
  -6   3  22  32.79750   0.8467
  -6   3  23  50.29280   1.2287
  -6   3  24   1.75930   0.1168
  -6   3  25  19.93080   0.5322
  -6   3  26   6.41378   0.2244
  -6   3  27   1.72300   0.1160
  -6   3  28   2.60760   0.1236
  -6   3  29  17.09930   0.5121
  -6   3  30  86.57750   2.2421
  -6   3  31  24.13690   0.7521
  -6   3  32   2.52002   0.1598
  -6   3  33 0.7345400   0.0859
  -6   3  34   2.53007   0.1509
  -6   4   1   6.13797   0.2263
  -6   4   2  164.5670   3.7633
  -6   4   3  178.3520   4.0738
  -6   4   4  153.9530   3.5888
  -6   4   5  214.6500   4.9384
  -6   4   6  86.53600   2.0676
  -6   4   7  70.68920   1.7638
  -6   4   8  274.7760   6.3636
  -6   4   9   3.53218   0.1568
  -6   4  10  22.33820   0.7534
  -6   4  11  467.5890  10.6879
  -6   4  12  323.8650   7.8842
  -6   4  13  146.8410   3.5463
  -6   4  14   1.37828   0.1290
  -6   4  15   4.18339   0.1868
  -6   4  16  44.65940   1.1363
  -6   4  17  50.54560   1.3863
  -6   4  18  160.9340   4.3564
  -6   4  19  217.7550   5.4879
  -6   4  20  114.3990   2.7212
  -6   4  21   8.14013   0.3164
  -6   4  22  61.35490   1.4786
  -6   4  23  101.0800   2.3581
  -6   4  24  68.77510   1.8707
  -6   4  25  35.30380   0.9657
  -6   4  26   6.31076   0.2434
  -6   4  27 0.4213600   0.0788
  -6   4  28   1.14674   0.0927
  -6   4  29   2.18288   0.1185
  -6   4  30  24.32900   0.7033
  -6   4  31  18.92720   0.7162
  -6   4  32 0.7870200   0.1043
  -6   4  33   3.45426   0.1778
  -6   4  34   6.03571   0.2536
  -6   5   1  717.2690  16.4971
  -6   5   2  124.7260   2.9204
  -6   5   3   5.02912   0.1936
  -6   5   4  73.86000   1.7495
  -6   5   5  66.94640   1.6149
  -6   5   6  127.0960   2.9390
  -6   5   7   6.42221   0.2256
  -6   5   8  104.3150   2.5950
  -6   5   9  695.7600  16.8079
  -6   5  10  110.9460   3.2299
  -6   5  11   9.25988   0.3119
  -6   5  12  108.2560   2.5128
  -6   5  13  240.1220   5.6489
  -6   5  14   8.04405   0.2995
  -6   5  15  99.77370   2.3354
  -6   5  16  56.65340   1.3919
  -6   5  17  46.78200   1.1464
  -6   5  18 0.1295900   0.0507
  -6   5  19 0.5683600   0.0624
  -6   5  20   3.61523   0.1757
  -6   5  21  325.0780   7.6561
  -6   5  22  28.15720   0.7188
  -6   5  23   6.80610   0.2292
  -6   5  24   3.63961   0.1875
  -6   5  25 0.2957300   0.0565
  -6   5  26   9.28361   0.3317
  -6   5  27   6.41568   0.2334
  -6   5  28 0.7113000   0.0887
  -6   5  29  52.96910   1.4949
  -6   5  30  11.02520   0.3991
  -6   5  31   5.29917   0.2323
  -6   5  32 0.1231600   0.0561
  -6   5  33  14.52880   0.4657
  -6   5  34 0.1250000   0.1659
  -6   6   1  43.38830   1.0681
  -6   6   2  155.1980   3.5697
  -6   6   3  699.0170  16.2202
  -6   6   4  18.87540   0.5174
  -6   6   5  59.73930   1.4361
  -6   6   6   1.11611   0.1089
  -6   6   7  14.96620   0.4428
  -6   6   8   4.03824   0.2481
  -6   6   9  79.22680   1.9749
  -6   6  10  62.84930   1.5780
  -6   6  11  568.1880  13.4907
  -6   6  12 0.5237500   0.0654
  -6   6  13  52.01570   1.2866
  -6   6  14  82.81660   1.9396
  -6   6  15   9.97780   0.4523
  -6   6  16  26.49850   0.7096
  -6   6  17   5.31995   0.1933
  -6   6  18  28.15890   0.7569
  -6   6  19  54.74100   1.3611
  -6   6  20   9.69300   0.3238
  -6   6  21  18.41710   0.5238
  -6   6  22 0.1261800   0.0564
  -6   6  23  29.88790   0.7539
  -6   6  24   8.03914   0.2562
  -6   6  25 0.3007900   0.0630
  -6   6  26   1.38647   0.1055
  -6   6  27  79.87780   1.9398
  -6   6  28  19.43790   0.5286
  -6   6  29   4.69002   0.1839
  -6   6  30 0.8961400   0.1161
  -6   6  31  30.41110   0.8415
  -6   6  32   5.46914   0.2357
  -6   6  33  20.32780   0.6170
  -6   7   1   1.34693   0.1230
  -6   7   2  91.04010   2.3117
  -6   7   3  78.91000   1.9575
  -6   7   4  109.7350   2.5970
  -6   7   5  10.81460   0.5163
  -6   7   6  30.16370   0.9388
  -6   7   7  35.11360   1.3265
  -6   7   8  58.37770   1.4094
  -6   7   9  275.8330   6.7210
  -6   7  10  110.7490   2.6484
  -6   7  11  38.80250   1.0221
  -6   7  12  79.66320   1.9537
  -6   7  13   7.23287   0.2520
  -6   7  14   8.64277   0.3859
  -6   7  15  432.4110  10.0767
  -6   7  16 0.4525800   0.0708
  -6   7  17  60.75990   1.4478
  -6   7  18  67.17650   1.6367
  -6   7  19  38.11390   1.1339
  -6   7  20  39.62910   1.0866
  -6   7  21  173.2980   3.9719
  -6   7  22  20.63620   0.5367
  -6   7  23  33.84010   0.9919
  -6   7  24   3.20123   0.1351
  -6   7  25   8.09699   0.3442
  -6   7  26   1.64599   0.1103
  -6   7  27  65.22560   1.8755
  -6   7  28 0.0501300   0.0615
  -6   7  29   6.23469   0.2224
  -6   7  30  24.15360   0.7947
  -6   7  31   1.47727   0.1010
  -6   7  32   7.32482   0.2642
  -6   7  33   4.68024   0.3433
  -6   8   1   2.66023   0.1308
  -6   8   2  98.08010   2.4502
  -6   8   3  118.9910   2.8495
  -6   8   4  13.80350   0.4312
  -6   8   5  532.3840  13.0727
  -6   8   6  135.2640   4.0436
  -6   8   7  63.15810   1.5453
  -6   8   8  46.58500   1.2080
  -6   8   9  278.7350   6.6044
  -6   8  10  36.70340   0.9329
  -6   8  11   2.04400   0.1254
  -6   8  12  176.3480   4.2749
  -6   8  13  26.54010   0.6785
  -6   8  14   3.21472   0.1356
  -6   8  15  15.43640   0.4705
  -6   8  16   9.72308   0.3052
  -6   8  17  67.85150   1.7377
  -6   8  18  116.3880   3.0498
  -6   8  19   2.02129   0.1102
  -6   8  20  58.71290   1.4196
  -6   8  21 0.6477400   0.0772
  -6   8  22   9.00961   0.2914
  -6   8  23  16.15340   0.4656
  -6   8  24  37.40660   1.4643
  -6   8  25  30.05600   0.8062
  -6   8  26 0.6528100   0.0832
  -6   8  27  20.68730   0.6063
  -6   8  28   4.97977   0.2378
  -6   8  29 0.7684300   0.1450
  -6   8  30  11.07480   0.3836
  -6   8  31 0.4043400   0.1065
  -6   8  32   2.91136   0.2103
  -6   9   1   3.09529   0.1675
  -6   9   2  166.9020   4.3221
  -6   9   3  70.30720   1.7695
  -6   9   4 0.9569600   0.1292
  -6   9   5   2.26812   0.1813
  -6   9   6  271.8790   7.1517
  -6   9   7  153.3170   3.9218
  -6   9   8  141.8240   3.2927
  -6   9   9 0.4550500   0.0549
  -6   9  10  14.89060   0.4404
  -6   9  11  31.41980   0.8045
  -6   9  12  28.67280   0.7943
  -6   9  13   1.35142   0.0905
  -6   9  14  37.82440   1.0989
  -6   9  15  77.77840   1.9708
  -6   9  16 0.1215700   0.0649
  -6   9  17  26.48210   0.6978
  -6   9  18 0.4626300   0.0909
  -6   9  19  28.44350   0.7322
  -6   9  20   3.07480   0.1483
  -6   9  21 0.1901600   0.0514
  -6   9  22 0.2339000   0.0477
  -6   9  23  36.08550   1.0183
  -6   9  24  36.66170   0.9786
  -6   9  25   1.04262   0.0907
  -6   9  26   2.32157   0.1391
  -6   9  27  24.55230   0.6993
  -6   9  28  10.42300   0.3911
  -6   9  29 0.2132500   0.0656
  -6   9  30  18.62640   0.5721
  -6   9  31 0.2061800   0.0585
  -6  10   1   2.29178   0.1189
  -6  10   2  22.70440   0.6396
  -6  10   3 0.2182600   0.0675
  -6  10   4  67.83240   1.6750
  -6  10   5  13.57520   0.4746
  -6  10   6  101.3140   2.4192
  -6  10   7   1.72075   0.1554
  -6  10   8   7.19753   0.2492
  -6  10   9   4.74543   0.1956
  -6  10  10   6.28277   0.2271
  -6  10  11   1.06192   0.1213
  -6  10  12  119.7610   2.7977
  -6  10  13  68.84380   1.7647
  -6  10  14  168.9100   4.1482
  -6  10  15   7.22626   0.3968
  -6  10  16  121.8840   2.8483
  -6  10  17  22.98170   0.8654
  -6  10  18  242.5470   5.6424
  -6  10  19   3.33728   0.1636
  -6  10  20 0.3198700   0.0497
  -6  10  21 0.0490700   0.0459
  -6  10  22 0.2156700   0.0702
  -6  10  23   2.14945   0.1778
  -6  10  24  62.31870   2.1064
  -6  10  25  25.46380   0.7283
  -6  10  26  57.98670   1.4331
  -6  10  27   4.45537   0.2368
  -6  10  28  17.40020   0.6116
  -6  10  29 0.9642400   0.0846
  -6  10  30   7.58713   0.2809
  -6  10  31   1.28349   0.2029
  -6  11   1  135.1460   3.1608
  -6  11   2  107.2360   2.4948
  -6  11   3  25.71510   0.6855
  -6  11   4  34.92640   0.9298
  -6  11   5  53.69210   1.3269
  -6  11   6  293.0380   7.6185
  -6  11   7   8.37705   0.3095
  -6  11   8  91.86320   2.2226
  -6  11   9  15.02610   0.4806
  -6  11  10   2.82978   0.1877
  -6  11  11  24.43510   0.7810
  -6  11  12 0.7899300   0.0858
  -6  11  13  52.45480   1.2984
  -6  11  14  77.39160   1.9518
  -6  11  15  29.84250   0.7688
  -6  11  16  37.59910   0.9258
  -6  11  17  29.06810   0.7251
  -6  11  18  18.70720   0.5022
  -6  11  19 0.4956400   0.0655
  -6  11  20 0.4704200   0.0804
  -6  11  21   2.66347   0.2407
  -6  11  22  23.20280   0.6430
  -6  11  23 0.4585100   0.0629
  -6  11  24  19.62730   0.7421
  -6  11  25 0.3034200   0.0583
  -6  11  26   2.15039   0.1634
  -6  11  27  10.55360   0.3518
  -6  11  28  17.17040   0.5131
  -6  11  29   4.57156   0.1956
  -6  11  30   3.23647   0.2737
  -6  12   1   2.64111   0.1549
  -6  12   2   8.20203   0.3011
  -6  12   3  11.01220   0.3968
  -6  12   4  152.3230   3.4767
  -6  12   5  148.6310   5.1874
  -6  12   6  17.93220   0.6813
  -6  12   7  46.48490   1.5246
  -6  12   8 0.4753800   0.1068
  -6  12   9  66.22070   1.7255
  -6  12  10  70.80170   1.8120
  -6  12  11  28.13200   0.8921
  -6  12  12  26.82840   0.8765
  -6  12  13   6.22272   0.2122
  -6  12  14  21.45590   0.5903
  -6  12  15   3.12075   0.1572
  -6  12  16  26.77010   0.6783
  -6  12  17   6.78649   0.2201
  -6  12  18   7.35981   0.2671
  -6  12  19  32.57660   1.2822
  -6  12  20  29.22320   0.8849
  -6  12  21   3.83868   0.2067
  -6  12  22 0.0890300   0.0571
  -6  12  23  32.99340   1.1037
  -6  12  24  16.25210   0.4674
  -6  12  25   3.57663   0.1957
  -6  12  26   9.17588   0.3845
  -6  12  27   6.45251   0.2452
  -6  12  28 0.5342000   0.0767
  -6  12  29   1.40735   0.1500
  -6  13   1   1.15664   0.0937
  -6  13   2  22.44380   0.6562
  -6  13   3  12.49600   0.3900
  -6  13   4   2.47214   0.1455
  -6  13   5   8.35553   0.3164
  -6  13   6 0.4552200   0.0813
  -6  13   7  21.40380   0.6389
  -6  13   8  27.87680   0.7703
  -6  13   9   1.16458   0.1356
  -6  13  10  100.6830   2.7869
  -6  13  11  32.16940   1.1021
  -6  13  12  15.71060   0.4916
  -6  13  13 0.3916200   0.0561
  -6  13  14  40.86210   1.0190
  -6  13  15  81.35760   2.2980
  -6  13  16  41.63740   1.0521
  -6  13  17   8.01873   0.2982
  -6  13  18   3.95924   0.1573
  -6  13  19  15.97830   0.4879
  -6  13  20  35.42810   0.9183
  -6  13  21   1.83723   0.1331
  -6  13  22  52.89560   1.4135
  -6  13  23  29.60150   0.8621
  -6  13  24   1.41273   0.1161
  -6  13  25   2.99437   0.1668
  -6  13  26   4.34202   0.1925
  -6  13  27  10.96610   0.5064
  -6  13  28  10.70210   0.4814
  -6  14   1   1.65463   0.2133
  -6  14   2  116.8910   2.9192
  -6  14   3  45.12030   1.2410
  -6  14   4  41.96420   1.1005
  -6  14   5  10.87130   0.3816
  -6  14   6 0.6258000   0.0852
  -6  14   7   6.92343   0.2931
  -6  14   8   2.64832   0.1631
  -6  14   9   2.40738   0.2780
  -6  14  10  76.21850   2.0477
  -6  14  11  28.50180   0.8659
  -6  14  12   8.22230   0.3676
  -6  14  13  12.86460   0.4768
  -6  14  14  52.61230   1.6134
  -6  14  15   4.72081   0.2459
  -6  14  16 0.3305500   0.0658
  -6  14  17 0.6376100   0.0880
  -6  14  18 0.4258900   0.0772
  -6  14  19  17.45490   0.4880
  -6  14  20  10.04680   0.3700
  -6  14  21   2.25624   0.1797
  -6  14  22   4.24082   0.2512
  -6  14  23   1.99238   0.1719
  -6  14  24 0.1765200   0.0657
  -6  14  25   7.95679   0.3288
  -6  14  26 0.7142000   0.0895
  -6  15   1  142.9830   3.4150
  -6  15   2   1.38361   0.1065
  -6  15   3 0.3218900   0.0710
  -6  15   4 0.5740300   0.1075
  -6  15   5  13.20290   0.4329
  -6  15   6  15.78140   0.7446
  -6  15   7  31.57660   0.8727
  -6  15   8   4.12089   0.2088
  -6  15   9  19.14580   0.6033
  -6  15  10  23.46820   0.8000
  -6  15  11 0.2982300   0.1258
  -6  15  12 0.8385700   0.1637
  -6  15  13  48.99500   1.3599
  -6  15  14   7.78106   0.5407
  -6  15  15 0.7225000   0.1142
  -6  15  16   9.64555   0.3843
  -6  15  17   3.72065   0.1898
  -6  15  18   4.34944   0.2364
  -6  15  19 0.3856900   0.0794
  -6  15  20  32.29200   1.1324
  -6  15  21  13.15090   0.5246
  -6  15  22   7.63864   0.3359
  -6  15  23   4.27174   0.2313
  -6  15  24 0.8423600   0.1298
  -6  15  25 0.3044200   0.1245
  -6  16   1   1.63180   0.1803
  -6  16   2   5.47596   0.3254
  -6  16   3  10.96190   0.4249
  -6  16   4   2.83622   0.2239
  -6  16   5   8.30181   0.4424
  -6  16   6   2.26257   0.2449
  -6  16   7  29.55550   1.0091
  -6  16   8  19.48770   0.5875
  -6  16   9 0.4351100   0.1193
  -6  16  10   2.06281   0.2358
  -6  16  11  85.00610   2.7971
  -6  16  12 0.3583100   0.0930
  -6  16  13  14.53830   0.4697
  -6  16  14   1.29693   0.1262
  -6  16  15 0.5545800   0.1032
  -6  16  16   1.11209   0.1197
  -6  16  17   8.15191   0.3287
  -6  16  18   4.22740   0.3074
  -6  16  19  63.65430   1.7247
  -6  16  20   6.22571   0.3041
  -6  16  21 0.3281600   0.1003
  -6  16  22 0.2018800   0.1082
  -6  16  23  24.38860   0.8885
  -6  17   1  77.83050   2.4269
  -6  17   2 0.5325300   0.0942
  -6  17   3   3.95327   0.1987
  -6  17   4   2.33681   0.1517
  -6  17   5  13.62610   0.5235
  -6  17   6  12.95720   0.8942
  -6  17   7  24.97840   1.6387
  -6  17   8   3.54267   0.2451
  -6  17   9  32.87350   0.9292
  -6  17  10  26.50530   0.8705
  -6  17  11  15.53810   0.4837
  -6  17  12   2.41764   0.1705
  -6  17  13   8.86866   0.3497
  -6  17  14 0.0184000   0.0655
  -6  17  15   1.20350   0.3032
  -6  17  16 0.1480300   0.1033
  -6  17  17   1.85959   0.1587
  -6  17  18   6.74259   0.3853
  -6  17  19 0.1145200   0.0848
  -6  17  20 0.9175800   0.1267
  -6  17  21   4.08490   0.2882
  -6  18   1 0.3943300   0.0872
  -6  18   2  22.39370   0.7126
  -6  18   3 0.2204400   0.0894
  -6  18   4   3.44076   0.2116
  -6  18   5  12.62970   0.5553
  -6  18   6 0.2598000   0.0950
  -6  18   7   1.98154   0.1542
  -6  18   8 0.1568700   0.0906
  -6  18   9   1.72186   0.1692
  -6  18  10  16.08840   0.6183
  -6  18  11   3.84609   0.2818
  -6  18  12 0.0211100   0.0999
  -6  18  13  17.65830   0.8195
  -6  18  14   5.54807   0.2894
  -6  18  15   1.05370   0.1218
  -6  18  16   1.37886   0.1889
  -6  18  17  30.86420   0.9642
  -6  18  18 0.1682400   0.1100
  -6  18  19   5.81214   0.4594
  -6  19   1 0.0951900   0.1563
  -6  19   2 0.5158100   0.1751
  -6  19   3  17.14500   2.1737
  -6  19   4   2.42500   0.4049
  -6  19   5   3.21872   0.2963
  -6  19   6 0.7841100   0.1051
  -6  19   7  20.65280   1.0198
  -6  19   8  12.18880   0.7513
  -6  19   9 0.5331100   0.1324
  -6  19  10   7.42618   0.4036
  -6  19  11 0.0309200   0.0857
  -6  19  12 0.9567100   0.1436
  -6  19  13 0.3722300   0.1265
  -6  19  14   4.27005   0.3100
  -6  19  15  22.97850   0.8327
  -6  19  16  13.82640   0.6650
  -6  20   1 0.6061300   0.1227
  -6  20   2   3.01839   0.2223
  -6  20   3   7.60384   0.6111
  -6  20   4  14.63830   0.5731
  -6  20   5  12.42470   0.5808
  -6  20   6   9.84673   0.4395
  -6  20   7   2.88077   0.2601
  -6  20   8   8.47431   0.4359
  -6  20   9   7.81460   0.5062
  -6  20  10   3.77060   0.2981
  -6  20  11 0.6990800   0.1566
  -6  20  12   1.99315   0.3616
  -6  21   1 0.2900000   0.3000
  -6  21   2   2.44500   0.4049
  -6  21   3 0.1350000   0.1344
  -6  21   4   3.21000   0.2322
  -6  21   5 0.0800000   0.0500
  -5   0   1 0.2567100   0.0839
  -5   0   2  191.9810   4.6431
  -5   0   3 0.4837500   0.1311
  -5   0   4  140.5160   3.5924
  -5   0   5 0.2911500   0.0716
  -5   0   6  30.24610   1.0907
  -5   0   7 0.1827500   0.0692
  -5   0   8  272.6770   6.9249
  -5   0   9 0.3977300   0.1035
  -5   0  10  105.1240   2.5781
  -5   0  11 0.3498000   0.1581
  -5   0  12  105.9790   2.5442
  -5   0  13 0.4105800   0.1176
  -5   0  14   2.01548   0.1810
  -5   0  15 0.2448600   0.0851
  -5   0  16  617.2200  16.9363
  -5   0  17 0.2984000   0.0732
  -5   0  18  59.21740   1.7033
  -5   0  19 0.2065000   0.0754
  -5   0  20  402.2390  10.2411
  -5   0  21 0.2029100   0.0967
  -5   0  22  250.6830   7.5107
  -5   0  23 0.1180400   0.1825
  -5   0  24 0.9924500   0.1177
  -5   0  25 0.1544600   0.0690
  -5   0  26   2.93880   0.1807
  -5   0  27 0.1803200   0.1166
  -5   0  28  198.0900   5.6948
  -5   0  29 0.1529200   0.0824
  -5   0  30   7.89670   0.4048
  -5   0  31 0.1390200   0.1241
  -5   0  32  28.27430   0.9460
  -5   0  33 0.0186500   0.0940
  -5   0  34  13.13160   0.6761
  -5   0  35 0.1849100   0.1762
  -5   1   1  442.4230  10.0446
  -5   1   2  504.1110  11.6055
  -5   1   3 0.6748900   0.0624
  -5   1   4  915.7700  20.9548
  -5   1   5  167.4500   3.8691
  -5   1   6  286.2290   6.5377
  -5   1   7  314.5060   7.4296
  -5   1   8  35.27950   0.8878
  -5   1   9  13.43030   0.5085
  -5   1  10  1686.980  38.1996
  -5   1  11  94.64460   2.2824
  -5   1  12  78.12650   1.8506
  -5   1  13   3.61346   0.1563
  -5   1  14  114.1240   2.6347
  -5   1  15  70.94360   1.7154
  -5   1  16  150.6520   3.5074
  -5   1  17   2.02258   0.1154
  -5   1  18  89.31540   2.3121
  -5   1  19  369.2070   8.6805
  -5   1  20   2.39632   0.1299
  -5   1  21  11.41140   0.3518
  -5   1  22  116.4060   2.9745
  -5   1  23  20.79990   0.5702
  -5   1  24   3.65970   0.2612
  -5   1  25   8.90087   0.2907
  -5   1  26  26.68240   0.7116
  -5   1  27  10.67280   0.3299
  -5   1  28   7.29987   0.3151
  -5   1  29  13.70840   0.4576
  -5   1  30  10.69210   0.3960
  -5   1  31  34.46350   0.9779
  -5   1  32  16.58730   0.4906
  -5   1  33  12.40410   0.4152
  -5   1  34   5.22697   0.2285
  -5   1  35 0.2505200   0.0806
  -5   2   1  962.3370  22.0377
  -5   2   2  105.9410   2.4992
  -5   2   3  61.61800   1.5304
  -5   2   4  18.69670   0.6373
  -5   2   5   2.06503   0.1294
  -5   2   6  293.8180   6.6944
  -5   2   7  1269.140  29.1450
  -5   2   8  324.7430   7.3968
  -5   2   9  173.9960   4.2251
  -5   2  10   9.65176   0.3167
  -5   2  11  493.1900  11.9946
  -5   2  12  36.12010   0.9208
  -5   2  13  558.4010  13.1067
  -5   2  14  260.7740   6.0517
  -5   2  15  72.21210   1.7939
  -5   2  16  161.7360   3.7357
  -5   2  17  26.83780   0.6926
  -5   2  18  13.17830   0.4003
  -5   2  19  173.7360   4.2481
  -5   2  20  59.51270   1.5890
  -5   2  21   8.54360   0.3280
  -5   2  22  121.0470   2.9883
  -5   2  23  50.79080   1.3576
  -5   2  24  10.72300   0.3674
  -5   2  25   8.91416   0.3114
  -5   2  26  58.06860   1.6076
  -5   2  27  20.44820   0.5560
  -5   2  28  28.22150   0.9057
  -5   2  29  22.83010   0.6963
  -5   2  30   4.10577   0.2206
  -5   2  31   2.00440   0.1328
  -5   2  32   2.58804   0.1441
  -5   2  33   2.30054   0.1466
  -5   2  34  13.28790   0.4604
  -5   2  35   1.54035   0.1154
  -5   3   1  451.0700  10.6185
  -5   3   2  14.72570   0.4263
  -5   3   3  51.17820   1.3847
  -5   3   4  508.8850  11.6231
  -5   3   5  43.61650   1.2787
  -5   3   6  11.03610   0.3884
  -5   3   7  117.7590   2.8289
  -5   3   8  321.7880   7.4122
  -5   3   9  27.49110   0.7501
  -5   3  10  32.48070   0.8628
  -5   3  11  26.23770   0.6899
  -5   3  12  302.3260   7.4912
  -5   3  13  91.78850   2.3174
  -5   3  14  23.36280   0.6288
  -5   3  15  59.15960   1.4915
  -5   3  16  174.6910   4.0903
  -5   3  17  115.7220   2.7932
  -5   3  18  65.61170   1.7584
  -5   3  19  260.5400   6.8053
  -5   3  20  15.24110   0.4550
  -5   3  21 0.1923200   0.0512
  -5   3  22  16.90170   0.5178
  -5   3  23  44.59760   1.1256
  -5   3  24  215.6300   5.1791
  -5   3  25  130.4300   3.5552
  -5   3  26   6.59721   0.2371
  -5   3  27   4.81700   0.1812
  -5   3  28   5.36725   0.2525
  -5   3  29  22.84450   0.6139
  -5   3  30   3.08433   0.1577
  -5   3  31  52.27010   1.4180
  -5   3  32   6.52990   0.2974
  -5   3  33 0.6362500   0.0917
  -5   3  34   2.69727   0.1707
  -5   3  35 0.9157700   0.0860
  -5   4   1  674.1680  15.3992
  -5   4   2  730.6120  16.6931
  -5   4   3  386.9270   8.8151
  -5   4   4   3.59149   0.1829
  -5   4   5  413.6830   9.7938
  -5   4   6  898.7460  21.4446
  -5   4   7  465.5200  10.6076
  -5   4   8  40.31960   1.0330
  -5   4   9  140.1150   3.2813
  -5   4  10  18.00320   0.5085
  -5   4  11   1.68321   0.1160
  -5   4  12  16.91580   0.5082
  -5   4  13  370.1250   8.7382
  -5   4  14  531.3950  12.2570
  -5   4  15  195.9130   4.7553
  -5   4  16  147.5600   3.5214
  -5   4  17  33.33400   0.8575
  -5   4  18  132.0090   3.2261
  -5   4  19  50.13480   1.2446
  -5   4  20   6.83700   0.2580
  -5   4  21  25.66420   0.6968
  -5   4  22  12.93240   0.4814
  -5   4  23  22.32150   0.6969
  -5   4  24   7.86940   0.2932
  -5   4  25   5.15830   0.2191
  -5   4  26  23.23270   0.6215
  -5   4  27  17.05910   0.4819
  -5   4  28  13.18620   0.4532
  -5   4  29  19.50830   0.7018
  -5   4  30   2.67721   0.1537
  -5   4  31   3.14786   0.1569
  -5   4  32  10.63700   0.4994
  -5   4  33   2.04907   0.1378
  -5   4  34   2.88651   0.1529
  -5   4  35  14.23170   0.5706
  -5   5   1  14.16780   0.4036
  -5   5   2  15.67740   0.4210
  -5   5   3  443.2860  10.0773
  -5   5   4  142.5070   3.7541
  -5   5   5  941.0810  21.9195
  -5   5   6   5.38900   0.2014
  -5   5   7  250.1940   5.7557
  -5   5   8  13.62600   0.4206
  -5   5   9  160.7920   3.7334
  -5   5  10  228.0960   5.2248
  -5   5  11  144.8480   3.5425
  -5   5  12  64.60840   1.6252
  -5   5  13  266.6630   6.0987
  -5   5  14  52.31140   1.3142
  -5   5  15  155.6470   3.7876
  -5   5  16  14.04440   0.4189
  -5   5  17  300.5520   6.9387
  -5   5  18  66.01060   1.6271
  -5   5  19 0.7527800   0.0712
  -5   5  20  30.98170   0.8054
  -5   5  21  32.77840   0.8458
  -5   5  22 0.1600800   0.0661
  -5   5  23  45.22180   1.1714
  -5   5  24  83.89340   2.0075
  -5   5  25  97.96110   2.3337
  -5   5  26   8.81472   0.3043
  -5   5  27 0.3052800   0.0762
  -5   5  28   8.72715   0.3168
  -5   5  29   2.05179   0.1325
  -5   5  30  21.65130   0.7271
  -5   5  31 0.4005900   0.0550
  -5   5  32   2.30026   0.1274
  -5   5  33  49.63890   1.4066
  -5   5  34   3.92970   0.1680
  -5   5  35 0.7050000   1.2799
  -5   6   1   8.77380   0.2572
  -5   6   2   8.80603   0.2694
  -5   6   3  153.0300   3.5120
  -5   6   4   3.89067   0.2528
  -5   6   5  460.5450  10.5507
  -5   6   6   7.15923   0.2425
  -5   6   7  35.63410   0.8936
  -5   6   8  74.81920   1.8553
  -5   6   9  15.07990   0.6156
  -5   6  10   9.48851   0.3270
  -5   6  11  67.03120   1.6677
  -5   6  12  181.2660   4.7158
  -5   6  13  31.56230   0.8298
  -5   6  14  40.30870   1.0265
  -5   6  15  507.4260  12.7419
  -5   6  16  29.91440   0.7771
  -5   6  17 0.3817800   0.0749
  -5   6  18 0.1294300   0.0503
  -5   6  19   1.88883   0.1059
  -5   6  20   5.35635   0.2075
  -5   6  21  143.0470   3.6226
  -5   6  22  33.53850   0.9319
  -5   6  23  137.8480   3.2330
  -5   6  24  19.14560   0.5629
  -5   6  25  11.57480   0.3771
  -5   6  26  41.67160   1.2362
  -5   6  27  119.9630   2.9153
  -5   6  28   4.68531   0.1950
  -5   6  29   1.86600   0.1144
  -5   6  30   2.89611   0.1278
  -5   6  31   1.62375   0.1431
  -5   6  32 0.0382500   0.0615
  -5   6  33  12.76890   0.4247
  -5   6  34   3.92090   0.1937
  -5   7   1  11.89810   0.3359
  -5   7   2   2.28544   0.1727
  -5   7   3  661.1250  15.9201
  -5   7   4  352.9280   8.5012
  -5   7   5  489.1970  11.6956
  -5   7   6   2.91129   0.1331
  -5   7   7 0.4458100   0.0591
  -5   7   8  149.5560   3.5337
  -5   7   9  458.8210  10.6109
  -5   7  10  49.66110   1.4555
  -5   7  11  596.9680  14.5569
  -5   7  12  194.5720   4.4845
  -5   7  13  14.44330   0.4414
  -5   7  14   1.00907   0.0992
  -5   7  15  187.2130   4.3630
  -5   7  16  117.2260   2.8221
  -5   7  17  95.92410   2.2907
  -5   7  18   4.88395   0.1846
  -5   7  19 0.5811200   0.0705
  -5   7  20 0.5077500   0.0802
  -5   7  21   8.36142   0.3529
  -5   7  22  12.69670   0.3904
  -5   7  23  28.10300   0.7200
  -5   7  24  64.15740   1.6819
  -5   7  25 0.4874200   0.0584
  -5   7  26   1.73160   0.1208
  -5   7  27   7.85180   0.2731
  -5   7  28   1.15706   0.0879
  -5   7  29 0.5645500   0.0694
  -5   7  30 0.5743600   0.0734
  -5   7  31   5.27887   0.4288
  -5   7  32   6.60397   0.2564
  -5   7  33  14.21580   0.4299
  -5   7  34   5.31500   0.4258
  -5   8   1  73.33950   1.9361
  -5   8   2  317.0210   8.0329
  -5   8   3  174.5430   4.6634
  -5   8   4 0.9555300   0.0615
  -5   8   5 0.6784200   0.0656
  -5   8   6  345.7610   7.9099
  -5   8   7   4.34180   0.1923
  -5   8   8  58.42260   1.4709
  -5   8   9  146.5230   3.4834
  -5   8  10 0.3835300   0.0966
  -5   8  11  16.66950   0.4892
  -5   8  12  11.79010   0.3599
  -5   8  13  22.18520   0.6087
  -5   8  14  273.6000   6.5397
  -5   8  15  27.83260   0.6950
  -5   8  16  17.37920   0.5245
  -5   8  17  171.6350   4.0127
  -5   8  18  24.06320   0.6802
  -5   8  19  39.70370   0.9957
  -5   8  20   2.96699   0.1577
  -5   8  21  233.1020   5.5570
  -5   8  22 0.9027000   0.0755
  -5   8  23   4.48419   0.1716
  -5   8  24   7.72552   0.2617
  -5   8  25   2.82953   0.1509
  -5   8  26  13.68180   0.4175
  -5   8  27  33.23210   0.9359
  -5   8  28 0.9721600   0.0764
  -5   8  29  51.01670   1.3149
  -5   8  30   9.01500   0.5212
  -5   8  31   6.55123   0.2391
  -5   8  32   3.56681   0.1673
  -5   8  33  19.20390   0.5477
  -5   9   1  137.0060   3.7919
  -5   9   2  158.4670   4.5370
  -5   9   3  74.37390   2.2209
  -5   9   4   3.98481   0.1632
  -5   9   5 0.3235000   0.0594
  -5   9   6   9.81385   0.4309
  -5   9   7  101.5460   2.3816
  -5   9   8   9.08541   0.4419
  -5   9   9  201.4940   4.6456
  -5   9  10   8.09893   0.2962
  -5   9  11  79.23360   2.1174
  -5   9  12  113.2820   3.0181
  -5   9  13  37.67500   0.9522
  -5   9  14  16.36400   0.4558
  -5   9  15   2.21887   0.1113
  -5   9  16   6.85110   0.3151
  -5   9  17  21.63240   0.5809
  -5   9  18  153.1220   3.6998
  -5   9  19  14.63280   0.4535
  -5   9  20  78.46650   2.0129
  -5   9  21  39.28910   0.9652
  -5   9  22   5.41916   0.1955
  -5   9  23   1.16309   0.0842
  -5   9  24  83.36250   2.0661
  -5   9  25 0.4360200   0.0712
  -5   9  26  18.43630   0.5654
  -5   9  27   4.08340   0.1710
  -5   9  28 0.1057200   0.0607
  -5   9  29 0.5922400   0.1206
  -5   9  30  36.78190   1.5134
  -5   9  31  16.09900   0.5676
  -5   9  32   7.19650   0.3061
  -5  10   1  89.31820   2.1262
  -5  10   2  122.4220   3.3770
  -5  10   3  13.30630   0.4419
  -5  10   4   9.31508   0.3724
  -5  10   5   4.97328   0.2156
  -5  10   6  84.77780   2.1978
  -5  10   7  136.3720   3.9392
  -5  10   8  759.8020  17.8827
  -5  10   9   1.15847   0.1261
  -5  10  10   1.12249   0.0848
  -5  10  11  16.69120   0.4778
  -5  10  12  441.0140  10.3756
  -5  10  13  46.85200   1.1297
  -5  10  14  23.28940   0.6197
  -5  10  15   7.10565   0.2395
  -5  10  16  29.16450   0.8208
  -5  10  17   5.47652   0.1903
  -5  10  18   5.10933   0.2489
  -5  10  19  31.51760   0.8938
  -5  10  20  89.68210   2.0832
  -5  10  21 0.2381600   0.0505
  -5  10  22   4.22999   0.1655
  -5  10  23   3.66205   0.1761
  -5  10  24   2.74505   0.1407
  -5  10  25 0.1014600   0.0506
  -5  10  26   6.69214   0.2973
  -5  10  27 0.1192600   0.0580
  -5  10  28   6.11417   0.2382
  -5  10  29   2.58088   0.1507
  -5  10  30  22.56870   0.7054
  -5  10  31   1.13587   0.0930
  -5  10  32 0.7600000   0.4001
  -5  11   1   1.12543   0.0785
  -5  11   2  130.4270   3.6290
  -5  11   3  17.88480   0.4989
  -5  11   4  11.09930   0.3564
  -5  11   5   3.99647   0.1755
  -5  11   6  14.80090   0.5107
  -5  11   7  16.88960   0.4575
  -5  11   8   5.16474   0.1932
  -5  11   9  25.68020   0.7034
  -5  11  10  177.4340   4.1123
  -5  11  11  22.80020   0.5976
  -5  11  12  21.84100   0.5821
  -5  11  13  57.89400   1.3826
  -5  11  14   3.60143   0.1704
  -5  11  15   3.30145   0.1379
  -5  11  16   2.67776   0.1259
  -5  11  17 0.3430400   0.0603
  -5  11  18  117.1600   2.8967
  -5  11  19  32.95190   0.9264
  -5  11  20  47.09990   1.1339
  -5  11  21   3.82604   0.1771
  -5  11  22  46.83200   1.3128
  -5  11  23   2.46283   0.1795
  -5  11  24   8.89244   0.2823
  -5  11  25  24.30030   0.9046
  -5  11  26  39.62020   1.1735
  -5  11  27   1.57558   0.1721
  -5  11  28 0.0040000   0.0599
  -5  11  29   5.41055   0.2763
  -5  11  30  31.40010   0.9346
  -5  11  31 0.4821500   0.1152
  -5  12   1 0.2462400   0.0531
  -5  12   2  10.05160   0.3197
  -5  12   3  105.7830   2.7244
  -5  12   4   1.51435   0.1085
  -5  12   5  30.54040   0.8039
  -5  12   6  72.43390   1.7403
  -5  12   7  24.22620   0.6730
  -5  12   8  45.41520   1.2134
  -5  12   9  33.11280   0.8309
  -5  12  10   3.69755   0.1639
  -5  12  11 0.4947900   0.0857
  -5  12  12  25.58200   0.7929
  -5  12  13   4.09146   0.1675
  -5  12  14  33.68500   0.8430
  -5  12  15   1.64665   0.0922
  -5  12  16  36.48340   0.9815
  -5  12  17  134.3340   3.3635
  -5  12  18  12.86170   0.4126
  -5  12  19 0.3016200   0.0495
  -5  12  20  26.98800   0.8115
  -5  12  21  83.22100   2.5196
  -5  12  22  17.50830   0.5300
  -5  12  23 0.3234200   0.0549
  -5  12  24 0.3736700   0.0634
  -5  12  25   1.36368   0.0982
  -5  12  26   4.66442   0.2373
  -5  12  27   4.35150   0.2199
  -5  12  28  32.91300   1.1367
  -5  12  29  20.13390   0.7070
  -5  12  30 0.3435600   0.1066
  -5  13   1  15.76890   0.5145
  -5  13   2   6.15075   0.2645
  -5  13   3  26.60630   0.9150
  -5  13   4  323.7500   7.6278
  -5  13   5  40.80230   1.2580
  -5  13   6   8.94143   0.3777
  -5  13   7  37.87490   0.9536
  -5  13   8  80.89200   2.4703
  -5  13   9  127.9680   3.1920
  -5  13  10  90.37500   2.3404
  -5  13  11  63.59370   1.7534
  -5  13  12  17.37940   0.4758
  -5  13  13   6.37897   0.2234
  -5  13  14 0.6421200   0.0722
  -5  13  15   3.95731   0.3224
  -5  13  16  135.4080   3.3413
  -5  13  17   6.99006   0.2265
  -5  13  18   5.53068   0.1921
  -5  13  19  14.16360   0.4615
  -5  13  20   3.26312   0.1506
  -5  13  21  11.74320   0.4033
  -5  13  22   2.28492   0.1179
  -5  13  23 0.8840500   0.0786
  -5  13  24  10.28230   0.3525
  -5  13  25 0.3417200   0.0819
  -5  13  26   4.17708   0.2769
  -5  13  27   5.62593   0.2185
  -5  13  28   1.32543   0.1065
  -5  13  29 0.5195500   0.1731
  -5  14   1  19.76160   0.6800
  -5  14   2   4.84953   0.3122
  -5  14   3 0.6953700   0.1129
  -5  14   4   5.34013   0.2310
  -5  14   5   1.39914   0.1216
  -5  14   6  32.86030   0.9223
  -5  14   7  74.83940   2.3581
  -5  14   8   8.73455   0.3152
  -5  14   9 0.2430800   0.0786
  -5  14  10  10.32330   0.3526
  -5  14  11   3.41779   0.1656
  -5  14  12  18.34020   0.5817
  -5  14  13  15.25130   0.5020
  -5  14  14  63.40150   1.5276
  -5  14  15  18.71680   0.5334
  -5  14  16  17.92410   0.6012
  -5  14  17   7.06053   0.3460
  -5  14  18 0.3221500   0.0725
  -5  14  19   8.68547   0.3277
  -5  14  20   1.51271   0.1010
  -5  14  21   1.47167   0.1150
  -5  14  22  50.95260   1.3607
  -5  14  23  14.27050   0.6231
  -5  14  24   4.45394   0.2638
  -5  14  25 0.1840300   0.0768
  -5  14  26  37.81750   1.0932
  -5  14  27   6.97073   0.2836
  -5  15   1 0.8653900   0.1417
  -5  15   2   5.95207   0.3028
  -5  15   3  30.35680   0.9410
  -5  15   4  75.47580   2.2031
  -5  15   5  24.24400   0.8254
  -5  15   6   3.53487   0.1905
  -5  15   7   7.20504   0.2823
  -5  15   8  38.67850   1.1757
  -5  15   9   1.88742   0.2521
  -5  15  10  15.16700   0.5064
  -5  15  11   3.11377   0.1517
  -5  15  12  13.68430   0.5041
  -5  15  13  56.56460   1.4760
  -5  15  14  19.54730   0.6272
  -5  15  15   3.26007   0.2122
  -5  15  16  22.85740   0.7474
  -5  15  17  27.01790   0.7736
  -5  15  18   1.65695   0.1213
  -5  15  19  12.73730   0.4001
  -5  15  20   4.50958   0.2003
  -5  15  21   4.60331   0.1981
  -5  15  22 0.5957600   0.1132
  -5  15  23   6.37924   0.2649
  -5  15  24   2.05967   0.1857
  -5  15  25  34.95930   1.1477
  -5  15  26   2.58202   0.1711
  -5  16   1  85.23970   2.0599
  -5  16   2   2.92731   0.1728
  -5  16   3  70.04100   2.2129
  -5  16   4   5.99939   0.3077
  -5  16   5  69.77100   1.7818
  -5  16   6   3.45601   0.2301
  -5  16   7  71.24450   1.9839
  -5  16   8 0.6915700   0.0997
  -5  16   9  10.81950   0.3939
  -5  16  10 0.1304800   0.0693
  -5  16  11 0.7403900   0.1159
  -5  16  12 0.5047900   0.0749
  -5  16  13  64.90710   1.6224
  -5  16  14 0.2911700   0.0630
  -5  16  15  31.52590   0.9484
  -5  16  16 0.0344300   0.0545
  -5  16  17  20.94960   0.5886
  -5  16  18   4.08469   0.1951
  -5  16  19   7.34137   0.2927
  -5  16  20   7.85682   0.6051
  -5  16  21 0.9775100   0.1167
  -5  16  22   1.48847   0.1848
  -5  16  23   5.86730   0.2797
  -5  16  24 0.4240300   0.0741
  -5  16  25   3.15000   0.7007
  -5  17   1  14.39540   0.6336
  -5  17   2   8.77424   0.6662
  -5  17   3  12.51450   0.5966
  -5  17   4  39.85160   1.2851
  -5  17   5   4.58616   0.2831
  -5  17   6   2.00000   0.1618
  -5  17   7   2.30572   0.1756
  -5  17   8   5.83225   0.2784
  -5  17   9 0.2323200   0.0848
  -5  17  10 0.3125700   0.1390
  -5  17  11   7.86321   0.5045
  -5  17  12 0.3250700   0.0777
  -5  17  13  21.62320   0.6647
  -5  17  14   2.87176   0.1496
  -5  17  15 0.2227800   0.0657
  -5  17  16  10.27950   0.4572
  -5  17  17  15.54000   0.5050
  -5  17  18   2.58623   0.2200
  -5  17  19  12.22230   0.4430
  -5  17  20 0.0095900   0.0640
  -5  17  21   4.59614   0.2120
  -5  17  22   3.74154   0.1991
  -5  17  23  16.47950   1.2479
  -5  18   1  17.05110   0.5743
  -5  18   2 0.1925500   0.0803
  -5  18   3   1.77735   0.1770
  -5  18   4 0.1306300   0.1115
  -5  18   5  17.22910   0.6891
  -5  18   6   1.37376   0.1438
  -5  18   7  30.34450   0.8727
  -5  18   8   1.46318   0.1175
  -5  18   9  18.56230   0.8341
  -5  18  10   4.64922   0.2784
  -5  18  11  20.43330   0.6321
  -5  18  12  10.22390   0.5251
  -5  18  13  25.28230   0.9359
  -5  18  14  11.40610   0.5935
  -5  18  15   2.44256   0.2020
  -5  18  16   5.08591   0.2789
  -5  18  17 0.0033800   0.0591
  -5  18  18   1.12646   0.1191
  -5  18  19   2.61129   0.1682
  -5  18  20 0.1047300   0.0721
  -5  18  21  12.61000   0.7311
  -5  19   1  14.88270   0.5120
  -5  19   2   4.17627   0.2248
  -5  19   3  13.50510   0.6970
  -5  19   4  26.78370   0.8426
  -5  19   5 0.5712200   0.1380
  -5  19   6   7.65962   0.4087
  -5  19   7   5.14822   0.3258
  -5  19   8   2.66270   0.2020
  -5  19   9  13.55700   0.6235
  -5  19  10   8.62500   0.4699
  -5  19  11  28.92000   1.7439
  -5  19  12  15.89950   0.6461
  -5  19  13   3.45727   0.2700
  -5  19  14   7.72828   0.3676
  -5  19  15 0.3275100   0.1003
  -5  19  16   3.99269   0.2370
  -5  19  17   4.52126   0.2779
  -5  19  18 0.3963000   0.1820
  -5  20   1 0.8358000   0.1241
  -5  20   2 0.1238400   0.0945
  -5  20   3   3.97489   0.2594
  -5  20   4   3.14756   0.2815
  -5  20   5 0.6460200   0.1715
  -5  20   6 0.4778900   0.2707
  -5  20   7   1.05184   0.1833
  -5  20   8   4.24440   0.3095
  -5  20   9   2.59774   0.2686
  -5  20  10   1.51422   0.2272
  -5  20  11 0.7775800   0.1479
  -5  20  12 0.2166100   0.1462
  -5  20  13 0.2021000   0.1396
  -5  20  14 0.8042100   0.1735
  -5  20  15   3.32000   0.6409
  -5  21   1 0.7836800   0.1607
  -5  21   2  14.00790   0.5029
  -5  21   3   3.61433   0.2310
  -5  21   4 0.7273200   0.1282
  -5  21   5   5.88748   0.3240
  -5  21   6   8.84351   0.4715
  -5  21   7 0.8573100   0.1866
  -5  21   8 0.4900800   0.1820
  -5  21   9   7.67467   0.6316
  -5  21  10  19.48530   1.5730
  -4   0   1 0.3169000   0.0732
  -4   0   2  394.8420   9.4061
  -4   0   3 0.2796500   0.1245
  -4   0   4  2621.020  60.1360
  -4   0   5 0.3669100   0.0837
  -4   0   6  14.88180   0.5023
  -4   0   7 0.1964500   0.0729
  -4   0   8  101.0930   2.5305
  -4   0   9 0.1389600   0.0530
  -4   0  10  2392.890  55.1909
  -4   0  11 0.2764000   0.0950
  -4   0  12  603.6320  15.9245
  -4   0  13 0.1863100   0.0755
  -4   0  14  362.7970   9.2851
  -4   0  15 0.4546600   0.1192
  -4   0  16  1647.950  41.2536
  -4   0  17 0.5003800   0.1664
  -4   0  18   3.83597   0.2836
  -4   0  19 0.1873400   0.0674
  -4   0  20   2.27481   0.1709
  -4   0  21 0.1464000   0.0649
  -4   0  22  194.6210   4.7719
  -4   0  23 0.1662400   0.0689
  -4   0  24  142.0030   3.5656
  -4   0  25 0.1290900   0.1003
  -4   0  26  25.37610   1.1623
  -4   0  27 0.1125700   0.0578
  -4   0  28  18.35380   0.7577
  -4   0  29 0.0452500   0.1067
  -4   0  30   7.63498   0.4712
  -4   0  31 0.1184500   0.0627
  -4   0  32  14.82450   0.5327
  -4   0  33 0.1734000   0.1128
  -4   0  34 0.7936600   0.1047
  -4   0  35 0.0122500   0.1406
  -4   0  36 0.6769700   0.1338
  -4   1   1  975.2580  22.6636
  -4   1   2  176.1680   4.0790
  -4   1   3  265.0590   6.1764
  -4   1   4  1132.330  25.7466
  -4   1   5  103.3500   2.4282
  -4   1   6  891.2620  20.3830
  -4   1   7  48.33400   1.1967
  -4   1   8  182.9040   4.3595
  -4   1   9  50.57550   1.3359
  -4   1  10  41.72770   1.0574
  -4   1  11  198.4920   4.5611
  -4   1  12  108.7860   2.8661
  -4   1  13  454.8080  10.6571
  -4   1  14  218.0390   5.0938
  -4   1  15  50.44300   1.2267
  -4   1  16   4.90101   0.2077
  -4   1  17  101.1310   2.3948
  -4   1  18   1.39709   0.1136
  -4   1  19  19.34750   0.5111
  -4   1  20  23.01750   0.6022
  -4   1  21   4.77916   0.2421
  -4   1  22  331.1650   8.8825
  -4   1  23   5.99739   0.2019
  -4   1  24 0.4829300   0.0843
  -4   1  25  70.69600   1.9618
  -4   1  26  67.20760   1.6765
  -4   1  27   8.98530   0.3115
  -4   1  28  72.16690   1.7049
  -4   1  29   2.30228   0.1436
  -4   1  30  14.44920   0.4507
  -4   1  31   5.50243   0.2152
  -4   1  32  11.14610   0.3357
  -4   1  33 0.6683700   0.0979
  -4   1  34  63.94310   1.8140
  -4   1  35   2.78187   0.1409
  -4   1  36 0.2193700   0.0689
  -4   2   1  107.1020   2.6524
  -4   2   2  322.3680   7.7700
  -4   2   3  1223.440  27.7297
  -4   2   4  396.2120   9.1110
  -4   2   5  187.9240   4.3539
  -4   2   6  209.3370   4.8121
  -4   2   7  744.1480  17.7893
  -4   2   8  270.3710   6.1892
  -4   2   9  172.5540   4.0896
  -4   2  10  411.5070   9.4482
  -4   2  11  15.37350   0.4555
  -4   2  12  134.4080   3.1215
  -4   2  13  96.31620   2.3503
  -4   2  14   6.27843   0.2414
  -4   2  15  108.6930   2.5290
  -4   2  16  249.1850   5.9554
  -4   2  17  92.95230   2.3491
  -4   2  18  130.3320   3.0155
  -4   2  19  123.9400   3.3452
  -4   2  20   3.73672   0.1533
  -4   2  21  139.5760   3.7296
  -4   2  22  63.79010   1.5459
  -4   2  23  55.46500   1.3743
  -4   2  24  26.91550   0.7369
  -4   2  25  144.6980   4.0927
  -4   2  26  10.83890   0.3359
  -4   2  27   3.45652   0.1390
  -4   2  28   3.43352   0.1461
  -4   2  29   1.43458   0.1077
  -4   2  30  21.58570   0.7932
  -4   2  31  60.78540   1.6051
  -4   2  32   9.63405   0.3102
  -4   2  33   5.44456   0.2696
  -4   2  34 0.5099900   0.0905
  -4   2  35  13.88820   0.4656
  -4   2  36   2.21099   0.1443
  -4   3   1  921.2640  20.9440
  -4   3   2  29.04870   0.7660
  -4   3   3  110.6580   2.6222
  -4   3   4  11.16940   0.3631
  -4   3   5  133.1060   3.0994
  -4   3   6  130.5050   3.1200
  -4   3   7  1146.290  26.4176
  -4   3   8  1577.170  35.8759
  -4   3   9  158.4280   3.7558
  -4   3  10  176.6730   4.1025
  -4   3  11  23.67300   0.6447
  -4   3  12  326.5260   7.4550
  -4   3  13  1306.950  30.1832
  -4   3  14  50.37010   1.2597
  -4   3  15  111.7710   2.6033
  -4   3  16  102.1100   2.4109
  -4   3  17  117.6120   3.0947
  -4   3  18  67.20020   1.6663
  -4   3  19  200.1110   4.6198
  -4   3  20  333.7760   8.0800
  -4   3  21  49.54620   1.1973
  -4   3  22  34.33730   0.8620
  -4   3  23   2.26611   0.1434
  -4   3  24 0.4205600   0.0623
  -4   3  25  86.71310   2.2666
  -4   3  26   2.08192   0.1082
  -4   3  27 0.4227700   0.0532
  -4   3  28  32.18500   0.8937
  -4   3  29 0.2464500   0.0591
  -4   3  30   2.53243   0.1341
  -4   3  31 0.7432400   0.0784
  -4   3  32   4.89008   0.1752
  -4   3  33 0.1160600   0.0857
  -4   3  34   2.65938   0.1363
  -4   3  35   2.90950   0.1418
  -4   3  36  10.91080   0.4617
  -4   4   1  786.4940  17.9170
  -4   4   2  528.7240  12.0184
  -4   4   3  234.4860   5.3814
  -4   4   4  302.6610   7.2020
  -4   4   5  37.13890   0.9604
  -4   4   6  61.37180   1.4803
  -4   4   7  35.28180   1.1796
  -4   4   8  307.4540   7.0522
  -4   4   9  454.5220  10.3735
  -4   4  10   4.02413   0.2073
  -4   4  11  56.83950   1.4008
  -4   4  12  131.4850   3.1260
  -4   4  13   2.44708   0.1440
  -4   4  14  26.31910   0.7141
  -4   4  15   1.03144   0.1262
  -4   4  16  148.9310   3.4825
  -4   4  17  148.3870   3.4374
  -4   4  18  283.3030   6.8049
  -4   4  19  138.9480   3.4288
  -4   4  20   4.23471   0.1696
  -4   4  21   9.59814   0.2973
  -4   4  22   6.18574   0.2151
  -4   4  23  36.15130   0.9581
  -4   4  24  11.37580   0.4286
  -4   4  25  74.73110   1.8655
  -4   4  26  75.01100   1.9219
  -4   4  27  27.67380   0.7141
  -4   4  28 0.0330300   0.0479
  -4   4  29  47.56950   1.3899
  -4   4  30  69.53160   1.8370
  -4   4  31  30.18880   0.8084
  -4   4  32   1.24117   0.0853
  -4   4  33   3.35823   0.1660
  -4   4  34 0.4527400   0.0612
  -4   4  35 0.9612800   0.1079
  -4   5   1 0.3333000   0.0609
  -4   5   2  150.7140   3.4930
  -4   5   3  103.2930   2.5881
  -4   5   4  188.6850   4.5668
  -4   5   5  83.02410   2.0466
  -4   5   6  54.88570   1.9240
  -4   5   7  836.8210  19.8059
  -4   5   8  389.2510   8.8631
  -4   5   9  130.8760   3.0663
  -4   5  10   1.17896   0.0958
  -4   5  11  778.1030  17.9559
  -4   5  12  109.6400   2.5633
  -4   5  13  14.58020   0.4414
  -4   5  14  175.3520   4.0988
  -4   5  15  183.5880   4.3173
  -4   5  16   3.40721   0.2080
  -4   5  17  34.31200   1.1318
  -4   5  18  117.9880   3.1002
  -4   5  19  240.2520   5.5368
  -4   5  20  30.10490   0.7621
  -4   5  21  108.8480   2.6636
  -4   5  22  23.56690   0.6523
  -4   5  23 0.3927600   0.0598
  -4   5  24   8.29707   0.2856
  -4   5  25   4.46116   0.1725
  -4   5  26   4.18845   0.1682
  -4   5  27  107.2390   2.8101
  -4   5  28  19.75510   0.7068
  -4   5  29  25.38300   0.7157
  -4   5  30 0.2882500   0.0458
  -4   5  31   5.55745   0.1978
  -4   5  32   1.59543   0.1461
  -4   5  33   8.22812   0.3129
  -4   5  34   5.69039   0.2549
  -4   5  35   4.69782   0.2155
  -4   6   1  196.8160   5.1405
  -4   6   2  42.13860   1.1666
  -4   6   3  371.6510   9.0211
  -4   6   4   4.01933   0.1685
  -4   6   5  663.5540  15.1502
  -4   6   6  439.6730  10.1845
  -4   6   7  17.60430   0.4983
  -4   6   8   4.90146   0.2338
  -4   6   9  976.6120  22.5373
  -4   6  10  179.6650   4.2511
  -4   6  11  553.0600  12.7801
  -4   6  12 0.3390800   0.0599
  -4   6  13  19.09850   0.5623
  -4   6  14   1.10867   0.0819
  -4   6  15  65.09370   1.7302
  -4   6  16  14.08360   0.4502
  -4   6  17  637.0510  15.0878
  -4   6  18  52.78980   1.3276
  -4   6  19 0.2830200   0.0708
  -4   6  20  57.92240   1.3843
  -4   6  21  183.7860   4.4704
  -4   6  22  16.57840   0.5077
  -4   6  23  55.96470   1.3867
  -4   6  24  24.20900   0.6681
  -4   6  25   1.16527   0.1049
  -4   6  26 0.1267000   0.0664
  -4   6  27   3.87489   0.1853
  -4   6  28 0.1786900   0.0651
  -4   6  29  40.42070   1.0394
  -4   6  30 0.1221400   0.0482
  -4   6  31   3.66217   0.1497
  -4   6  32   1.92938   0.1299
  -4   6  33 0.1389200   0.0692
  -4   6  34 0.7037400   0.0877
  -4   6  35   1.07610   0.1535
  -4   7   1  50.73900   1.2540
  -4   7   2  84.11890   1.9538
  -4   7   3  111.9540   2.7078
  -4   7   4  17.91810   0.6115
  -4   7   5  506.4520  12.6178
  -4   7   6 0.9870200   0.0875
  -4   7   7  11.04820   0.3519
  -4   7   8  384.5840   9.1331
  -4   7   9   8.41821   0.2952
  -4   7  10  117.4360   2.7322
  -4   7  11  32.39390   0.9525
  -4   7  12  30.11900   0.7690
  -4   7  13   6.18598   0.2481
  -4   7  14   4.02284   0.1831
  -4   7  15  112.1640   2.6941
  -4   7  16  109.2940   2.5768
  -4   7  17   7.05180   0.2512
  -4   7  18 0.3326200   0.0607
  -4   7  19 0.3446800   0.0675
  -4   7  20  79.47810   1.8820
  -4   7  21  78.24180   1.9497
  -4   7  22 0.4218100   0.0580
  -4   7  23  71.51550   1.7431
  -4   7  24  17.26990   0.4732
  -4   7  25 0.6778000   0.0746
  -4   7  26 0.6030900   0.0607
  -4   7  27  102.3860   3.0139
  -4   7  28  21.07690   0.5969
  -4   7  29  25.27490   0.7063
  -4   7  30   1.04431   0.1072
  -4   7  31 0.2164400   0.1368
  -4   7  32   2.87447   0.1841
  -4   7  33  30.88570   0.8478
  -4   7  34   2.85195   0.1660
  -4   8   1  85.80320   2.2632
  -4   8   2  412.9390  10.9478
  -4   8   3  325.2520   7.9939
  -4   8   4  41.44480   1.0476
  -4   8   5  305.4460   7.1985
  -4   8   6  63.83870   1.5397
  -4   8   7  48.04660   1.2181
  -4   8   8  236.3690   5.4125
  -4   8   9  80.61420   1.9106
  -4   8  10  38.47870   1.2825
  -4   8  11  515.1740  11.8453
  -4   8  12   8.01764   0.3209
  -4   8  13  37.51010   0.9350
  -4   8  14   1.41451   0.1575
  -4   8  15  504.0350  11.7491
  -4   8  16   4.19363   0.1667
  -4   8  17  71.41960   1.8289
  -4   8  18  201.8720   4.6907
  -4   8  19   1.69047   0.1044
  -4   8  20   3.30812   0.1662
  -4   8  21   2.54136   0.1352
  -4   8  22 0.7601100   0.0713
  -4   8  23  76.66010   1.9959
  -4   8  24  25.85160   0.6918
  -4   8  25   8.55569   0.2980
  -4   8  26  41.42820   1.1600
  -4   8  27  17.03990   0.5186
  -4   8  28 0.3168300   0.0876
  -4   8  29 0.7484800   0.0820
  -4   8  30  30.82910   1.1590
  -4   8  31 0.1571800   0.0932
  -4   8  32   2.03228   0.1434
  -4   8  33  10.52080   0.3594
  -4   8  34 0.3900000   0.1700
  -4   9   1  255.4840   5.9697
  -4   9   2  399.2080   9.3207
  -4   9   3  20.67810   0.5591
  -4   9   4   1.12298   0.0918
  -4   9   5  300.5370   6.8614
  -4   9   6  406.9180   9.3600
  -4   9   7   1.36628   0.1118
  -4   9   8  249.8360   5.7281
  -4   9   9  23.12650   0.6876
  -4   9  10  18.46740   0.5524
  -4   9  11  34.50290   0.8895
  -4   9  12  173.4240   4.2155
  -4   9  13  226.8900   5.4840
  -4   9  14  480.8140  11.3603
  -4   9  15 0.5531400   0.0584
  -4   9  16   7.98466   0.2602
  -4   9  17  19.98020   0.5282
  -4   9  18  109.4720   2.6548
  -4   9  19   3.46407   0.1623
  -4   9  20  89.08410   2.1950
  -4   9  21  42.69060   1.0310
  -4   9  22 0.2132000   0.0488
  -4   9  23  24.12480   0.6725
  -4   9  24  16.21560   0.4660
  -4   9  25  47.17840   1.2352
  -4   9  26  22.55270   0.6897
  -4   9  27 0.7507000   0.0725
  -4   9  28 0.4259100   0.0716
  -4   9  29   5.46033   0.2283
  -4   9  31 0.3579000   0.0808
  -4   9  32 0.2828700   0.0674
  -4   9  33  11.96040   0.4959
  -4  10   1  22.03630   0.6901
  -4  10   2  397.1720   9.5922
  -4  10   3  86.12620   2.0462
  -4  10   4  207.9560   4.8054
  -4  10   5  20.44850   0.5725
  -4  10   6  211.8570   5.0018
  -4  10   7  22.28860   0.6128
  -4  10   8  68.71600   1.7634
  -4  10   9 0.2823300   0.0583
  -4  10  10   5.94544   0.2394
  -4  10  11 0.9166000   0.1246
  -4  10  12  110.0310   3.0335
  -4  10  13 0.7808800   0.0794
  -4  10  14   1.24811   0.0979
  -4  10  15  15.06780   0.4234
  -4  10  16  54.73820   1.3224
  -4  10  17   3.45366   0.1466
  -4  10  18 0.2567300   0.0473
  -4  10  19   7.94783   0.3201
  -4  10  20  107.8080   2.6567
  -4  10  21 0.2894600   0.0524
  -4  10  22 0.2815800   0.0555
  -4  10  23   3.16917   0.1446
  -4  10  24  149.6130   4.2475
  -4  10  25  11.42010   0.4001
  -4  10  26  11.94170   0.4384
  -4  10  27   2.67396   0.1279
  -4  10  28   1.27977   0.0941
  -4  10  29 0.2421700   0.1316
  -4  10  30  14.51190   0.4595
  -4  10  31  10.96460   0.4367
  -4  10  32  36.14840   1.0966
  -4  11   1   7.79587   0.3118
  -4  11   2  260.1810   6.2197
  -4  11   3   6.83142   0.2651
  -4  11   4  74.07560   1.7635
  -4  11   5  49.89780   1.2367
  -4  11   6  278.3970   6.4873
  -4  11   7  97.21020   2.2929
  -4  11   8  31.26370   0.8050
  -4  11   9  35.86020   0.9229
  -4  11  10  62.18100   1.5354
  -4  11  11  22.23660   0.7811
  -4  11  12  213.3480   5.1955
  -4  11  13  37.20020   1.1061
  -4  11  14  231.9810   5.5863
  -4  11  15 0.4233400   0.0596
  -4  11  16   2.41680   0.1373
  -4  11  17 0.0964700   0.0499
  -4  11  18  44.66790   1.1268
  -4  11  19  70.27180   1.6874
  -4  11  20  36.31190   0.8917
  -4  11  21   5.21959   0.1820
  -4  11  22  32.42620   0.8003
  -4  11  23  20.63120   0.6135
  -4  11  24  17.76700   0.4843
  -4  11  25   1.17936   0.0828
  -4  11  26  17.52270   0.4825
  -4  11  27   3.03526   0.1414
  -4  11  28   1.68345   0.1590
  -4  11  29   1.19807   0.0945
  -4  11  30   1.89704   0.1283
  -4  11  31   1.61896   0.1201
  -4  12   1  178.1340   4.2931
  -4  12   2  80.26680   1.8952
  -4  12   3  69.24080   1.8034
  -4  12   4  169.3910   4.0334
  -4  12   5  74.39650   1.7565
  -4  12   6   3.68584   0.1517
  -4  12   7 0.9012000   0.0903
  -4  12   8  12.44000   0.3713
  -4  12   9   1.85898   0.1238
  -4  12  10  255.6500   6.0631
  -4  12  11  174.0660   4.0225
  -4  12  12   6.83199   0.2447
  -4  12  13  17.69190   0.4935
  -4  12  14  11.13710   0.3592
  -4  12  15  144.1340   3.3925
  -4  12  16  91.63880   2.2674
  -4  12  17   4.50327   0.2182
  -4  12  18  21.24050   0.5723
  -4  12  19   2.04980   0.1183
  -4  12  20   3.73613   0.1461
  -4  12  21 0.2000100   0.0537
  -4  12  22  39.71160   1.2319
  -4  12  23  11.40120   0.3439
  -4  12  24  20.88330   0.5855
  -4  12  25 0.2118000   0.0531
  -4  12  26   1.41009   0.0935
  -4  12  27  12.61230   0.6321
  -4  12  28   1.95414   0.1379
  -4  12  29   8.59176   0.3476
  -4  12  30   6.15767   0.2461
  -4  13   1  78.55740   1.9804
  -4  13   2  45.19110   1.2020
  -4  13   3  26.00790   0.7376
  -4  13   4  22.38240   0.6400
  -4  13   5  79.53360   1.9951
  -4  13   6  30.66920   0.8963
  -4  13   7   4.58625   0.2069
  -4  13   8  23.61130   0.6171
  -4  13   9   4.57563   0.1952
  -4  13  10  24.85020   0.6776
  -4  13  11  24.86540   0.6658
  -4  13  12  22.59300   0.6057
  -4  13  13  11.32150   0.3626
  -4  13  14 0.4881200   0.0761
  -4  13  15   2.09220   0.1536
  -4  13  16  35.47280   0.8878
  -4  13  17   2.78542   0.1684
  -4  13  18 0.2504200   0.0532
  -4  13  19   4.49940   0.1837
  -4  13  20  23.37650   0.7852
  -4  13  21  10.18120   0.3336
  -4  13  22  28.87360   0.8816
  -4  13  23  34.20130   1.0055
  -4  13  24   2.08556   0.1120
  -4  13  25   7.33162   0.2373
  -4  13  26   2.56533   0.1791
  -4  13  27   2.16764   0.2029
  -4  13  28  37.99310   1.6418
  -4  13  29   9.77223   0.3658
  -4  14   1  19.87920   0.5554
  -4  14   2   6.01379   0.2564
  -4  14   3  88.02980   2.1313
  -4  14   4  18.32490   0.5897
  -4  14   5  11.17710   0.4034
  -4  14   6  147.0210   3.6028
  -4  14   7 0.2344100   0.0787
  -4  14   8  31.75250   0.8631
  -4  14   9  41.16220   1.1081
  -4  14  10  145.3250   3.6511
  -4  14  11  37.62090   0.9900
  -4  14  12   3.34953   0.1825
  -4  14  13 0.6119500   0.0874
  -4  14  14   3.20120   0.1634
  -4  14  15  17.96880   0.5274
  -4  14  16  41.27040   1.0498
  -4  14  17   9.58251   0.3113
  -4  14  18  53.34110   1.3153
  -4  14  19  12.95040   0.4626
  -4  14  20  35.77090   1.2032
  -4  14  21  11.89760   0.3466
  -4  14  22  30.13670   0.7830
  -4  14  23   7.41238   0.2517
  -4  14  24   3.33941   0.1599
  -4  14  25   1.26182   0.1263
  -4  14  26   1.21733   0.1042
  -4  14  27 0.1065100   0.0769
  -4  14  28   2.22412   0.1542
  -4  15   1  20.54200   0.6316
  -4  15   2  28.62380   0.7956
  -4  15   3   3.42179   0.1656
  -4  15   4  23.93610   0.7079
  -4  15   5   1.34591   0.1404
  -4  15   6   3.99606   0.2931
  -4  15   7  213.9510   5.6627
  -4  15   8   2.04761   0.1460
  -4  15   9  17.88970   0.6293
  -4  15  10  34.06390   0.9880
  -4  15  11  55.91360   1.5138
  -4  15  12   1.57060   0.1099
  -4  15  13  54.48560   1.3982
  -4  15  14   3.85858   0.1834
  -4  15  15  10.93970   0.3425
  -4  15  16   7.09795   0.2650
  -4  15  17   2.79217   0.1533
  -4  15  18 0.1042700   0.0608
  -4  15  19  66.70370   1.6410
  -4  15  20   6.99650   0.2454
  -4  15  21  10.56050   0.3355
  -4  15  22 0.2112500   0.0649
  -4  15  23   1.11194   0.1307
  -4  15  24   3.65809   0.1819
  -4  15  25 0.6672000   0.0842
  -4  15  26   4.55796   0.2293
  -4  15  27   6.73977   0.2856
  -4  16   1  122.4520   3.1294
  -4  16   2 0.8326400   0.0787
  -4  16   3   4.78012   0.2323
  -4  16   4   6.69758   0.3043
  -4  16   5 0.7684700   0.0868
  -4  16   6 0.3542600   0.0820
  -4  16   7   3.73077   0.2025
  -4  16   8  12.48570   0.5417
  -4  16   9  59.04060   1.5429
  -4  16  10 0.1854200   0.0682
  -4  16  11 0.7335400   0.0853
  -4  16  12  12.15610   0.3779
  -4  16  13 0.2644200   0.0954
  -4  16  14  11.07300   0.3842
  -4  16  15   6.29299   0.2410
  -4  16  16   8.90137   0.5561
  -4  16  17  23.75340   0.6708
  -4  16  18 0.1662500   0.0599
  -4  16  19  22.47800   0.6037
  -4  16  20   2.46673   0.1310
  -4  16  21 0.2160100   0.0919
  -4  16  22 0.0718800   0.0571
  -4  16  23   1.96441   0.1162
  -4  16  24   4.24205   0.2342
  -4  16  25  20.69510   0.7408
  -4  17   1  15.16800   0.5095
  -4  17   2  16.26580   0.5545
  -4  17   3  19.20720   0.6535
  -4  17   4   1.93184   0.1963
  -4  17   5  13.26420   0.4313
  -4  17   6   1.28566   0.1646
  -4  17   7  74.33360   1.9767
  -4  17   8   9.59735   0.3749
  -4  17   9  27.77460   0.8255
  -4  17  10   3.13263   0.1725
  -4  17  11  23.81180   0.6437
  -4  17  12 0.1517400   0.0739
  -4  17  13  39.48070   1.2681
  -4  17  14   8.32481   0.3225
  -4  17  15  27.97790   0.8136
  -4  17  16   8.72521   0.3612
  -4  17  17   7.93316   0.3011
  -4  17  18 0.9207300   0.1079
  -4  17  19  33.23770   0.9422
  -4  17  20   1.59883   0.1410
  -4  17  21   6.05913   0.2574
  -4  17  22 0.2359000   0.0663
  -4  17  23   1.58263   0.1171
  -4  17  24 0.4458500   0.1394
  -4  18   1  15.05170   0.5092
  -4  18   2   1.16279   0.1625
  -4  18   3  42.97760   1.2100
  -4  18   4   7.31171   0.3576
  -4  18   5   1.49194   0.1959
  -4  18   6  32.37630   0.9917
  -4  18   7  19.68220   0.6941
  -4  18   8   4.91912   0.2336
  -4  18   9   2.29515   0.1445
  -4  18  10  18.54320   0.7800
  -4  18  11   9.66231   0.3827
  -4  18  12   2.03361   0.1549
  -4  18  13 0.4992000   0.0931
  -4  18  14 0.5128700   0.0817
  -4  18  15   3.73061   0.1981
  -4  18  16   9.16311   0.5386
  -4  18  17   8.68396   0.4234
  -4  18  18   9.45858   0.3554
  -4  18  19 0.8491600   0.1268
  -4  18  20   5.31810   0.2758
  -4  18  21   1.64226   0.1437
  -4  18  22   1.04000   0.5094
  -4  19   1  15.25800   0.5988
  -4  19   2 0.8764600   0.1537
  -4  19   3   1.26535   0.1403
  -4  19   4  11.49220   0.4785
  -4  19   5  36.99310   1.2723
  -4  19   6   3.00678   0.1786
  -4  19   7 0.0753800   0.0803
  -4  19   8 0.1987200   0.0962
  -4  19   9   1.02178   0.1371
  -4  19  10   2.68801   0.2168
  -4  19  11 0.3638900   0.1116
  -4  19  12 0.4371400   0.1275
  -4  19  13  10.58700   0.8253
  -4  19  14 0.1251800   0.0804
  -4  19  15   7.93091   0.4174
  -4  19  16   4.95284   0.3293
  -4  19  17   5.97908   0.2954
  -4  19  18 0.8163000   0.0949
  -4  19  19 0.1991500   0.0709
  -4  19  20   1.13000   0.2902
  -4  20   1 0.3948300   0.1070
  -4  20   2   9.05449   0.3934
  -4  20   3   9.67969   0.5694
  -4  20   4  14.55930   0.6149
  -4  20   5   5.90555   0.6428
  -4  20   6   2.79000   0.6206
  -4  20   7   1.83000   0.5903
  -4  20   8   7.74648   0.7859
  -4  20   9   2.55484   0.2523
  -4  20  10  16.92190   0.7144
  -4  20  11  14.38400   0.6493
  -4  20  12  14.86410   0.6172
  -4  20  14   7.57486   0.7860
  -4  20  15  17.78660   0.8308
  -4  20  16  17.27890   0.6620
  -4  21   1 0.0782800   0.0932
  -4  21   2   8.36064   0.4461
  -4  21   3  13.85630   0.7625
  -4  21   4   7.56726   0.4162
  -4  21   5   2.03393   0.2303
  -4  21   6  16.89810   0.6611
  -4  21   7 0.0251500   0.1146
  -4  21   8 0.2641300   0.1638
  -4  21   9   2.57846   0.2952
  -4  21  10   1.78518   0.2393
  -4  21  11   1.92425   0.2527
  -4  21  12   1.80146   0.2295
  -4  22   1 0.1700000   0.1924
  -4  22   2  10.19570   0.5249
  -4  22   3 0.4085900   0.1238
  -4  22   4   4.76502   0.4174
  -4  22   5 0.6966600   0.1345
  -4  22   6 0.5100000   0.3678
  -4  22   7   3.49000   0.4342
  -3   0   1 0.2594500   0.0600
  -3   0   2  526.9250  13.9321
  -3   0   3 0.2415400   0.0845
  -3   0   4  505.8280  11.8973
  -3   0   5 0.5932700   0.1812
  -3   0   6  3714.340  90.7153
  -3   0   7 0.3555600   0.0732
  -3   0   8  79.58080   2.0759
  -3   0   9 0.2367800   0.0798
  -3   0  10  2038.080  46.8360
  -3   0  11 0.2976800   0.0653
  -3   0  12  12.14790   0.6021
  -3   0  13 0.6103100   0.2806
  -3   0  14  61.56890   1.5808
  -3   0  15 0.2124600   0.0706
  -3   0  16  116.6160   2.8513
  -3   0  17 0.3935900   0.0923
  -3   0  18  333.9060   8.3453
  -3   0  19 0.6602700   0.2553
  -3   0  20   3.14681   0.1968
  -3   0  21 0.1404200   0.0607
  -3   0  22  29.82920   0.9420
  -3   0  23 0.2508500   0.1103
  -3   0  24  67.76580   1.8636
  -3   0  25 0.1723800   0.0763
  -3   0  26  21.77320   0.7135
  -3   0  27 0.3286400   0.0740
  -3   0  28  180.2590   4.3001
  -3   0  29 0.1437000   0.0656
  -3   0  30   1.86827   0.1843
  -3   0  31 0.0889700   0.0686
  -3   0  32   1.96168   0.1452
  -3   0  33 0.1448800   0.0740
  -3   0  34  48.15740   2.9413
  -3   0  35 0.1375700   0.0742
  -3   0  36  10.86250   0.4550
  -3   1   1  726.1170  17.3703
  -3   1   2  50.05830   1.3902
  -3   1   3  127.7900   3.0325
  -3   1   4  1001.910  22.8106
  -3   1   5  107.6880   2.5884
  -3   1   6  177.0060   4.1409
  -3   1   7  254.2210   5.8783
  -3   1   8  288.9400   6.6399
  -3   1   9  776.9590  17.7199
  -3   1  10  1098.860  25.2246
  -3   1  11  931.5630  21.1957
  -3   1  12  73.68180   1.8186
  -3   1  13  12.65580   0.4055
  -3   1  14   2.61916   0.1556
  -3   1  15  10.84340   0.4126
  -3   1  16  933.9600  21.3741
  -3   1  17   3.74034   0.1644
  -3   1  18  343.6180   7.8505
  -3   1  19  13.62400   0.4278
  -3   1  20  99.07440   2.5316
  -3   1  21   2.84332   0.1335
  -3   1  22  265.3400   6.2545
  -3   1  23  35.03610   0.8597
  -3   1  24  34.26380   0.8433
  -3   1  25  45.85560   1.1998
  -3   1  26   4.83358   0.1761
  -3   1  27   8.33128   0.2997
  -3   1  28  95.26380   2.3434
  -3   1  29  10.20790   0.3045
  -3   1  30  15.87350   0.5097
  -3   1  31   2.50491   0.1173
  -3   1  32 0.7057300   0.0648
  -3   1  33   3.40549   0.1436
  -3   1  34 0.0331300   0.0874
  -3   1  35   1.29979   0.0994
  -3   1  36   1.86117   0.1268
  -3   2   1  170.4160   4.2952
  -3   2   2   3.89093   0.2826
  -3   2   3  88.54920   2.2179
  -3   2   4  957.5280  21.8162
  -3   2   5  124.5260   2.9819
  -3   2   6  382.8870   8.7542
  -3   2   7  1839.620  42.5657
  -3   2   8  32.46710   0.8622
  -3   2   9   4.36594   0.2480
  -3   2  10  124.3160   2.9341
  -3   2  11   1.73906   0.1329
  -3   2  12  580.0330  13.2533
  -3   2  13  464.7140  10.6094
  -3   2  14  35.70230   0.9118
  -3   2  15  484.8750  11.1935
  -3   2  16  18.46250   0.5173
  -3   2  17   4.43780   0.1803
  -3   2  18  42.98020   1.1174
  -3   2  19  946.4670  22.6483
  -3   2  20  93.17290   2.2750
  -3   2  21 0.2195700   0.0503
  -3   2  22  30.24240   0.7649
  -3   2  23 0.5665200   0.0654
  -3   2  24   9.27406   0.3096
  -3   2  25  47.81420   1.1811
  -3   2  26  41.07910   1.0001
  -3   2  27  64.00060   1.6186
  -3   2  28  18.81600   0.4934
  -3   2  29  10.15360   0.3028
  -3   2  30   5.22879   0.2264
  -3   2  31  33.79410   0.9115
  -3   2  32  12.00690   0.3784
  -3   2  33   9.02103   0.3432
  -3   2  34  14.30960   0.4611
  -3   2  35 0.5206000   0.0681
  -3   2  36   1.79701   0.1239
  -3   3   1  1575.540  35.7098
  -3   3   2  2809.680  64.8033
  -3   3   3  1062.580  24.6819
  -3   3   4  99.73160   2.3864
  -3   3   5  41.51660   1.0689
  -3   3   6  609.3540  14.3527
  -3   3   7  929.1520  21.1479
  -3   3   8  175.2970   4.1761
  -3   3   9  972.9860  23.0044
  -3   3  10  166.9190   4.0030
  -3   3  11  118.8870   2.9038
  -3   3  12  173.8170   4.0160
  -3   3  13  32.76150   0.8824
  -3   3  14  781.5530  17.9053
  -3   3  15  25.35890   0.6838
  -3   3  16  17.28710   0.4854
  -3   3  17  34.18830   0.9021
  -3   3  18 0.5479000   0.0672
  -3   3  19 0.3346500   0.0556
  -3   3  20  39.41780   0.9816
  -3   3  21   1.04388   0.0816
  -3   3  22  31.21350   0.8194
  -3   3  23   1.97266   0.1111
  -3   3  24  114.8310   2.7113
  -3   3  25  102.9900   2.7695
  -3   3  26   4.55711   0.1677
  -3   3  27   4.47340   0.1940
  -3   3  28   3.43516   0.1435
  -3   3  29  13.81270   0.4008
  -3   3  30  21.24250   0.6205
  -3   3  31  38.88960   1.0928
  -3   3  32  26.94140   0.7427
  -3   3  33   6.10000   0.2442
  -3   3  34   4.11744   0.1847
  -3   3  35   3.11576   0.1509
  -3   3  36   7.51950   0.2717
  -3   4   1  361.7350   8.6956
  -3   4   2  315.6480   7.2863
  -3   4   3  43.54580   1.0881
  -3   4   4  95.20060   2.2625
  -3   4   5  603.3750  13.7403
  -3   4   6   7.66959   0.2969
  -3   4   7  107.7030   2.5477
  -3   4   8  194.3020   4.4941
  -3   4   9  213.1520   4.9380
  -3   4  10  394.9570   9.1592
  -3   4  11  76.57240   1.9448
  -3   4  12  354.5100   8.1200
  -3   4  13  731.9190  16.7508
  -3   4  14  496.9710  11.6736
  -3   4  15  65.09720   1.6539
  -3   4  16  46.43500   1.1307
  -3   4  17  24.81600   0.6487
  -3   4  18   3.65998   0.1574
  -3   4  19  142.7820   3.3252
  -3   4  20  275.4410   6.4104
  -3   4  21  150.1900   3.4642
  -3   4  22  10.07520   0.3131
  -3   4  23   9.12507   0.3306
  -3   4  24  160.3210   4.0020
  -3   4  25  95.53520   2.2749
  -3   4  26  41.86800   1.0239
  -3   4  27   7.42146   0.2678
  -3   4  28  23.02140   0.6975
  -3   4  29   1.47075   0.1502
  -3   4  30 0.9133600   0.1097
  -3   4  31   1.51528   0.0916
  -3   4  32  17.33830   0.4893
  -3   4  33  17.30210   0.5983
  -3   4  34 0.2363200   0.0658
  -3   4  35   1.08507   0.0879
  -3   4  36   2.22702   0.2390
  -3   5   1  573.0620  13.0673
  -3   5   2  1388.170  32.5554
  -3   5   3  1191.690  28.0427
  -3   5   4  50.76390   1.3306
  -3   5   5  43.64910   1.2406
  -3   5   6  250.7440   5.7644
  -3   5   7  113.5990   2.7713
  -3   5   8  265.7200   6.1725
  -3   5   9  96.23170   2.3414
  -3   5  10  56.38040   1.4750
  -3   5  11  1137.120  29.2604
  -3   5  12  107.0720   2.7215
  -3   5  13  44.25460   1.1083
  -3   5  14  65.59810   1.5911
  -3   5  15  465.7140  10.6593
  -3   5  16  204.2900   4.7355
  -3   5  17  67.70040   1.6731
  -3   5  18  14.48500   0.4337
  -3   5  19  47.60810   1.1907
  -3   5  20   9.55252   0.3057
  -3   5  21   3.56637   0.1566
  -3   5  22  28.89380   0.7341
  -3   5  23  290.7250   6.7765
  -3   5  24   5.83758   0.2098
  -3   5  25   2.41965   0.1254
  -3   5  26  11.49870   0.3636
  -3   5  27   3.38320   0.1491
  -3   5  28  23.29210   0.6145
  -3   5  29   5.68798   0.2296
  -3   5  30  13.39550   0.4290
  -3   5  31  30.60240   0.8292
  -3   5  32   4.62362   0.1831
  -3   5  33 0.6668400   0.0962
  -3   5  34 0.2267300   0.0618
  -3   5  35  12.94000   0.3951
  -3   6   1  758.3410  17.4690
  -3   6   2  21.90630   0.5861
  -3   6   3  277.6650   6.3348
  -3   6   4  573.0100  13.3775
  -3   6   5  1885.190  43.1774
  -3   6   6   3.97604   0.1899
  -3   6   7   1.07911   0.1018
  -3   6   8  102.4860   2.5100
  -3   6   9  12.83610   0.4218
  -3   6  10 0.5924600   0.0961
  -3   6  11  536.4760  12.7353
  -3   6  12  47.74020   1.2189
  -3   6  13  253.2840   6.0135
  -3   6  14  51.68150   1.2750
  -3   6  15  25.87840   0.6812
  -3   6  16  80.56060   1.9156
  -3   6  17  67.88820   1.6262
  -3   6  18  70.85350   1.7026
  -3   6  19  11.43190   0.3847
  -3   6  20   6.52457   0.3374
  -3   6  21  268.2330   6.5217
  -3   6  22  18.72850   0.5689
  -3   6  23 0.9008200   0.0898
  -3   6  24 0.1822600   0.0536
  -3   6  25  12.35280   0.3790
  -3   6  26 0.9889500   0.0769
  -3   6  27  34.25930   0.9589
  -3   6  28 0.7711900   0.1088
  -3   6  29  38.47200   1.0773
  -3   6  30  19.47690   0.5923
  -3   6  31 0.2813300   0.0652
  -3   6  32   1.56447   0.1665
  -3   6  33  43.28790   1.4483
  -3   6  34   8.75197   0.3094
  -3   6  35  13.08540   0.5491
  -3   7   1  69.10180   1.8244
  -3   7   2  1176.790  28.0534
  -3   7   3  14.47450   0.4284
  -3   7   4   4.53736   0.1957
  -3   7   5  231.8200   5.3118
  -3   7   6  138.2420   3.2251
  -3   7   7  10.08690   0.3507
  -3   7   8   8.59478   0.3807
  -3   7   9  361.7090   8.5961
  -3   7  10  69.00270   1.8066
  -3   7  11  444.0670  10.5373
  -3   7  12  244.6550   6.0643
  -3   7  13   4.25415   0.1857
  -3   7  14  283.6670   6.5108
  -3   7  15  213.6280   5.1321
  -3   7  16 0.2946500   0.0720
  -3   7  17  478.3510  11.2613
  -3   7  18 0.9239600   0.0829
  -3   7  19   3.33437   0.1564
  -3   7  20  40.41430   1.1921
  -3   7  21  141.2590   3.4368
  -3   7  22  42.57870   1.0921
  -3   7  23  184.4500   4.3955
  -3   7  24   7.15394   0.2459
  -3   7  25 0.4235400   0.0640
  -3   7  26  11.04250   0.3294
  -3   7  27  21.25350   0.5821
  -3   7  28  10.59840   0.3384
  -3   7  29  36.47600   1.0975
  -3   7  30   7.54737   0.2639
  -3   7  31 0.6551900   0.0777
  -3   7  32   2.26236   0.1635
  -3   7  33 0.9390400   0.0979
  -3   7  34   1.47118   0.1171
  -3   8   1   4.93569   0.2030
  -3   8   2  66.76520   1.6293
  -3   8   3  173.0230   4.1004
  -3   8   4  63.92910   2.0175
  -3   8   5  647.2030  14.7840
  -3   8   6  60.52510   1.4613
  -3   8   7  322.7150   7.4332
  -3   8   8  157.6970   3.9505
  -3   8   9  266.1940   6.1163
  -3   8  10  40.06090   0.9987
  -3   8  11  325.5980   7.4501
  -3   8  12  151.8540   3.5775
  -3   8  13   3.99851   0.2134
  -3   8  14  322.8780   7.5041
  -3   8  15  10.67840   0.3554
  -3   8  16   2.15159   0.1157
  -3   8  17   1.76928   0.1135
  -3   8  18  13.54460   0.3884
  -3   8  19  74.93970   1.8746
  -3   8  20  141.4540   3.3897
  -3   8  21  12.74120   0.3929
  -3   8  22  15.55560   0.4340
  -3   8  23  16.76270   0.4551
  -3   8  24  36.33380   0.9065
  -3   8  25   8.83100   0.3000
  -3   8  26  38.09440   0.9686
  -3   8  27  57.53640   1.7962
  -3   8  28   1.75641   0.1229
  -3   8  29   9.57075   0.3334
  -3   8  30   2.32775   0.1462
  -3   8  31   3.28500   0.5469
  -3   8  32  12.59890   0.5039
  -3   8  33   6.30259   0.2457
  -3   8  34   1.27808   0.1369
  -3   9   1  25.86500   0.6903
  -3   9   2  624.3880  15.3942
  -3   9   3   7.99813   0.2844
  -3   9   4  99.18600   2.5370
  -3   9   5  225.3410   5.2328
  -3   9   6  47.98290   1.2791
  -3   9   7  21.26430   0.6990
  -3   9   8  523.5020  12.0335
  -3   9   9  351.8400   8.3125
  -3   9  10  29.05970   0.7759
  -3   9  11   6.04533   0.2621
  -3   9  12  48.18280   1.2199
  -3   9  13  30.45670   0.8311
  -3   9  14  69.72240   1.8501
  -3   9  15  21.41600   0.6112
  -3   9  16   2.60250   0.2171
  -3   9  17  201.1270   4.7708
  -3   9  18  31.62660   1.0031
  -3   9  19   2.13800   0.1334
  -3   9  20   3.24300   0.1950
  -3   9  21  72.46830   1.7172
  -3   9  22 0.6044300   0.0619
  -3   9  23 0.5685600   0.0595
  -3   9  24  21.06300   0.5627
  -3   9  25  17.36120   0.4655
  -3   9  26  30.41060   1.0459
  -3   9  27   8.05085   0.2798
  -3   9  28 0.1139000   0.0571
  -3   9  29  22.53080   0.6306
  -3   9  30  31.06710   1.0308
  -3   9  31 0.1843400   0.0569
  -3   9  32  13.31490   0.4045
  -3   9  33 0.3740600   0.0834
  -3  10   1 0.4693800   0.0562
  -3  10   2  35.50610   0.9039
  -3  10   3 0.4640600   0.0585
  -3  10   4  81.23750   1.9468
  -3  10   5  28.21390   0.8934
  -3  10   6  133.3050   3.1141
  -3  10   7  180.8950   4.2850
  -3  10   8  379.3290   8.7219
  -3  10   9  18.12920   0.5230
  -3  10  10  44.61770   1.1471
  -3  10  11   2.08267   0.1268
  -3  10  12  78.46900   1.9248
  -3  10  13  38.37960   1.1998
  -3  10  14  211.4700   4.8820
  -3  10  15  18.50090   0.5055
  -3  10  16  94.55350   2.2366
  -3  10  17   2.68513   0.1710
  -3  10  18  259.5000   6.0809
  -3  10  19  69.47690   1.8019
  -3  10  20  150.2600   3.6865
  -3  10  21   1.20135   0.1145
  -3  10  22 0.5844200   0.0645
  -3  10  23   1.05485   0.0754
  -3  10  24   3.23003   0.1375
  -3  10  25  16.85330   0.6907
  -3  10  26  45.31730   1.2236
  -3  10  27   4.40201   0.2034
  -3  10  28  16.91790   0.5774
  -3  10  29   1.45364   0.1127
  -3  10  30  16.64980   0.5315
  -3  10  31   3.40153   0.1743
  -3  10  32   1.39445   0.1449
  -3  11   1  68.87760   1.6328
  -3  11   2  57.90600   1.4851
  -3  11   3  56.22150   1.4164
  -3  11   4  250.3780   5.6982
  -3  11   5  133.0810   3.0879
  -3  11   6  11.68280   0.4163
  -3  11   7  65.85860   1.8264
  -3  11   8  447.4640  10.4895
  -3  11   9   7.61543   0.2733
  -3  11  10  63.26530   1.5645
  -3  11  11  21.65160   0.6192
  -3  11  12  42.16340   1.0480
  -3  11  13  35.30620   0.8799
  -3  11  14   1.51428   0.1072
  -3  11  15   5.71014   0.2502
  -3  11  16  120.8580   2.8300
  -3  11  17  118.6350   2.8188
  -3  11  18  17.71110   0.5145
  -3  11  19 0.4181400   0.0767
  -3  11  20  11.47200   0.3790
  -3  11  21  22.27360   0.6015
  -3  11  22   3.54903   0.1581
  -3  11  23   2.30395   0.1226
  -3  11  24  19.48280   0.8389
  -3  11  25   1.29470   0.0880
  -3  11  26  29.78830   0.7572
  -3  11  27   3.06147   0.1370
  -3  11  28  17.40360   0.5369
  -3  11  29   5.02453   0.2380
  -3  11  30  12.53480   0.4018
  -3  11  31   5.31386   0.2384
  -3  11  32   5.93000   0.4400
  -3  12   1  23.48800   0.6719
  -3  12   2 0.2386500   0.0798
  -3  12   3  23.20140   0.6458
  -3  12   4  86.08410   2.0365
  -3  12   5  68.83010   1.7768
  -3  12   6  282.5700   6.5802
  -3  12   7  72.28630   1.7334
  -3  12   8  14.15210   0.4585
  -3  12   9  152.1540   3.5241
  -3  12  10  33.06530   0.8377
  -3  12  11  45.91850   1.2126
  -3  12  12  58.90130   1.4464
  -3  12  13  59.17260   1.8215
  -3  12  14  72.65680   1.7276
  -3  12  15 0.8701600   0.0788
  -3  12  16   1.01852   0.0951
  -3  12  17   1.29940   0.1568
  -3  12  18  66.08280   1.6127
  -3  12  19 0.9580300   0.0783
  -3  12  20  14.36320   0.3988
  -3  12  21  23.73510   0.6596
  -3  12  22  14.36230   0.4445
  -3  12  23  19.64370   0.7851
  -3  12  24   8.99289   0.2821
  -3  12  25  25.42790   0.8302
  -3  12  26  16.13170   0.4640
  -3  12  27  14.36470   0.4317
  -3  12  28  12.51830   0.5347
  -3  12  29   4.96611   0.2270
  -3  12  30 0.9708000   0.0965
  -3  12  31 0.1671900   0.0624
  -3  13   1 0.7031500   0.0863
  -3  13   2  108.3540   2.5924
  -3  13   3  22.63010   0.6255
  -3  13   4  40.83760   1.0273
  -3  13   5  83.70510   2.0037
  -3  13   6  24.51690   0.6564
  -3  13   7   6.45020   0.2415
  -3  13   8   2.12939   0.1201
  -3  13   9  95.92230   2.3940
  -3  13  10  185.0990   4.5361
  -3  13  11 0.3884100   0.0606
  -3  13  12  67.36610   1.6175
  -3  13  13  30.51070   0.8192
  -3  13  14  49.79340   1.2432
  -3  13  15  24.93640   0.6636
  -3  13  16  104.1980   2.4470
  -3  13  17  79.91270   1.8727
  -3  13  18  11.87130   0.3433
  -3  13  19 0.1919400   0.0658
  -3  13  20 0.7667700   0.0709
  -3  13  21  19.83660   0.6260
  -3  13  22  80.39150   2.2009
  -3  13  23   4.77348   0.1877
  -3  13  24  11.22750   0.3411
  -3  13  25   7.67231   0.2726
  -3  13  26   3.41511   0.1545
  -3  13  27   3.47273   0.1519
  -3  13  28   7.11563   0.3236
  -3  13  29   5.02397   0.3290
  -3  13  30   2.97573   0.4435
  -3  14   1  69.33780   1.8219
  -3  14   2   4.91071   0.2224
  -3  14   3   7.05014   0.3207
  -3  14   4  316.7260   7.4649
  -3  14   5  29.98750   0.8665
  -3  14   6  35.28300   0.9407
  -3  14   7  46.33270   1.1676
  -3  14   8  28.46040   0.7575
  -3  14   9   2.68326   0.1575
  -3  14  10   8.51408   0.3130
  -3  14  11   1.64843   0.1625
  -3  14  12  89.73200   2.1515
  -3  14  13  68.17920   1.6787
  -3  14  14   6.42256   0.2680
  -3  14  15 0.2092800   0.0530
  -3  14  16  40.63700   1.0165
  -3  14  17 0.7201100   0.0749
  -3  14  18   7.31177   0.2575
  -3  14  19  14.58540   0.4466
  -3  14  20 0.5850800   0.1104
  -3  14  21  11.09670   0.3479
  -3  14  22  14.02780   0.4546
  -3  14  23   3.62748   0.1612
  -3  14  24   1.76610   0.1039
  -3  14  25  10.94550   0.7013
  -3  14  26   1.78292   0.1327
  -3  14  27   7.19745   0.2641
  -3  14  28   1.20610   0.0925
  -3  14  29   2.83500   0.2118
  -3  15   1  89.33190   2.3755
  -3  15   2   2.39017   0.1454
  -3  15   3  179.3950   4.2446
  -3  15   4 0.0579200   0.0638
  -3  15   5  13.91840   0.4519
  -3  15   6  13.58860   0.4134
  -3  15   7  40.78750   1.0228
  -3  15   8   1.89816   0.1226
  -3  15   9  14.21510   0.4185
  -3  15  10  27.98560   0.9408
  -3  15  11  41.33680   1.0247
  -3  15  12  40.22480   0.9853
  -3  15  13   5.84692   0.2231
  -3  15  14  25.54980   0.6786
  -3  15  15  39.36690   1.0015
  -3  15  16  20.63410   0.5615
  -3  15  17 0.4908800   0.0813
  -3  15  18  11.90230   0.4820
  -3  15  19   4.81015   0.2013
  -3  15  20   2.11786   0.1125
  -3  15  21 0.3623200   0.0647
  -3  15  22  26.21160   0.7192
  -3  15  23  12.13570   0.3652
  -3  15  24   9.48702   0.5271
  -3  15  25   7.56413   0.3542
  -3  15  26   8.46664   0.3053
  -3  15  27 0.1987300   0.0521
  -3  16   1  42.33630   1.1593
  -3  16   2   4.42247   0.2494
  -3  16   3   4.58575   0.2095
  -3  16   4   7.24503   0.2855
  -3  16   5  28.59140   0.7572
  -3  16   6 0.4725000   0.0697
  -3  16   7   5.99545   0.2348
  -3  16   8   1.19599   0.1314
  -3  16   9  57.05370   1.5034
  -3  16  10  14.53960   0.4696
  -3  16  11   5.99054   0.2505
  -3  16  12 0.1870700   0.0508
  -3  16  13  115.4440   2.7154
  -3  16  14 0.7872100   0.0897
  -3  16  15   9.42697   0.3742
  -3  16  16 0.3119900   0.0804
  -3  16  17   1.86413   0.1220
  -3  16  18 0.3188200   0.0540
  -3  16  19  24.06280   0.6434
  -3  16  20   1.87173   0.1129
  -3  16  21  39.61230   1.1373
  -3  16  22   2.15088   0.2011
  -3  16  23   5.50103   0.2107
  -3  16  24   1.23290   0.0924
  -3  16  25  22.88880   0.7638
  -3  16  26 0.1702700   0.0812
  -3  17   1  99.31890   2.6374
  -3  17   2   2.73343   0.1819
  -3  17   3  105.9970   2.5985
  -3  17   4   3.25108   0.1901
  -3  17   5   2.01536   0.1459
  -3  17   6   7.51531   0.2809
  -3  17   7  53.94660   1.3576
  -3  17   8  26.16190   0.7660
  -3  17   9  32.61180   0.9615
  -3  17  10  13.40350   0.4127
  -3  17  11   4.95260   0.2968
  -3  17  12  13.05040   0.5391
  -3  17  13  21.85520   0.6276
  -3  17  14   7.32794   0.3302
  -3  17  15   8.01097   0.2696
  -3  17  16   2.84078   0.1536
  -3  17  17 0.7154000   0.0923
  -3  17  18 0.3491200   0.0798
  -3  17  19   1.80719   0.1383
  -3  17  20   7.29626   0.4154
  -3  17  21 0.2143100   0.0737
  -3  17  22   5.44327   0.2133
  -3  17  23   8.18843   0.2867
  -3  17  24   2.59876   0.1360
  -3  18   1   3.39464   0.1837
  -3  18   2 0.2948400   0.0805
  -3  18   3 0.5701500   0.1153
  -3  18   4  48.22630   1.3726
  -3  18   5   8.91951   0.3823
  -3  18   6 0.3712400   0.0996
  -3  18   7  32.24580   1.0622
  -3  18   8   2.09865   0.1567
  -3  18   9   3.74334   0.1970
  -3  18  10 0.3845200   0.0777
  -3  18  11  25.06420   0.7187
  -3  18  12  13.46820   0.4775
  -3  18  13  15.97190   0.5258
  -3  18  14   3.96447   0.2167
  -3  18  15  21.34850   0.6591
  -3  18  16   4.21232   0.2198
  -3  18  17   7.52388   0.2968
  -3  18  18   6.31647   0.3127
  -3  18  19  28.89150   0.9515
  -3  18  20 0.2880700   0.0711
  -3  18  21   7.10677   0.2668
  -3  18  22   2.69309   0.1498
  -3  19   1  13.05140   0.5033
  -3  19   2 0.7294900   0.1231
  -3  19   3 0.1141300   0.0936
  -3  19   4 0.9586700   0.1154
  -3  19   5  11.91360   0.6421
  -3  19   6  13.22070   0.6411
  -3  19   7   5.88829   0.2930
  -3  19   8 0.6174800   0.1009
  -3  19   9  34.16470   1.0130
  -3  19  10   9.60398   0.3695
  -3  19  11   1.11331   0.1134
  -3  19  12  16.32930   0.5861
  -3  19  13 0.3414300   0.0944
  -3  19  14 0.7759400   0.1410
  -3  19  15   1.70112   0.1750
  -3  19  16   8.96585   0.3818
  -3  19  17  17.99960   0.6385
  -3  19  18  11.28400   0.4699
  -3  19  19 0.7716600   0.1119
  -3  19  20 0.6734400   0.1027
  -3  20   1 0.0533600   0.1171
  -3  20   2   1.09671   0.1565
  -3  20   3   1.22266   0.1625
  -3  20   4   7.91908   0.3649
  -3  20   5  16.54110   0.6097
  -3  20   6  24.92340   0.8408
  -3  20   7   4.06288   0.2222
  -3  20   8   3.13898   0.2312
  -3  20   9   7.40164   0.3438
  -3  20  10  16.30220   0.7799
  -3  20  11   5.12356   0.2599
  -3  20  12 0.4999500   0.1264
  -3  20  13 0.2784400   0.0925
  -3  20  14   3.49573   0.3193
  -3  20  15 0.1703300   0.1026
  -3  20  16 0.8798200   0.1158
  -3  20  17 0.5848900   0.0989
  -3  20  18   1.78000   0.3108
  -3  21   1   2.32219   0.2509
  -3  21   2   2.28403   0.2526
  -3  21   3 0.8012500   0.1432
  -3  21   4   4.72102   0.3526
  -3  21   5   1.06902   0.1675
  -3  21   6   1.70354   0.2452
  -3  21   7 0.9035700   0.1793
  -3  21   8  16.82640   0.6455
  -3  21   9 0.1095800   0.1059
  -3  21  10   7.37809   0.4175
  -3  21  11   9.27116   0.4833
  -3  21  12 0.0958900   0.0882
  -3  21  13   3.20685   0.2052
  -3  21  14 0.5318100   0.1045
  -3  21  15   5.35500   0.6490
  -3  22   1   5.18927   0.3914
  -3  22   3   6.78183   0.4910
  -3  22   4 0.3479400   0.1656
  -3  22   5   1.40186   0.1772
  -3  22   6   7.87163   0.4280
  -3  22   7 0.3363100   0.1301
  -3  22   8   3.58481   0.2769
  -3  22   9   3.36500   0.3588
  -3  22  10   2.40000   0.3421
  -2   0   1 0.2750000   0.0720
  -2   0   2  722.8020  16.6453
  -2   0   3 0.5322100   0.0895
  -2   0   4  193.5830   5.6632
  -2   0   5 0.2946600   0.0839
  -2   0   6  190.1790   5.3523
  -2   0   7 0.1342300   0.1226
  -2   0   8  222.5760   5.7681
  -2   0   9 0.2354600   0.0703
  -2   0  10  1889.200  45.8309
  -2   0  11 0.3565800   0.1344
  -2   0  12  49.10980   2.2401
  -2   0  13 0.2309400   0.1106
  -2   0  14  140.8990   3.3832
  -2   0  15 0.4671200   0.1417
  -2   0  16  244.1660   5.6881
  -2   0  17 0.4496700   0.1485
  -2   0  18  431.7840  10.6365
  -2   0  19 0.1343700   0.0651
  -2   0  20  22.74280   1.0173
  -2   0  21 0.1747100   0.0509
  -2   0  22  961.6940  22.7393
  -2   0  23 0.2215200   0.0685
  -2   0  24  46.01550   1.1820
  -2   0  25 0.2113000   0.0891
  -2   0  26   3.64744   0.2251
  -2   0  27 0.1218400   0.0584
  -2   0  28  54.96370   1.3934
  -2   0  29 0.0305000   0.0608
  -2   0  30  89.05470   3.0811
  -2   0  31 0.1978100   0.0762
  -2   0  32 0.5853900   0.0803
  -2   0  33 0.0504200   0.1197
  -2   0  34  51.83640   2.1604
  -2   0  35 0.1177000   0.0736
  -2   0  36 0.0724600   0.1266
  -2   1   1  107.5110   2.7432
  -2   1   2   4.30052   0.1679
  -2   1   3  998.5420  22.6624
  -2   1   4  3462.180  82.6293
  -2   1   5  265.0540   6.1490
  -2   1   6  989.4890  22.6842
  -2   1   7  58.86860   1.5373
  -2   1   8  58.57920   1.4752
  -2   1   9  212.7240   4.9366
  -2   1  10  664.9270  16.1637
  -2   1  11   4.73349   0.2142
  -2   1  12  2403.570  54.2943
  -2   1  13  347.5230   7.9989
  -2   1  14  63.93190   1.5475
  -2   1  15  40.43970   1.0141
  -2   1  16  275.3300   6.2669
  -2   1  17  117.9750   2.7353
  -2   1  18  102.0080   2.4650
  -2   1  19  84.63390   2.0441
  -2   1  20  53.77380   1.2961
  -2   1  21  150.1490   3.4457
  -2   1  22   1.64498   0.0996
  -2   1  23  25.02050   0.6377
  -2   1  24  65.18380   1.5537
  -2   1  25  53.42900   1.5133
  -2   1  26   1.03038   0.0761
  -2   1  27 0.6696100   0.0575
  -2   1  28  28.01130   0.7049
  -2   1  29   3.46366   0.1498
  -2   1  30   2.85311   0.2024
  -2   1  31  15.71240   0.4593
  -2   1  32  15.68780   0.4375
  -2   1  33   5.55125   0.1985
  -2   1  34  19.52260   0.5562
  -2   1  35   6.85192   0.2334
  -2   1  36   1.88392   0.1216
  -2   2   1  2024.290  45.8166
  -2   2   2  663.8550  15.8007
  -2   2   3  2771.800  62.8699
  -2   2   4  84.29500   2.1151
  -2   2   5  517.5060  11.8254
  -2   2   6  116.3670   2.8617
  -2   2   7  175.4520   4.0875
  -2   2   8  1143.260  26.6105
  -2   2   9  1099.250  24.9038
  -2   2  10  124.2330   2.9185
  -2   2  11  165.7740   3.8323
  -2   2  12   1.76126   0.1044
  -2   2  13  1133.920  27.2348
  -2   2  14  58.29540   1.4115
  -2   2  15  68.21530   1.6312
  -2   2  16  575.6300  13.4350
  -2   2  17  78.78890   1.8643
  -2   2  18  31.42210   0.7977
  -2   2  19  38.58320   0.9825
  -2   2  20  49.00130   1.2066
  -2   2  21  76.59130   2.0148
  -2   2  22  79.47530   1.8636
  -2   2  23   9.00034   0.2770
  -2   2  24  74.30580   1.7401
  -2   2  25   9.40865   0.3139
  -2   2  26   1.99945   0.1148
  -2   2  27  29.30390   0.7599
  -2   2  28  46.99810   1.2129
  -2   2  29  10.97840   0.3261
  -2   2  30  14.20320   0.4478
  -2   2  31  58.89080   1.6384
  -2   2  32 0.2166100   0.0501
  -2   2  33 0.1784400   0.0582
  -2   2  34   2.36640   0.1412
  -2   2  35 0.1479900   0.0872
  -2   2  36   9.78666   0.3278
  -2   3   1   5.08171   0.2136
  -2   3   2   2.57202   0.1608
  -2   3   3  985.4910  22.9187
  -2   3   4  46.87690   1.4858
  -2   3   5  605.9480  13.9652
  -2   3   6  970.9630  22.1753
  -2   3   7  207.0710   4.8937
  -2   3   8  12.45290   0.5250
  -2   3   9  114.2880   2.7151
  -2   3  10  145.6550   3.3931
  -2   3  11   6.25726   0.2681
  -2   3  12  44.79900   1.1541
  -2   3  13  358.9980   8.4172
  -2   3  14  727.7460  16.6673
  -2   3  15  66.65570   1.7156
  -2   3  16  31.01740   0.8390
  -2   3  17  12.91380   0.3772
  -2   3  18  227.4680   5.2135
  -2   3  19  337.9130   7.7252
  -2   3  20  81.89960   1.9425
  -2   3  21  216.6330   4.9462
  -2   3  22   4.38718   0.1696
  -2   3  23  10.01150   0.2970
  -2   3  24 0.8264800   0.0733
  -2   3  25  160.8650   3.7350
  -2   3  26  103.3340   2.4999
  -2   3  27  41.49260   1.0259
  -2   3  28   5.94178   0.2081
  -2   3  29   1.26095   0.0780
  -2   3  30  13.64720   0.4312
  -2   3  31  47.26360   1.2163
  -2   3  32   3.62689   0.1489
  -2   3  33  10.05750   0.3040
  -2   3  34   2.89782   0.1556
  -2   3  35 0.5250300   0.0815
  -2   3  36 0.4187700   0.0706
  -2   4   1  618.7960  14.0477
  -2   4   2  198.4570   4.6248
  -2   4   3  1300.770  32.5263
  -2   4   4  763.7440  17.6091
  -2   4   5  55.25630   1.5393
  -2   4   6   5.46617   0.2578
  -2   4   7  1527.300  34.6080
  -2   4   8  1885.880  42.8703
  -2   4   9  762.1670  17.4100
  -2   4  10  72.19540   1.7585
  -2   4  11 0.5475200   0.0745
  -2   4  12  31.82270   0.8636
  -2   4  13  168.4180   4.0660
  -2   4  14  194.1810   4.5402
  -2   4  15  556.7930  12.8491
  -2   4  16  44.46820   1.0922
  -2   4  17  24.46070   0.6393
  -2   4  18  73.29660   1.8154
  -2   4  19  96.66100   2.2464
  -2   4  20  152.2140   3.5153
  -2   4  21  42.41190   1.0400
  -2   4  22  122.9230   2.8485
  -2   4  23  35.76570   0.8731
  -2   4  24  25.13900   0.7211
  -2   4  25  11.97490   0.3413
  -2   4  26   1.18648   0.1112
  -2   4  27  10.01640   0.2998
  -2   4  28   1.69851   0.0952
  -2   4  29  34.48050   1.1288
  -2   4  30 0.2432000   0.0497
  -2   4  31   5.34241   0.1971
  -2   4  32   5.59878   0.2054
  -2   4  33   2.67367   0.1603
  -2   4  34  10.38530   0.3368
  -2   4  35   3.11863   0.1702
  -2   4  36   9.75896   0.3944
  -2   5   1  202.4460   4.6717
  -2   5   2  84.51670   2.0514
  -2   5   3   7.43968   0.2731
  -2   5   4  145.2950   3.8868
  -2   5   5  2764.990  63.0765
  -2   5   6  106.8660   2.6038
  -2   5   7  584.1380  13.6816
  -2   5   8 0.2672400   0.0645
  -2   5   9  602.0680  13.7594
  -2   5  10  109.2620   2.5938
  -2   5  11  423.2810  10.2443
  -2   5  12  61.72350   1.6248
  -2   5  13  90.52220   2.2099
  -2   5  14  157.6180   3.6445
  -2   5  15  344.3980   7.9283
  -2   5  16  28.14720   0.7349
  -2   5  17  495.1100  11.3833
  -2   5  18  22.73500   0.6216
  -2   5  19  181.0910   4.2277
  -2   5  20  69.37460   1.6738
  -2   5  21   2.37036   0.1130
  -2   5  22   4.67770   0.1740
  -2   5  23   5.54023   0.2238
  -2   5  24  11.52250   0.3849
  -2   5  25  37.43850   0.9757
  -2   5  26  108.8670   2.7980
  -2   5  27  76.06260   1.8915
  -2   5  28   6.38387   0.2170
  -2   5  29   7.99192   0.2845
  -2   5  30  14.49690   0.4592
  -2   5  31   1.01478   0.1075
  -2   5  32   4.40363   0.1881
  -2   5  33  10.32140   0.6295
  -2   5  34 0.2727100   0.0655
  -2   5  35  10.76900   0.3664
  -2   5  36   3.63000   0.4122
  -2   6   1  116.8010   2.9214
  -2   6   2  553.1360  14.5026
  -2   6   3  10.32710   0.3488
  -2   6   4   5.62335   0.2313
  -2   6   5  84.05890   2.0324
  -2   6   6  67.34920   1.7830
  -2   6   7  457.8480  11.0802
  -2   6   8 0.5986900   0.0783
  -2   6   9  105.9030   2.5296
  -2   6  10  72.66000   1.8333
  -2   6  11  71.76060   1.9540
  -2   6  12  72.38910   1.8516
  -2   6  13  63.02460   1.5384
  -2   6  14  148.6000   3.5614
  -2   6  15  181.1230   4.1610
  -2   6  16  136.1330   3.1894
  -2   6  17  645.2930  14.9466
  -2   6  18  25.34360   0.6591
  -2   6  19   3.10943   0.1590
  -2   6  20   8.37067   0.2689
  -2   6  21  52.84610   1.2562
  -2   6  22 0.7371000   0.0807
  -2   6  23  153.2500   3.8600
  -2   6  24  53.40540   1.3000
  -2   6  25  62.82200   1.5383
  -2   6  26 0.1336200   0.0479
  -2   6  27  46.64810   1.2077
  -2   6  28  40.00270   1.0118
  -2   6  29  94.20040   2.4109
  -2   6  30 0.4561300   0.0792
  -2   6  31 0.3310400   0.0809
  -2   6  32   1.70029   0.1459
  -2   6  33 0.3797100   0.0791
  -2   6  34 0.1128300   0.0628
  -2   6  35  16.54640   0.5204
  -2   7   1  262.4620   6.1199
  -2   7   2  43.19820   1.1357
  -2   7   3  199.1580   4.5997
  -2   7   4   3.05103   0.2388
  -2   7   5  2108.240  48.8196
  -2   7   6  689.9160  15.9226
  -2   7   7  198.8240   4.8271
  -2   7   8  46.04420   1.2558
  -2   7   9  160.3310   3.7773
  -2   7  10  129.2400   3.0431
  -2   7  11  971.4860  22.2519
  -2   7  12  35.02790   0.9322
  -2   7  13  150.4340   3.5824
  -2   7  14  178.5360   4.2526
  -2   7  15  56.18330   1.3862
  -2   7  16   3.28596   0.2130
  -2   7  17  300.0720   6.8760
  -2   7  18  105.7600   2.4781
  -2   7  19   2.19266   0.1374
  -2   7  20   1.28433   0.0916
  -2   7  21   2.14612   0.1255
  -2   7  22   1.07010   0.0907
  -2   7  23  11.77800   0.3494
  -2   7  24  19.24360   0.6301
  -2   7  25   3.51811   0.1707
  -2   7  26  60.08010   1.5161
  -2   7  27   3.52187   0.1752
  -2   7  28 0.2148600   0.0722
  -2   7  29   5.73309   0.2551
  -2   7  30   2.60842   0.1649
  -2   7  31 0.9925600   0.0918
  -2   7  32 0.9550000   0.6012
  -2   7  33  16.14120   0.6130
  -2   7  34   4.37962   0.2525
  -2   7  35   7.74000   1.1661
  -2   8   1  384.4390   9.7403
  -2   8   2  262.3700   6.5690
  -2   8   3  25.57070   0.7309
  -2   8   4  200.5350   4.7159
  -2   8   5  240.9250   5.5558
  -2   8   6   5.95933   0.2436
  -2   8   7  50.01020   1.3005
  -2   8   8  887.1630  20.4410
  -2   8   9  40.35120   1.0319
  -2   8  10 0.2139700   0.0673
  -2   8  11  313.6770   7.3393
  -2   8  12 0.3731400   0.0604
  -2   8  13  29.24990   0.7947
  -2   8  14  150.5610   3.4821
  -2   8  15  55.29830   1.4550
  -2   8  16  52.60870   1.5294
  -2   8  17  77.48480   1.8269
  -2   8  18   2.55570   0.1243
  -2   8  19  89.29530   2.1024
  -2   8  20  55.13670   1.3883
  -2   8  21  96.78290   2.2632
  -2   8  22   7.63871   0.2968
  -2   8  23  168.9160   4.1273
  -2   8  24  32.69410   0.8262
  -2   8  25   2.15132   0.1127
  -2   8  26 0.0844300   0.0509
  -2   8  27  10.15780   0.4488
  -2   8  28   1.80212   0.1248
  -2   8  29  22.56030   0.6236
  -2   8  30   4.45605   0.2019
  -2   8  31  12.73150   0.4705
  -2   8  32   4.77346   0.2908
  -2   8  33  13.66710   0.5200
  -2   8  34   1.81185   0.1332
  -2   9   1  321.7980   7.7128
  -2   9   2  98.08940   2.5710
  -2   9   3  617.1450  14.3877
  -2   9   4  124.1000   2.9743
  -2   9   5  15.07890   0.4432
  -2   9   6  10.21540   0.3860
  -2   9   7  63.69730   1.5530
  -2   9   8  47.28650   1.2345
  -2   9   9  20.42310   0.5792
  -2   9  10  15.40640   0.6206
  -2   9  11  229.3110   5.2878
  -2   9  12  101.1090   2.4232
  -2   9  13  87.07730   2.4490
  -2   9  14  171.3030   4.0406
  -2   9  15  160.2360   3.7058
  -2   9  16   7.10119   0.2537
  -2   9  17   4.10196   0.1709
  -2   9  18  25.32700   0.6519
  -2   9  19  17.35760   0.4759
  -2   9  20  238.8140   5.6653
  -2   9  21  24.18260   0.6512
  -2   9  22  19.26000   0.6102
  -2   9  23  20.61760   0.5494
  -2   9  24  57.47050   1.4597
  -2   9  25   5.01019   0.1834
  -2   9  26  73.68030   2.3850
  -2   9  27 0.7363800   0.0925
  -2   9  28   4.11324   0.1795
  -2   9  29  15.54690   0.5087
  -2   9  30   5.62239   0.2150
  -2   9  31   6.75542   0.3081
  -2   9  32  26.73510   0.8268
  -2   9  33   5.56090   0.2349
  -2   9  34   1.12000   0.5501
  -2  10   1  101.7680   2.5849
  -2  10   2  1869.850  44.2638
  -2  10   3  103.7870   2.4290
  -2  10   4  27.98810   0.7236
  -2  10   5  20.77400   0.6100
  -2  10   6  234.2800   5.3731
  -2  10   7  24.48520   0.9160
  -2  10   8  596.9470  13.8513
  -2  10   9  80.41950   2.4002
  -2  10  10  388.6810   8.9436
  -2  10  11   1.63889   0.1396
  -2  10  12  89.95690   2.1963
  -2  10  13  70.21650   1.7235
  -2  10  14  418.9480   9.9385
  -2  10  15  15.49870   0.4532
  -2  10  16  21.12870   0.5693
  -2  10  17   4.82064   0.1942
  -2  10  18   1.47999   0.1257
  -2  10  19 0.5292300   0.0720
  -2  10  20   4.83475   0.1925
  -2  10  21  23.73100   0.6304
  -2  10  22  58.60200   1.4059
  -2  10  23   1.18703   0.0967
  -2  10  24   2.24440   0.1128
  -2  10  25 0.4479200   0.0753
  -2  10  26 0.6050100   0.0718
  -2  10  27 0.2783900   0.0595
  -2  10  28   6.17952   0.2291
  -2  10  29 0.2764800   0.0646
  -2  10  30  14.49640   0.5388
  -2  10  31   5.28199   0.2665
  -2  10  32   9.86137   0.3889
  -2  10  33   1.07310   0.1484
  -2  11   1  101.2490   2.4588
  -2  11   2  89.60060   2.1554
  -2  11   3   4.96046   0.1911
  -2  11   4  254.5430   5.8170
  -2  11   5   2.79398   0.1438
  -2  11   6 0.9908600   0.0953
  -2  11   7   1.31833   0.1315
  -2  11   8  51.84010   1.3183
  -2  11   9  18.17870   0.5265
  -2  11  10 0.7794100   0.0856
  -2  11  11  95.13920   2.3925
  -2  11  12  424.2880  10.0475
  -2  11  13   9.63793   0.3409
  -2  11  14   3.20613   0.1635
  -2  11  15  61.49920   1.6666
  -2  11  16 0.6668400   0.0770
  -2  11  17   4.47637   0.1931
  -2  11  18  22.36220   0.6855
  -2  11  19  50.43530   1.8751
  -2  11  20  169.0410   4.2235
  -2  11  21 0.1435200   0.0581
  -2  11  22   5.44074   0.2028
  -2  11  23   1.54152   0.0976
  -2  11  24  70.29050   2.0383
  -2  11  25  11.86780   0.4243
  -2  11  26  12.92930   0.3749
  -2  11  27   2.23336   0.1194
  -2  11  28  14.22440   0.4135
  -2  11  29   6.61393   0.2881
  -2  11  30   2.72377   0.1538
  -2  11  31   5.61919   0.2265
  -2  11  32  22.07180   0.6700
  -2  12   1   5.93466   0.3750
  -2  12   2  42.61440   1.1433
  -2  12   3   3.84557   0.1757
  -2  12   4  36.84520   0.9436
  -2  12   5  105.0710   2.4811
  -2  12   6  29.83910   0.8273
  -2  12   7  133.1440   3.2792
  -2  12   8  20.90030   0.6124
  -2  12   9  28.98000   0.9544
  -2  12  10  152.0780   3.6819
  -2  12  11  165.0130   4.0122
  -2  12  12  11.78510   0.3702
  -2  12  13 0.2440400   0.0687
  -2  12  14  24.44300   0.6608
  -2  12  15   1.27095   0.0958
  -2  12  16  59.77560   1.5466
  -2  12  17  11.67880   0.4627
  -2  12  18   9.43812   0.4883
  -2  12  19  91.67110   2.2591
  -2  12  20   3.67893   0.1706
  -2  12  21  19.88670   0.5582
  -2  12  22  58.97050   1.4844
  -2  12  23  50.64320   1.5199
  -2  12  24  10.06140   0.3486
  -2  12  25   3.23696   0.1686
  -2  12  26   1.24307   0.0901
  -2  12  27 0.3587900   0.0659
  -2  12  28  18.50950   0.9828
  -2  12  29   2.89125   0.1655
  -2  12  30  13.74900   0.5134
  -2  12  31   5.34573   0.2356
  -2  13   1  135.9530   3.1918
  -2  13   2   1.59928   0.1226
  -2  13   3  178.6730   4.7093
  -2  13   4  97.03610   2.3100
  -2  13   5  69.44120   1.6878
  -2  13   6  421.5190   9.7536
  -2  13   7  47.35360   1.1854
  -2  13   8   5.54204   0.2220
  -2  13   9   7.95383   0.2699
  -2  13  10  185.7940   4.3208
  -2  13  11  125.6580   3.0805
  -2  13  12  34.93230   0.9002
  -2  13  13  42.76530   1.1047
  -2  13  14  12.60040   0.5644
  -2  13  15  51.71100   1.3689
  -2  13  16  14.11200   0.4358
  -2  13  17 0.1694700   0.0472
  -2  13  18  100.1420   2.4890
  -2  13  19   9.50572   0.3056
  -2  13  20   2.20638   0.1302
  -2  13  21 0.3480900   0.0796
  -2  13  22   2.08638   0.1451
  -2  13  23   2.64307   0.1440
  -2  13  24 0.2212700   0.0751
  -2  13  25 0.3554200   0.0685
  -2  13  26   7.62667   0.2693
  -2  13  27 0.2245000   0.0735
  -2  13  28   2.79544   0.1509
  -2  13  29   7.82836   0.3943
  -2  13  30   1.41747   0.1051
  -2  14   1  58.84560   1.4952
  -2  14   2  33.83080   0.8516
  -2  14   3  18.20680   0.5154
  -2  14   4   7.44657   0.2619
  -2  14   5 0.2022300   0.0556
  -2  14   6   1.43452   0.1205
  -2  14   7  16.39500   0.4663
  -2  14   8  24.08030   0.6350
  -2  14   9  74.90500   1.7798
  -2  14  10   3.38267   0.1594
  -2  14  11   2.85491   0.1845
  -2  14  12  28.16960   0.7366
  -2  14  13   2.51367   0.1897
  -2  14  14   7.76978   0.2829
  -2  14  15  20.41020   0.5999
  -2  14  16  117.0020   2.9572
  -2  14  17  29.72110   0.8029
  -2  14  18  11.68080   0.3480
  -2  14  19   1.77188   0.1169
  -2  14  20   6.81190   0.3460
  -2  14  21  25.20640   0.7819
  -2  14  22  10.72080   0.3466
  -2  14  23   3.25641   0.1825
  -2  14  24  33.59760   0.9101
  -2  14  25   7.18301   0.2541
  -2  14  26   1.23624   0.1204
  -2  14  27   1.91246   0.1394
  -2  14  28  30.48670   1.0116
  -2  14  29   6.22044   0.2536
  -2  15   1   8.86349   0.3326
  -2  15   2   4.23109   0.1811
  -2  15   3   2.43215   0.1554
  -2  15   4  42.81620   1.1907
  -2  15   5  44.70430   1.1372
  -2  15   6  115.2750   2.8913
  -2  15   7  50.08540   1.3187
  -2  15   8   3.49839   0.1657
  -2  15   9  37.46470   0.9366
  -2  15  10  75.90630   1.8281
  -2  15  11 0.2138300   0.0531
  -2  15  12   4.18421   0.2508
  -2  15  13  32.01810   0.8114
  -2  15  14   4.24872   0.1880
  -2  15  15  43.27340   1.1683
  -2  15  16  21.19390   0.5999
  -2  15  17  16.86950   0.5468
  -2  15  18   7.79097   0.3518
  -2  15  19  46.89060   1.4464
  -2  15  20   2.75885   0.1584
  -2  15  21   3.15394   0.1529
  -2  15  22   1.15004   0.0936
  -2  15  23   2.21430   0.1306
  -2  15  24 0.9997300   0.1655
  -2  15  25  22.61820   0.6571
  -2  15  26 0.6339700   0.0789
  -2  15  27  13.88230   0.4950
  -2  15  28 0.0235300   0.1130
  -2  16   1  51.11440   1.3072
  -2  16   2  15.26180   0.5062
  -2  16   3  106.1120   2.5651
  -2  16   4  11.49450   0.3913
  -2  16   5  22.54500   0.6591
  -2  16   6 0.2858000   0.0869
  -2  16   7  187.6050   4.4096
  -2  16   8 0.7721200   0.1012
  -2  16   9  97.15560   2.3254
  -2  16  10 0.2420900   0.0777
  -2  16  11   5.92478   0.2212
  -2  16  12   6.47473   0.2415
  -2  16  13  14.76720   0.4211
  -2  16  14   9.69176   0.3177
  -2  16  15  77.69420   1.9743
  -2  16  16 0.0587600   0.0910
  -2  16  17   1.40987   0.1616
  -2  16  18   3.88569   0.1742
  -2  16  19  30.31670   0.8979
  -2  16  20 0.9130300   0.0879
  -2  16  21   1.58095   0.1176
  -2  16  22   3.26448   0.2041
  -2  16  23   1.00521   0.1110
  -2  16  24   1.28315   0.1047
  -2  16  25   4.20076   0.1899
  -2  16  26   2.84978   0.1542
  -2  17   1  22.15190   0.6893
  -2  17   2   3.59285   0.2088
  -2  17   3   1.23722   0.1240
  -2  17   4 0.7153200   0.0815
  -2  17   5   7.78063   0.2928
  -2  17   6  37.20970   0.9725
  -2  17   7   1.95257   0.1518
  -2  17   8   2.55617   0.1885
  -2  17   9   1.97565   0.1212
  -2  17  10   6.69806   0.2447
  -2  17  11   3.36687   0.1539
  -2  17  12   7.97845   0.4443
  -2  17  13  13.89210   0.5118
  -2  17  14   7.91691   0.4104
  -2  17  15  27.75670   0.7748
  -2  17  16   2.17722   0.1335
  -2  17  17   7.67373   0.2754
  -2  17  18   5.22268   0.2058
  -2  17  19  23.69410   0.6662
  -2  17  20   2.64369   0.2326
  -2  17  21  13.88350   0.4939
  -2  17  22 0.1539500   0.0660
  -2  17  23 0.3039500   0.0703
  -2  17  24   2.97977   0.1604
  -2  17  25  22.78000   0.8128
  -2  18   1  39.19420   1.0616
  -2  18   2  12.46790   0.5186
  -2  18   3  56.68170   1.5541
  -2  18   4   2.46716   0.1764
  -2  18   5   2.66703   0.1827
  -2  18   6 0.2037100   0.0824
  -2  18   7  34.55220   1.2578
  -2  18   8   3.19242   0.1995
  -2  18   9  21.38890   0.6412
  -2  18  10   1.46245   0.1885
  -2  18  11  12.86760   0.4525
  -2  18  12   9.02249   0.3166
  -2  18  13  25.56500   0.7284
  -2  18  14   4.70298   0.2064
  -2  18  15   8.69689   0.3180
  -2  18  16  25.27660   0.8241
  -2  18  17   2.95841   0.1539
  -2  18  18   3.36861   0.2406
  -2  18  19 0.0128800   0.0906
  -2  18  20 0.4646300   0.0685
  -2  18  21   2.85782   0.1602
  -2  18  22 0.2269800   0.1114
  -2  18  23   3.95947   0.3022
  -2  19   1   4.58758   0.2390
  -2  19   2   2.33925   0.1822
  -2  19   3  29.97190   1.0185
  -2  19   4  28.77990   0.8562
  -2  19   5  18.13320   0.6005
  -2  19   6  32.09810   1.0639
  -2  19   7 0.1234100   0.0930
  -2  19   8 0.0826500   0.0686
  -2  19   9   2.03988   0.1399
  -2  19  10  15.64910   0.4985
  -2  19  11  28.62520   0.8956
  -2  19  12  22.42540   0.7478
  -2  19  13  14.78080   0.5124
  -2  19  14 0.1195300   0.1001
  -2  19  15   3.54881   0.2489
  -2  19  16  14.98930   0.5233
  -2  19  17   2.44606   0.1673
  -2  19  18   1.58998   0.1172
  -2  19  19   2.07334   0.1592
  -2  19  20 0.0848400   0.0673
  -2  19  21   8.55000   0.3785
  -2  20   1  14.42620   0.5949
  -2  20   2  16.29410   0.5783
  -2  20   3 0.4447300   0.1089
  -2  20   4   4.59237   0.2353
  -2  20   5   4.18214   0.2299
  -2  20   6 0.1284800   0.1092
  -2  20   7   2.48772   0.1919
  -2  20   8 0.4536900   0.0933
  -2  20   9   4.43615   0.2309
  -2  20  10   6.95573   0.2969
  -2  20  11   2.41828   0.2560
  -2  20  12   4.96605   0.3153
  -2  20  13   1.98119   0.1686
  -2  20  14   6.13585   0.3234
  -2  20  15 0.5025200   0.0960
  -2  20  16   2.23607   0.1925
  -2  20  17   4.05247   0.2683
  -2  20  18   8.85126   0.3998
  -2  20  19   1.58000   0.7502
  -2  21   1   5.95936   0.3918
  -2  21   2   1.53489   0.1988
  -2  21   3   1.93341   0.1363
  -2  21   4  21.26000   0.9582
  -2  21   5   6.47475   0.4262
  -2  21   6   1.41777   0.2099
  -2  21   7   5.59869   0.4041
  -2  21   8   3.86664   0.3426
  -2  21   9   6.18518   0.3131
  -2  21  10   3.84577   0.2246
  -2  21  11   7.27210   0.3395
  -2  21  12  19.27570   0.6556
  -2  21  13 0.1895000   0.0941
  -2  21  14 0.2553500   0.0976
  -2  21  15   3.10136   0.2864
  -2  22   1   2.81810   0.3013
  -2  22   2  26.16090   1.1513
  -2  22   3   3.29292   0.3179
  -2  22   4 0.6854200   0.1446
  -2  22   5 0.5899700   0.2032
  -2  22   6   2.80198   0.2450
  -2  22   7 0.1264800   0.1184
  -2  22   8  13.43960   0.5212
  -2  22   9   1.29943   0.1517
  -2  22  10   7.52597   0.3774
  -2  22  11 0.3297400   0.1159
  -2  23   2   1.46500   0.4373
  -2  23   3   1.45500   0.6439
  -1   0   1 0.2196100   0.0576
  -1   0   2  506.8490  12.5348
  -1   0   3 0.1379300   0.0429
  -1   0   4  2084.130  53.8634
  -1   0   5 0.1451400   0.0568
  -1   0   6  4826.700 133.0220
  -1   0   7 0.2760000   0.1066
  -1   0   8  386.1700   9.6551
  -1   0   9 0.1394000   0.0596
  -1   0  10  1005.650  23.1487
  -1   0  11 0.1963700   0.0898
  -1   0  12  972.9550  22.6479
  -1   0  13 0.2641900   0.0674
  -1   0  14  452.9270  10.5361
  -1   0  15 0.1698100   0.0662
  -1   0  16  841.7160  21.3145
  -1   0  17 0.4132100   0.0972
  -1   0  18  745.9400  17.7689
  -1   0  19 0.1652900   0.0671
  -1   0  20  45.56600   1.1792
  -1   0  21 0.2003900   0.0579
  -1   0  22 0.5310200   0.0772
  -1   0  23 0.2144900   0.0590
  -1   0  24  94.36410   2.4470
  -1   0  25 0.1200400   0.0766
  -1   0  26  15.19520   0.4898
  -1   0  27 0.0306400   0.0551
  -1   0  28  17.83600   0.5599
  -1   0  29 0.1497000   0.0765
  -1   0  30 0.4971000   0.1228
  -1   0  31 0.1717600   0.1836
  -1   0  32   6.91235   0.3138
  -1   0  33 0.1347000   0.1041
  -1   0  34  28.85870   0.8424
  -1   0  36 0.5314600   0.2595
  -1   1   1  30.05480   0.7979
  -1   1   2  204.6720   5.0606
  -1   1   3  1237.180  28.1039
  -1   1   4  56.97190   1.3613
  -1   1   5  239.6610   5.5138
  -1   1   6  2951.510  67.5812
  -1   1   7  511.0450  11.6417
  -1   1   8  16.00140   0.5963
  -1   1   9  261.6250   6.0104
  -1   1  10   5.00875   0.2372
  -1   1  11   8.31815   0.2976
  -1   1  12   1.19883   0.0920
  -1   1  13   1.91401   0.1228
  -1   1  14  31.71810   0.9546
  -1   1  15  722.6980  16.5287
  -1   1  16  502.3620  11.9736
  -1   1  17  11.72180   0.3513
  -1   1  18 0.7327600   0.0795
  -1   1  19  216.5460   5.1722
  -1   1  20 0.3428400   0.0506
  -1   1  21   4.34933   0.1683
  -1   1  22  149.3450   3.4945
  -1   1  23 0.5510000   0.0496
  -1   1  24  176.1750   4.1128
  -1   1  25 0.6972200   0.0763
  -1   1  26   2.99955   0.1277
  -1   1  27  38.19870   0.9492
  -1   1  28  117.1800   2.9823
  -1   1  29   1.50181   0.0932
  -1   1  30  28.69560   0.7642
  -1   1  31 0.4865900   0.0872
  -1   1  32   1.90211   0.1084
  -1   1  33   2.48106   0.1303
  -1   1  34  21.48020   0.7777
  -1   1  35 0.3174600   0.0840
  -1   1  36  19.34070   0.5873
  -1   2   1  250.2680   5.8206
  -1   2   2  605.1690  14.1538
  -1   2   3  978.3330  23.0716
  -1   2   4  577.1800  13.8959
  -1   2   5  667.4300  16.7348
  -1   2   6  960.1430  21.6957
  -1   2   7  250.9490   5.8616
  -1   2   8  49.46180   1.2607
  -1   2   9  721.3140  16.7777
  -1   2  10  697.2400  15.8229
  -1   2  11  632.3820  14.3645
  -1   2  12  753.1190  17.1541
  -1   2  13  199.6580   4.5883
  -1   2  14  10.65290   0.3735
  -1   2  15  51.22700   1.5777
  -1   2  16  140.2920   3.2535
  -1   2  17  14.61870   0.4124
  -1   2  18  236.7350   5.6102
  -1   2  19 0.9877600   0.0864
  -1   2  20  66.61510   1.5835
  -1   2  21  53.02590   1.2731
  -1   2  22  29.11270   0.7293
  -1   2  23  109.7450   2.5566
  -1   2  24  63.76550   1.5098
  -1   2  25  250.5610   6.1631
  -1   2  26  28.99600   0.7217
  -1   2  27  16.21100   0.4645
  -1   2  28   2.83669   0.1182
  -1   2  29   4.05333   0.1472
  -1   2  30   8.12864   0.2713
  -1   2  31  10.29840   0.3044
  -1   2  32  21.20840   0.6691
  -1   2  33  15.80920   0.5439
  -1   2  34   2.84171   0.1793
  -1   2  35   1.39957   0.1063
  -1   2  36 0.1115600   0.0659
  -1   3   1  153.6450   3.5933
  -1   3   2  1999.320  49.2787
  -1   3   3  1404.700  32.7875
  -1   3   4  283.2740   6.7174
  -1   3   5  101.2230   2.4039
  -1   3   6  46.55940   1.2576
  -1   3   7  2073.850  48.0317
  -1   3   8  1077.240  25.2173
  -1   3   9  736.3790  16.9490
  -1   3  10  812.7410  18.9741
  -1   3  11  11.95290   0.3811
  -1   3  12  288.1440   6.6023
  -1   3  13  252.1220   5.9034
  -1   3  14  627.8240  14.2891
  -1   3  15  1199.370  27.3554
  -1   3  16  20.99050   0.5582
  -1   3  17 0.4454900   0.0554
  -1   3  18  106.4200   2.4722
  -1   3  19  213.6950   5.1679
  -1   3  20  196.8980   4.5794
  -1   3  21  88.92600   2.2115
  -1   3  22  80.48780   1.8929
  -1   3  23   2.35712   0.1079
  -1   3  24  30.23930   0.7881
  -1   3  25   2.20529   0.1222
  -1   3  26   2.12331   0.1433
  -1   3  27  32.89560   0.8085
  -1   3  28   1.83425   0.1327
  -1   3  29   4.51602   0.1612
  -1   3  30  14.52000   0.4387
  -1   3  31   2.68126   0.1275
  -1   3  32   2.76974   0.1321
  -1   3  33   2.72421   0.1406
  -1   3  34 0.8886500   0.0965
  -1   3  35   1.54302   0.1125
  -1   3  36 0.4124400   0.0791
  -1   4   1  115.2330   2.7334
  -1   4   2  2246.630  53.8869
  -1   4   3  1768.830  41.4441
  -1   4   4  215.8930   5.3613
  -1   4   5  163.0240   5.2153
  -1   4   6  925.9090  21.0794
  -1   4   7 0.4735900   0.0651
  -1   4   8  26.49450   0.7435
  -1   4   9  34.26520   1.1467
  -1   4  10  148.4320   3.5201
  -1   4  11  632.1090  14.4086
  -1   4  12   4.55489   0.2032
  -1   4  13  58.81800   1.4119
  -1   4  14  62.77820   1.5127
  -1   4  15   6.76053   0.2395
  -1   4  16  106.7840   2.5002
  -1   4  17 0.5015400   0.0526
  -1   4  18   1.48661   0.0892
  -1   4  19  403.0690   9.1968
  -1   4  20  258.0890   6.0935
  -1   4  21  63.26490   1.5586
  -1   4  22   1.31312   0.0849
  -1   4  23  53.47860   1.2770
  -1   4  24   6.30774   0.2146
  -1   4  25  30.41440   0.7675
  -1   4  26  23.15000   0.6006
  -1   4  27  76.09870   1.8509
  -1   4  28  35.53220   0.8959
  -1   4  29 0.5668600   0.0640
  -1   4  30   6.05331   0.2198
  -1   4  31  45.94760   1.4209
  -1   4  32  56.19740   1.5540
  -1   4  33  14.95690   0.5131
  -1   4  34   3.12464   0.1569
  -1   4  35 0.1555400   0.0701
  -1   4  36 0.1834100   0.0985
  -1   5   1  2868.510  71.1750
  -1   5   2  416.6650   9.6902
  -1   5   3  14.72230   0.4717
  -1   5   4  162.8930   3.8945
  -1   5   5  182.3770   4.3703
  -1   5   6  149.7050   3.7257
  -1   5   7  64.70550   2.1382
  -1   5   8  1029.160  23.3679
  -1   5   9  1292.760  29.3446
  -1   5  10  150.2700   3.5058
  -1   5  11   2.77497   0.1997
  -1   5  12  53.25950   1.3283
  -1   5  13  558.4270  12.8626
  -1   5  14  326.0810   7.4508
  -1   5  15   3.44987   0.1574
  -1   5  16  31.34450   0.7918
  -1   5  17  171.4790   3.9288
  -1   5  18  11.95010   0.3961
  -1   5  19   6.47773   0.4555
  -1   5  20  153.4960   3.6156
  -1   5  21  184.5850   4.2400
  -1   5  22 0.2242800   0.0488
  -1   5  23  79.79560   1.9331
  -1   5  24  25.00840   0.6665
  -1   5  25   7.50402   0.2355
  -1   5  26   9.01687   0.2907
  -1   5  27 0.2810000   0.0525
  -1   5  28  11.10170   0.3645
  -1   5  29  63.22230   1.6017
  -1   5  30 0.7253500   0.0872
  -1   5  31  11.05980   0.3816
  -1   5  32 0.4633200   0.0679
  -1   5  33  11.69020   0.3959
  -1   5  34   3.73343   0.1753
  -1   5  35   5.00885   0.2078
  -1   6   1   6.33709   0.2316
  -1   6   2   7.69721   0.2761
  -1   6   3  421.7990  10.8037
  -1   6   4   1.56861   0.1252
  -1   6   5  699.8490  16.3737
  -1   6   6  36.01450   0.9815
  -1   6   7  270.2800   6.2808
  -1   6   8  303.6930   6.9507
  -1   6   9   1.60190   0.1156
  -1   6  10  217.6370   5.9022
  -1   6  11  1954.770  44.9779
  -1   6  12  233.5860   5.3605
  -1   6  13  83.76240   2.0354
  -1   6  14  50.05140   1.2325
  -1   6  15  60.78630   1.4620
  -1   6  16  20.90720   0.5763
  -1   6  17  299.7240   6.9039
  -1   6  18  32.98970   0.9901
  -1   6  19  113.1060   2.6194
  -1   6  20   3.07765   0.1363
  -1   6  21 0.3256000   0.0497
  -1   6  22  57.76600   1.3605
  -1   6  23  188.2840   4.5142
  -1   6  24   4.47077   0.1618
  -1   6  25 0.9080900   0.0706
  -1   6  26  18.53470   0.5901
  -1   6  27   6.24502   0.2026
  -1   6  28   1.55304   0.0992
  -1   6  29 0.2516900   0.1046
  -1   6  30 0.8374200   0.0792
  -1   6  31  10.92750   0.3362
  -1   6  32 0.8864300   0.0902
  -1   6  33   4.42759   0.2375
  -1   6  34   1.13958   0.1226
  -1   6  35 0.4901700   0.0937
  -1   7   1  1178.950  28.1598
  -1   7   2  486.8670  11.2836
  -1   7   3  24.94420   0.6975
  -1   7   4  415.8890   9.5384
  -1   7   5  372.6150   9.3407
  -1   7   6  85.82060   2.1135
  -1   7   7  245.7430   5.7021
  -1   7   8  300.9210   7.0695
  -1   7   9   6.88316   0.2720
  -1   7  10  212.1050   4.8756
  -1   7  11  11.17670   0.3426
  -1   7  12  124.8990   2.9072
  -1   7  13   7.33050   0.3215
  -1   7  14  68.10950   1.6126
  -1   7  15  17.78100   0.5074
  -1   7  16  10.48160   0.3751
  -1   7  17  138.0690   3.5101
  -1   7  18  194.8420   4.4778
  -1   7  19   1.90893   0.1028
  -1   7  20  40.59570   1.0158
  -1   7  21  38.60500   0.9390
  -1   7  22  75.04810   1.7563
  -1   7  23  130.0570   3.1511
  -1   7  24   5.23610   0.1915
  -1   7  25  19.16180   0.5593
  -1   7  26 0.2629300   0.0484
  -1   7  27  24.52470   0.6439
  -1   7  28 0.0998200   0.0817
  -1   7  29  105.7340   2.9697
  -1   7  30  24.54400   0.7477
  -1   7  31   3.62572   0.1738
  -1   7  32   3.88461   0.3359
  -1   7  33   7.82829   0.3162
  -1   7  34   1.52986   0.1401
  -1   7  35  21.62500   1.3658
  -1   8   1  149.3590   3.4808
  -1   8   2  724.5840  17.0348
  -1   8   3   1.73397   0.1229
  -1   8   4  186.3040   5.1028
  -1   8   5  1758.990  46.6497
  -1   8   6  59.15630   1.5674
  -1   8   7  173.9910   4.0599
  -1   8   8   3.73883   0.1737
  -1   8   9  295.3790   6.8423
  -1   8  10  172.6420   4.1294
  -1   8  11  356.4480   8.1315
  -1   8  12   8.23045   0.4128
  -1   8  13  358.5120   8.1974
  -1   8  14   1.28884   0.0910
  -1   8  15  10.87040   0.4226
  -1   8  16  12.37500   0.4418
  -1   8  17  456.1960  10.5324
  -1   8  18  12.30160   0.3521
  -1   8  19  43.42250   1.0567
  -1   8  20  120.6370   2.7836
  -1   8  21  15.63300   0.4248
  -1   8  22 0.4257400   0.0479
  -1   8  23   7.51038   0.2480
  -1   8  24   3.47155   0.1494
  -1   8  25  38.94120   0.9758
  -1   8  26  25.12990   0.6482
  -1   8  27 0.2483400   0.0648
  -1   8  28  14.72700   0.4788
  -1   8  29  11.91460   0.3797
  -1   8  30   2.07831   0.1291
  -1   8  31   1.93296   0.1517
  -1   8  32  22.95070   0.6976
  -1   8  33   2.31274   0.1375
  -1   8  34 0.0609800   0.0925
  -1   9   1   6.27860   0.2689
  -1   9   2  474.4170  11.4109
  -1   9   3  121.6890   2.8150
  -1   9   4  289.4780   6.8543
  -1   9   5  52.67400   1.3513
  -1   9   6  63.86620   1.5808
  -1   9   7  644.8560  14.8746
  -1   9   8  678.6260  16.5971
  -1   9   9  103.3290   2.4214
  -1   9  10  106.8360   2.4781
  -1   9  11   4.62304   0.1933
  -1   9  12   2.90517   0.1359
  -1   9  13  30.08490   0.9305
  -1   9  14  518.0550  12.1460
  -1   9  15  298.2510   6.8934
  -1   9  16  94.26150   2.2230
  -1   9  17   1.16292   0.0962
  -1   9  18  28.41770   0.7490
  -1   9  19  14.52840   0.4017
  -1   9  20  159.8910   3.6827
  -1   9  21 0.3723100   0.0536
  -1   9  22   3.30603   0.1829
  -1   9  23  35.05280   0.9241
  -1   9  24 0.5109800   0.0594
  -1   9  25  12.51030   0.4005
  -1   9  26  10.49330   0.4346
  -1   9  27  43.92960   1.4245
  -1   9  28   4.90470   0.1885
  -1   9  29 0.2446300   0.0619
  -1   9  30 0.4134100   0.0711
  -1   9  31   1.88933   0.1367
  -1   9  32 0.7241900   0.0852
  -1   9  33 0.0984300   0.0627
  -1   9  34 0.2599200   0.2392
  -1  10   1 0.6258700   0.0634
  -1  10   2  140.8900   3.3560
  -1  10   3  112.3190   2.6346
  -1  10   4  208.8290   4.9044
  -1  10   5 0.4093400   0.0711
  -1  10   6  179.4800   4.1795
  -1  10   7 0.8898500   0.0946
  -1  10   8  253.7390   5.9161
  -1  10   9  55.04220   1.3629
  -1  10  10   1.83419   0.1148
  -1  10  11  26.93170   0.7186
  -1  10  12   1.08727   0.1503
  -1  10  13  14.82910   0.4665
  -1  10  14  176.6090   4.3188
  -1  10  15   2.29265   0.1304
  -1  10  16   7.45621   0.3087
  -1  10  17 0.4119800   0.0592
  -1  10  18  32.34290   0.8303
  -1  10  19   2.90066   0.1528
  -1  10  20  21.40150   0.5837
  -1  10  21 0.4319800   0.0637
  -1  10  22  52.83400   1.3424
  -1  10  23   5.37656   0.1964
  -1  10  24  21.30950   0.6241
  -1  10  25  24.78830   0.7816
  -1  10  26  130.3280   4.1759
  -1  10  27 0.6334500   0.0629
  -1  10  28 0.0883200   0.0638
  -1  10  29 0.1298600   0.0583
  -1  10  30  10.89800   0.3725
  -1  10  31   3.08053   0.1561
  -1  10  32  13.31670   0.4324
  -1  10  33   1.60276   0.2217
  -1  11   1  20.92610   0.6599
  -1  11   2  166.8720   3.9021
  -1  11   3  48.97480   1.2129
  -1  11   4  329.6860   7.5217
  -1  11   5  36.97030   0.9604
  -1  11   6  454.0350  10.3800
  -1  11   7  34.12320   0.8600
  -1  11   8  205.5240   5.0047
  -1  11   9  290.8160   7.1982
  -1  11  10  58.82080   1.4661
  -1  11  11  12.09970   0.4128
  -1  11  12   5.18244   0.2213
  -1  11  13  93.86770   2.5872
  -1  11  14  188.5020   4.3743
  -1  11  15   3.41784   0.1977
  -1  11  16  225.2350   5.4389
  -1  11  17   5.35552   0.2379
  -1  11  18  69.06810   1.9916
  -1  11  19   3.21738   0.1469
  -1  11  20  27.99620   0.7297
  -1  11  21  20.61420   0.5620
  -1  11  22  19.21600   0.5260
  -1  11  23  13.30530   0.3804
  -1  11  24  11.60640   0.4054
  -1  11  25  18.21880   0.5689
  -1  11  26   9.48825   0.3144
  -1  11  27   1.54224   0.1109
  -1  11  28  14.49060   0.4212
  -1  11  29   2.80912   0.2477
  -1  11  30 0.2836900   0.0700
  -1  11  31 0.0978600   0.0655
  -1  11  32   2.79755   0.2145
  -1  12   1  146.3330   3.4588
  -1  12   2  41.70740   1.0545
  -1  12   3  63.21890   1.5967
  -1  12   4  242.9320   5.6087
  -1  12   5  380.6740   8.7308
  -1  12   6  97.90200   2.3661
  -1  12   7  58.06730   1.4745
  -1  12   8  27.15850   0.7547
  -1  12   9  27.81700   0.7595
  -1  12  10  106.8090   2.5609
  -1  12  11  49.43070   1.2325
  -1  12  12  124.2060   2.9388
  -1  12  13  82.11020   2.0374
  -1  12  14   9.53597   0.3210
  -1  12  15   1.61183   0.1177
  -1  12  16  43.74510   1.1508
  -1  12  17  130.1580   3.1199
  -1  12  18  86.16340   2.0510
  -1  12  19 0.3493100   0.0650
  -1  12  20   7.96182   0.2686
  -1  12  21  13.28660   0.3921
  -1  12  22 0.4807400   0.0618
  -1  12  23 0.1394700   0.0794
  -1  12  24  43.95560   1.2014
  -1  12  25   3.46853   0.1666
  -1  12  26   6.31355   0.2300
  -1  12  27   3.20432   0.1559
  -1  12  28 0.9680700   0.1739
  -1  12  29   2.72211   0.1583
  -1  12  30   2.12068   0.1203
  -1  12  31   6.35363   0.2637
  -1  13   1  18.02550   0.5274
  -1  13   2  35.66510   0.9484
  -1  13   3   5.64164   0.2381
  -1  13   4  67.92740   1.6605
  -1  13   5  21.32970   0.5783
  -1  13   6  54.25500   1.3041
  -1  13   7  44.73490   1.6257
  -1  13   8  34.56710   0.8962
  -1  13   9  11.77180   0.4002
  -1  13  10  44.26950   1.1131
  -1  13  11 0.1992900   0.0603
  -1  13  12  61.94290   1.5310
  -1  13  13  32.20600   0.8417
  -1  13  14   5.44126   0.2569
  -1  13  15  43.35850   1.1916
  -1  13  16   9.62213   0.3334
  -1  13  17   2.05494   0.1450
  -1  13  18  34.26830   0.8895
  -1  13  19 0.3859500   0.0664
  -1  13  20   1.77354   0.1320
  -1  13  21 0.5619500   0.0869
  -1  13  22  74.03630   2.1666
  -1  13  23  30.84480   0.8510
  -1  13  24   2.67991   0.1493
  -1  13  25   9.31704   0.3125
  -1  13  26 0.1271600   0.0553
  -1  13  27  16.54360   0.5469
  -1  13  28  13.56280   0.4490
  -1  13  29   4.40409   0.2037
  -1  13  30  15.25340   0.4880
  -1  14   1  10.50650   0.3536
  -1  14   2  12.02120   0.3664
  -1  14   3  77.19020   1.8321
  -1  14   4  50.10610   1.2892
  -1  14   5  17.51970   0.5535
  -1  14   6  47.09400   1.2151
  -1  14   7  13.43150   0.3929
  -1  14   8  84.89250   2.0215
  -1  14   9  16.40760   0.5405
  -1  14  10  126.6220   2.9637
  -1  14  11  11.57630   0.4290
  -1  14  12  217.7300   5.4294
  -1  14  13  44.96500   1.1302
  -1  14  14  16.82520   0.5096
  -1  14  15  15.42840   0.4686
  -1  14  16  26.40400   0.7226
  -1  14  17   8.04224   0.3460
  -1  14  18  43.26090   1.1047
  -1  14  19   8.84289   0.2988
  -1  14  20  10.35570   0.6168
  -1  14  21 0.3965100   0.0937
  -1  14  22  48.05990   1.4072
  -1  14  23   1.37833   0.1049
  -1  14  24   9.17725   0.3070
  -1  14  25  10.25990   0.3381
  -1  14  26   2.14330   0.1426
  -1  14  27 0.5256800   0.0893
  -1  14  28 0.9543900   0.0995
  -1  14  29 0.9251900   0.1035
  -1  15   1  142.4600   3.3404
  -1  15   2   9.56406   0.3209
  -1  15   3  13.67080   0.4466
  -1  15   4  101.6900   2.5676
  -1  15   5   1.59269   0.1408
  -1  15   6 0.1651400   0.0767
  -1  15   7  12.96890   0.4560
  -1  15   8 0.4870100   0.1520
  -1  15   9  201.5170   4.8796
  -1  15  10   3.14227   0.1819
  -1  15  11   2.24697   0.1332
  -1  15  12 0.8713200   0.0789
  -1  15  13  93.40360   2.2388
  -1  15  14 0.9142300   0.0921
  -1  15  15  14.06150   0.4267
  -1  15  16   5.82826   0.2586
  -1  15  17   9.59536   0.3785
  -1  15  18  20.86330   0.7660
  -1  15  20   1.74752   0.1368
  -1  15  21  52.26890   1.3161
  -1  15  22   3.20558   0.1829
  -1  15  23 0.9098800   0.0978
  -1  15  24   3.06991   0.2860
  -1  15  25   2.04790   0.1333
  -1  15  26 0.2938200   0.0720
  -1  15  27 0.1540600   0.0732
  -1  15  28   6.55492   0.6452
  -1  16   1  46.25440   1.2528
  -1  16   2   7.04353   0.2985
  -1  16   3  170.1050   4.0950
  -1  16   4   1.62324   0.1427
  -1  16   5 0.6495500   0.0968
  -1  16   6  18.71710   0.5633
  -1  16   7 0.2863400   0.0553
  -1  16   8 0.1507900   0.0533
  -1  16   9   4.97097   0.1989
  -1  16  10   9.16157   0.3174
  -1  16  11  45.85190   1.1531
  -1  16  12 0.1957700   0.0572
  -1  16  13 0.7630700   0.1087
  -1  16  14   3.70616   0.1619
  -1  16  15 0.2090200   0.0548
  -1  16  16   6.67367   0.4217
  -1  16  17   4.20112   0.1890
  -1  16  18   1.38530   0.1385
  -1  16  19  64.78230   1.6488
  -1  16  20 0.6548500   0.0876
  -1  16  21  14.35820   0.4443
  -1  16  22 0.8762900   0.1428
  -1  16  23   6.02073   0.2346
  -1  16  24 0.0939500   0.0694
  -1  16  25   4.49048   0.1987
  -1  16  26 0.0821500   0.0791
  -1  17   1  45.56630   1.2413
  -1  17   2 0.4371500   0.0900
  -1  17   3  39.69500   1.1194
  -1  17   4  12.87940   0.4429
  -1  17   5 0.7161900   0.0831
  -1  17   6   1.63545   0.1415
  -1  17   7  61.87470   1.6050
  -1  17   8   4.00973   0.3145
  -1  17   9  89.00680   2.1843
  -1  17  10  11.31620   0.3557
  -1  17  11 0.5984500   0.0730
  -1  17  12   7.78909   0.2679
  -1  17  13  54.21050   2.0623
  -1  17  14 0.7701600   0.0939
  -1  17  15  48.86940   1.5434
  -1  17  16   9.36587   0.3339
  -1  17  17   3.11082   0.1598
  -1  17  18   7.60327   0.2767
  -1  17  19  22.39140   0.6644
  -1  17  20   1.07372   0.0993
  -1  17  21  16.51320   0.5117
  -1  17  22   3.35619   0.1795
  -1  17  23   2.24142   0.1373
  -1  17  24   1.52989   0.1159
  -1  17  25   2.06734   0.5061
  -1  18   1  18.34190   0.6043
  -1  18   2 0.9115200   0.1305
  -1  18   3  17.83960   0.5378
  -1  18   4   1.09020   0.1012
  -1  18   5  39.44710   1.1717
  -1  18   6  12.05280   0.4103
  -1  18   7   2.37497   0.1744
  -1  18   8  28.55680   0.9388
  -1  18   9   6.54902   0.2943
  -1  18  10  22.81800   0.6796
  -1  18  11  10.55990   0.4484
  -1  18  12  23.67450   0.7003
  -1  18  13 0.7921700   0.0982
  -1  18  14 0.6235400   0.1005
  -1  18  15   3.78192   0.2040
  -1  18  16   1.00450   0.1228
  -1  18  17  14.11830   0.4778
  -1  18  18   7.96664   0.7628
  -1  18  19   2.44417   0.1486
  -1  18  20   1.12404   0.1045
  -1  18  21   2.35706   0.1546
  -1  18  22   5.40437   0.2420
  -1  18  23 0.1578100   0.1551
  -1  19   1   7.61312   0.4614
  -1  19   2   8.15726   0.4298
  -1  19   3  13.42070   0.5780
  -1  19   4  17.38550   0.6453
  -1  19   5 0.5466600   0.1189
  -1  19   6   3.60668   0.2314
  -1  19   7  35.91370   1.1365
  -1  19   8 0.7017300   0.0920
  -1  19   9 0.5204300   0.0925
  -1  19  10   1.21966   0.1200
  -1  19  11 0.4512000   0.0769
  -1  19  12 0.0220100   0.0748
  -1  19  13 0.8106300   0.0976
  -1  19  14 0.3950800   0.0701
  -1  19  15  20.51670   0.6962
  -1  19  16   1.98792   0.1462
  -1  19  17 0.7408600   0.1168
  -1  19  18   8.38306   0.3020
  -1  19  19   5.31322   0.2270
  -1  19  20 0.3147400   0.0882
  -1  19  21 0.7550000   0.1075
  -1  20   1   3.02058   0.2630
  -1  20   2   2.77016   0.2322
  -1  20   3 0.7050100   0.1306
  -1  20   4  14.37190   0.5332
  -1  20   5  34.82650   1.4466
  -1  20   6  29.98380   0.8746
  -1  20   7   1.43520   0.1608
  -1  20   8   1.62044   0.1324
  -1  20   9   5.54745   0.2584
  -1  20  10  14.03080   0.4709
  -1  20  11   3.56427   0.2865
  -1  20  12   7.77321   0.5533
  -1  20  13  11.16300   0.5126
  -1  20  14   6.45240   0.3632
  -1  20  15 0.7910700   0.0967
  -1  20  16  11.73340   0.4071
  -1  20  17  16.32700   0.5358
  -1  20  18   7.41486   0.3216
  -1  20  19 0.3400000   0.1200
  -1  21   1   1.38403   0.1944
  -1  21   2   5.63489   0.3072
  -1  21   3   2.77855   0.2098
  -1  21   4   2.82845   0.2561
  -1  21   5   8.20953   0.4368
  -1  21   6  14.15190   0.7470
  -1  21   7 0.2125400   0.0929
  -1  21   8  11.16650   0.5459
  -1  21   9   2.66551   0.1955
  -1  21  10 0.3568100   0.0756
  -1  21  11 0.5638300   0.0993
  -1  21  12   1.35600   0.1360
  -1  21  13 0.1162900   0.0874
  -1  21  14   7.83026   0.3755
  -1  21  15 0.8127900   0.1348
  -1  22   1   4.85872   0.3001
  -1  22   2   3.26268   0.2664
  -1  22   3   2.13895   0.2232
  -1  22   4  10.89200   0.4609
  -1  22   5   1.84384   0.2139
  -1  22   6   3.99507   0.3006
  -1  22   7   6.34993   0.3299
  -1  22   8   2.18565   0.1916
  -1  22   9 0.0624400   0.1099
  -1  22  10   1.17783   0.1395
  -1  22  11   6.43675   0.3106
  -1  22  12   3.58500   0.3382
  -1  23   1 0.8068500   0.1618
  -1  23   2   8.67486   0.4708
  -1  23   3   1.63980   0.1911
  -1  23   4   1.70704   0.3459
  -1  23   5 0.2396000   0.1259
   0   0   2 0.6039100   0.0527
   0   0   3 0.1399700   0.0374
   0   0   4  1147.650  31.1944
   0   0   5 0.1394500   0.0486
   0   0   6  1570.300  35.7727
   0   0   7 0.1526300   0.0647
   0   0   8  2193.120  55.9272
   0   0   9 0.2485500   0.0915
   0   0  10   5.40399   0.3285
   0   0  11 0.2850000   0.0768
   0   0  12  1909.430  43.7028
   0   0  13 0.2192900   0.0873
   0   0  14  17.45990   0.7502
   0   0  15 0.0197000   0.0806
   0   0  16  32.47540   0.9459
   0   0  17 0.1810200   0.1176
   0   0  18   8.34016   0.4023
   0   0  19 0.1173900   0.0612
   0   0  20  87.15810   2.3678
   0   0  21 0.2186500   0.0683
   0   0  22  15.98810   0.4864
   0   0  23 0.0671000   0.0583
   0   0  24 0.4506900   0.0651
   0   0  25 0.1987700   0.0746
   0   0  26  39.59960   1.1801
   0   0  27 0.1545600   0.0633
   0   0  28  143.3880   3.5671
   0   0  29 0.0860000   0.0820
   0   0  30  32.74480   1.0335
   0   0  31 0.1767200   0.0989
   0   0  32   6.26717   0.2547
   0   0  33 0.1561900   0.1048
   0   0  34  19.49580   0.7467
   0   0  35 0.2047100   0.1039
   0   0  36  10.85470   0.4819
   0   1   0 0.3338800   0.1056
   0   1   1  598.1010  14.0990
   0   1   2  362.0490   8.4199
   0   1   3  67.85930   1.6835
   0   1   4  402.8860   9.7663
   0   1   5  329.1530   7.5210
   0   1   6  741.2140  16.8648
   0   1   7  88.00530   2.0955
   0   1   8  140.9790   3.3821
   0   1   9  1032.650  24.5562
   0   1  10  1315.790  29.7953
   0   1  11  17.10330   0.5356
   0   1  12  989.2580  22.5637
   0   1  13  260.1670   5.9855
   0   1  14 0.5180100   0.0701
   0   1  15 0.8033900   0.0892
   0   1  16  104.7760   2.5953
   0   1  17  96.43470   2.2601
   0   1  18  877.6740  20.1770
   0   1  19  125.4800   2.9052
   0   1  20  63.50610   1.5065
   0   1  21   8.04949   0.2513
   0   1  22  210.3880   4.9240
   0   1  23   5.48220   0.1826
   0   1  24  127.6220   2.9330
   0   1  25 0.6470400   0.0831
   0   1  26   5.85062   0.2043
   0   1  27  44.86910   1.0882
   0   1  28 0.2218700   0.0467
   0   1  29   5.62809   0.2045
   0   1  30  54.46840   1.3540
   0   1  31   9.82423   0.3411
   0   1  32   2.88931   0.1358
   0   1  33   3.96728   0.1613
   0   1  34 0.2198100   0.1031
   0   1  35   1.37672   0.1183
   0   1  36 0.1995500   0.1142
   0   2   0  156.7090   4.7483
   0   2   1  133.4040   3.6329
   0   2   2  809.1330  18.5228
   0   2   3  112.0840   2.6599
   0   2   4  55.04590   1.5656
   0   2   5  525.2360  11.9285
   0   2   6  1465.730  33.0946
   0   2   7   6.84596   0.2754
   0   2   8  265.1350   6.1565
   0   2   9  2469.890  55.9604
   0   2  10  14.49990   0.4749
   0   2  11   8.85003   0.3380
   0   2  12  122.4760   2.9335
   0   2  13  237.5950   5.5243
   0   2  14  277.1340   6.3633
   0   2  15  169.8880   3.9468
   0   2  16  74.64630   1.7859
   0   2  17  217.8160   4.9747
   0   2  18  24.52790   0.6398
   0   2  19  110.8640   2.6627
   0   2  20  26.75990   0.6869
   0   2  21  464.6720  10.6339
   0   2  22  102.0490   2.3616
   0   2  23  41.58220   0.9929
   0   2  24  24.15120   0.6219
   0   2  25  10.59120   0.3142
   0   2  26  23.98580   0.6203
   0   2  27  12.17300   0.3373
   0   2  28  17.53140   0.4696
   0   2  29  11.63820   0.3228
   0   2  30  19.95050   0.5227
   0   2  31  14.88660   0.4229
   0   2  32 0.3956700   0.0782
   0   2  33   6.68801   0.2530
   0   2  34  11.58400   0.4507
   0   2  35   9.74152   0.3980
   0   2  36   7.92097   0.3670
   0   3   0 0.2658700   0.0629
   0   3   1  1266.100  31.4238
   0   3   2  279.2090   6.6803
   0   3   3  3820.670  87.2089
   0   3   4  2616.890  59.1570
   0   3   5  44.20880   1.1181
   0   3   6 0.4836400   0.0744
   0   3   7   1.60884   0.1243
   0   3   8  838.0820  19.4795
   0   3   9  1508.590  34.4323
   0   3  10  33.92560   0.9003
   0   3  11  110.4690   2.6025
   0   3  12  111.5370   2.6292
   0   3  13  93.79520   2.2420
   0   3  14   7.62618   0.2928
   0   3  15  46.63940   1.1453
   0   3  16  340.9260   7.7868
   0   3  17   1.93720   0.1081
   0   3  18   1.14811   0.0900
   0   3  19  62.64180   1.4950
   0   3  20 0.5059400   0.0534
   0   3  21   2.24545   0.1109
   0   3  22  22.60730   0.6376
   0   3  23   2.67767   0.1185
   0   3  24  33.73500   0.8402
   0   3  25  19.60380   0.5196
   0   3  26  49.63130   1.3138
   0   3  27  40.96310   1.0501
   0   3  28  10.79100   0.3022
   0   3  29   1.48339   0.1077
   0   3  30 0.7184800   0.0889
   0   3  31  42.87470   1.1285
   0   3  32  15.11280   0.4239
   0   3  33   8.97194   0.3782
   0   3  34   6.04457   0.2586
   0   3  35 0.3785200   0.0699
   0   3  36   5.00749   0.3934
   0   4   0  2030.010  56.9859
   0   4   1  216.3930   5.5060
   0   4   2  601.0010  14.3415
   0   4   3  773.2560  19.2025
   0   4   4  129.7670   3.0405
   0   4   5  335.5460   8.1309
   0   4   6  29.70710   0.8446
   0   4   7  615.4210  14.0319
   0   4   8  133.6170   3.1516
   0   4   9  210.5600   4.9471
   0   4  10  56.42680   1.3881
   0   4  11  107.0200   2.5304
   0   4  12  304.3270   7.1451
   0   4  13  336.7630   7.7354
   0   4  14  1036.370  23.5887
   0   4  15  731.3570  16.7151
   0   4  16  89.13470   2.0958
   0   4  17   2.69922   0.1276
   0   4  18  63.61680   1.5089
   0   4  19  125.8960   2.9007
   0   4  20  68.03150   1.5955
   0   4  21  95.15310   2.2639
   0   4  22  50.10890   1.2001
   0   4  23  70.21560   1.7000
   0   4  24 0.9736100   0.0771
   0   4  25  18.65230   0.5432
   0   4  26  136.9230   3.3496
   0   4  27  70.82510   1.7303
   0   4  28 0.5945700   0.0619
   0   4  29   2.66997   0.1381
   0   4  30   3.97275   0.1601
   0   4  31   1.11111   0.0803
   0   4  32 0.1808000   0.0613
   0   4  33   2.22740   0.1579
   0   4  34 0.8142900   0.0832
   0   4  35  11.27520   0.4099
   0   4  36 0.1150000   0.1909
   0   5   0 0.7741900   0.3246
   0   5   1  22.33860   0.8403
   0   5   2  507.0040  13.8534
   0   5   3  840.1490  20.9760
   0   5   4  526.3630  12.1681
   0   5   5  2030.600  47.5029
   0   5   6  141.4220   3.2826
   0   5   7  284.4670   6.5358
   0   5   8  401.6220   9.2208
   0   5   9  94.36450   2.2519
   0   5  10  11.92640   0.4220
   0   5  11  384.9400  10.1508
   0   5  12  55.34960   1.3669
   0   5  13  536.6370  12.6257
   0   5  14  30.01740   0.7691
   0   5  15  93.89690   2.1968
   0   5  16 0.5277200   0.0553
   0   5  17  628.5120  14.4352
   0   5  18  176.3090   4.1310
   0   5  19 0.8127500   0.0639
   0   5  20   4.09804   0.1856
   0   5  21  45.62150   1.0912
   0   5  22  32.15770   0.7927
   0   5  23  66.34750   1.5559
   0   5  24  10.20700   0.3050
   0   5  25  140.5210   3.4970
   0   5  26  13.13410   0.3931
   0   5  27 0.6330600   0.0633
   0   5  28   7.49264   0.2728
   0   5  29  15.10660   0.4303
   0   5  30 0.7729400   0.0700
   0   5  31   4.61333   0.1765
   0   5  32  15.07680   0.5071
   0   5  33  17.50340   0.6339
   0   5  34   2.64285   0.1408
   0   5  35 0.7105900   0.0888
   0   6   0  32.19790   1.4852
   0   6   1  1012.610  25.2272
   0   6   2  179.0460   4.2406
   0   6   3  324.4480   7.6701
   0   6   4  23.90290   0.7978
   0   6   5  1873.880  44.0502
   0   6   6  598.1880  13.5890
   0   6   7  1725.250  39.1035
   0   6   8  102.1420   2.4007
   0   6   9  131.7380   3.0733
   0   6  10  188.5040   4.4026
   0   6  11  38.82610   0.9862
   0   6  12  18.35560   0.6656
   0   6  13  465.1360  10.6335
   0   6  14 0.8759200   0.0822
   0   6  15  93.82270   2.2069
   0   6  16  16.98930   0.4664
   0   6  17  31.81110   0.8760
   0   6  18  14.10910   0.4100
   0   6  19   9.85653   0.3145
   0   6  20  81.70950   1.9821
   0   6  21  27.88070   0.6996
   0   6  22   2.08956   0.1003
   0   6  23  101.3670   2.7372
   0   6  24  33.22950   0.8440
   0   6  25   1.13667   0.0731
   0   6  26 0.5821700   0.0616
   0   6  27  19.49800   0.5729
   0   6  28 0.2338900   0.0898
   0   6  29  26.46880   0.7239
   0   6  30   4.95894   0.1848
   0   6  31   9.72150   0.3124
   0   6  32   7.62874   0.3026
   0   6  33   1.23236   0.1059
   0   6  34   3.38251   0.1852
   0   6  35  33.12020   1.2391
   0   7   0 0.1558800   0.0526
   0   7   1  36.59990   0.9330
   0   7   2  61.55600   1.5139
   0   7   3  15.97380   0.4726
   0   7   4  727.4810  16.7458
   0   7   5  433.8890  10.1348
   0   7   6   2.53295   0.1343
   0   7   7  155.9130   3.6009
   0   7   8  111.7250   2.6814
   0   7   9  17.03240   0.5546
   0   7  10  177.5760   4.0981
   0   7  11  708.5150  16.5611
   0   7  12  276.8060   6.3202
   0   7  13  226.9700   5.2120
   0   7  14  84.15090   1.9976
   0   7  15   6.73045   0.2372
   0   7  16  230.4600   5.3837
   0   7  17  516.1140  11.8154
   0   7  18  27.82890   0.7132
   0   7  19  144.7090   3.3231
   0   7  20   3.73216   0.1458
   0   7  21   1.68315   0.0970
   0   7  22  15.04470   0.6231
   0   7  23  177.9730   4.4953
   0   7  24  14.48270   0.3934
   0   7  25  42.56450   1.0337
   0   7  26  12.65790   0.3489
   0   7  27 0.6888500   0.0595
   0   7  28  11.94660   0.4794
   0   7  29  17.79610   0.4934
   0   7  30   2.11066   0.1166
   0   7  31   4.13455   0.1710
   0   7  32   3.71386   0.2660
   0   7  33   1.67019   0.1150
   0   7  34   3.17891   0.1786
   0   8   0   2.76318   0.2168
   0   8   1  1248.400  28.5811
   0   8   2  268.2060   6.9040
   0   8   3  148.2710   3.4542
   0   8   4 0.8385300   0.0774
   0   8   5  328.3940   7.5299
   0   8   6  33.68660   1.1917
   0   8   7  129.5080   3.0410
   0   8   8  321.4210   7.3582
   0   8   9  214.9240   5.0582
   0   8  10  19.38090   0.5403
   0   8  11  268.6790   6.1290
   0   8  12  27.75870   0.7281
   0   8  13  60.90860   1.5459
   0   8  14  456.1740  10.4221
   0   8  15  33.50780   0.8666
   0   8  16  68.85560   1.6346
   0   8  17  34.67460   0.8943
   0   8  18  14.41300   0.4079
   0   8  19   1.24274   0.0795
   0   8  20  66.84070   1.6286
   0   8  21   9.37019   0.3556
   0   8  22  27.37940   0.7830
   0   8  23   1.55221   0.0934
   0   8  24   3.64961   0.1494
   0   8  25  13.73500   0.3800
   0   8  26  59.99400   1.4630
   0   8  27 0.6962200   0.0714
   0   8  28   2.30346   0.1313
   0   8  29  53.39400   1.4206
   0   8  30 0.0793000   0.0756
   0   8  31   1.53536   0.1426
   0   8  32 0.5091200   0.0915
   0   8  33   8.72184   0.3140
   0   8  34   2.42341   0.1692
   0   9   0 0.1701100   0.0877
   0   9   1  159.0930   3.7886
   0   9   2  829.1640  19.1699
   0   9   3  128.9680   3.0065
   0   9   4  719.4830  16.4728
   0   9   5  12.09850   0.3762
   0   9   6   9.82666   0.4047
   0   9   7  343.6780   7.8431
   0   9   8  265.8180   6.0862
   0   9   9  171.1790   3.9824
   0   9  10  446.6390  10.1844
   0   9  11  227.8730   5.2211
   0   9  12   2.61244   0.1363
   0   9  13   2.19748   0.1466
   0   9  14  87.77980   2.0538
   0   9  15   4.87140   0.1833
   0   9  16   5.98198   0.2536
   0   9  17   7.93036   0.2509
   0   9  18  10.10810   0.3586
   0   9  19  175.6030   4.1582
   0   9  20  26.60280   0.7931
   0   9  21  51.53460   1.2812
   0   9  22   2.22603   0.1095
   0   9  23  27.81890   0.7154
   0   9  24   4.84405   0.1804
   0   9  25 0.3669700   0.0662
   0   9  26  26.51670   0.7582
   0   9  27   3.47791   0.1743
   0   9  28  13.57050   0.3932
   0   9  29   1.71688   0.1226
   0   9  30   3.74106   0.1620
   0   9  31  16.41630   0.6114
   0   9  32  27.42980   0.8399
   0   9  33   2.11409   0.1485
   0  10   0  286.7070   7.5786
   0  10   1  15.03170   0.4479
   0  10   2 0.9299000   0.1040
   0  10   3   5.94458   0.2207
   0  10   4   4.90836   0.2023
   0  10   5  17.78130   0.4909
   0  10   6  21.33120   0.6488
   0  10   7  12.27370   0.4612
   0  10   8  579.6470  13.3066
   0  10   9  104.2310   2.4524
   0  10  10  235.6930   5.4046
   0  10  11  16.11850   0.5502
   0  10  12  140.3150   3.3103
   0  10  13   6.13362   0.2265
   0  10  14  175.9470   4.0702
   0  10  15  36.86850   1.0374
   0  10  16  160.8830   3.7257
   0  10  17   8.30919   0.2636
   0  10  18   2.37051   0.1636
   0  10  19  17.21180   0.5559
   0  10  20  265.4810   6.2605
   0  10  21  40.43650   1.0003
   0  10  22  64.36700   1.5774
   0  10  23   2.43746   0.1297
   0  10  24   9.38519   0.3152
   0  10  25 0.2161200   0.0820
   0  10  26  11.25950   0.3339
   0  10  27   9.60279   0.3067
   0  10  28  20.84140   0.5859
   0  10  29 0.4961900   0.0650
   0  10  30   2.87808   0.2668
   0  10  31   1.18253   0.1088
   0  10  32   8.62070   0.3237
   0  10  33 0.1300000   0.2200
   0  11   0 0.1251500   0.0698
   0  11   1   6.34868   0.2418
   0  11   2  745.4210  17.1006
   0  11   3  170.7340   4.0748
   0  11   4  106.0030   2.5143
   0  11   5   9.12654   0.3937
   0  11   6  35.68980   0.9373
   0  11   7  142.6430   3.3488
   0  11   8  40.10210   1.0351
   0  11   9  57.62230   2.2102
   0  11  10  512.0010  11.9246
   0  11  11  89.95410   2.1442
   0  11  12   2.36146   0.1443
   0  11  13 0.3849800   0.0587
   0  11  14  43.25470   1.0673
   0  11  15  22.66890   0.6071
   0  11  16   1.29977   0.0936
   0  11  17  16.85000   0.5089
   0  11  18  121.0720   3.1650
   0  11  19  22.98030   0.6360
   0  11  20  11.69150   0.3697
   0  11  21   7.28318   0.2582
   0  11  22  17.36080   0.4776
   0  11  23  22.73620   0.5945
   0  11  24   6.28093   0.3599
   0  11  25   4.75449   0.1844
   0  11  26  18.19040   0.5069
   0  11  27   1.01807   0.0824
   0  11  28  11.64030   0.3595
   0  11  29   1.31128   0.1165
   0  11  30  23.63600   0.6936
   0  11  31 0.1779400   0.0751
   0  11  32   7.70637   0.5353
   0  12   0  590.6930  13.9550
   0  12   1  276.0710   6.3452
   0  12   2  14.53390   0.4246
   0  12   3  124.6550   2.9655
   0  12   4 0.9535400   0.1232
   0  12   5  38.27480   1.0886
   0  12   6  237.8070   5.5135
   0  12   7   3.63424   0.2922
   0  12   8  106.5310   2.5403
   0  12   9  17.28570   0.5296
   0  12  10   9.06115   0.3071
   0  12  11  122.3790   2.8949
   0  12  12  93.11350   2.2176
   0  12  13 0.4627700   0.0771
   0  12  14  41.17430   1.0341
   0  12  15  80.45600   2.0032
   0  12  16  39.32020   1.4837
   0  12  17  11.03370   0.3474
   0  12  18  15.93690   0.4536
   0  12  19   7.46800   0.2837
   0  12  20  25.43160   0.7213
   0  12  21   1.15088   0.0892
   0  12  22  18.20060   0.4932
   0  12  23 0.9674700   0.1160
   0  12  24 0.1982000   0.0579
   0  12  25  19.70900   0.5746
   0  12  26   1.66115   0.1051
   0  12  27   3.30886   0.1695
   0  12  28  21.22980   0.6308
   0  12  29  18.75110   0.6383
   0  12  30   1.34205   0.1213
   0  12  31 0.7170500   0.1430
   0  13   0 0.2329300   0.1481
   0  13   1   9.23474   0.3309
   0  13   2   7.52539   0.2717
   0  13   3   1.75686   0.1488
   0  13   4  150.0610   3.4736
   0  13   5 0.7148200   0.1039
   0  13   6  46.35730   1.1586
   0  13   7  168.9010   3.9265
   0  13   8   3.32355   0.1611
   0  13   9  40.23080   1.0284
   0  13  10 0.1589400   0.0584
   0  13  11  52.77100   1.2932
   0  13  12  231.8990   5.4172
   0  13  13  18.45980   0.5453
   0  13  14  29.53740   0.9348
   0  13  15 0.4291500   0.0723
   0  13  16  98.64010   2.3698
   0  13  17  19.18300   0.5748
   0  13  18  40.23260   1.0691
   0  13  19  91.64640   2.2074
   0  13  20   1.26277   0.1009
   0  13  21  11.46850   0.4042
   0  13  22 0.9897500   0.0835
   0  13  23  13.92350   0.4943
   0  13  24  41.49710   1.0915
   0  13  25   2.10137   0.1366
   0  13  26   4.44751   0.2623
   0  13  27   1.11291   0.1287
   0  13  28   7.59781   0.3068
   0  13  29   1.45642   0.1159
   0  13  30   3.45666   0.2951
   0  14   0  22.27400   0.7265
   0  14   1  51.63520   1.4682
   0  14   2  132.3330   3.1883
   0  14   3   9.35281   0.3270
   0  14   4  25.55600   0.7235
   0  14   5  53.77600   1.3540
   0  14   6  346.1110   8.0653
   0  14   7  79.64880   1.9408
   0  14   8 0.5910700   0.0878
   0  14   9   8.49968   0.2920
   0  14  10  48.22290   1.1956
   0  14  11  14.78370   0.4576
   0  14  12   5.59787   0.2726
   0  14  13  31.04860   0.8565
   0  14  14  13.67320   0.4045
   0  14  15  27.62260   0.7636
   0  14  16 0.4705800   0.0710
   0  14  17 0.4140400   0.0701
   0  14  18  11.28570   0.3593
   0  14  19   5.29209   0.2141
   0  14  20  11.78530   0.7321
   0  14  21  33.60040   0.8811
   0  14  22   9.30817   0.3223
   0  14  23   2.36285   0.1313
   0  14  24  17.14670   0.5134
   0  14  25 0.5141700   0.3321
   0  14  26   3.92775   0.2079
   0  14  27   8.91431   0.3349
   0  14  28 0.9237600   0.1143
   0  14  29   4.51000   0.9711
   0  15   0 0.0630600   0.0957
   0  15   1 0.2946400   0.0616
   0  15   2  15.12950   0.5055
   0  15   3  250.6520   5.8779
   0  15   4  11.51270   0.4363
   0  15   5  74.91960   1.9539
   0  15   6  13.91560   0.4371
   0  15   7  27.69890   0.7536
   0  15   8 0.5254900   0.1228
   0  15   9  59.13990   1.7632
   0  15  10  11.68550   0.4209
   0  15  11   6.04135   0.2511
   0  15  12  41.73100   1.1125
   0  15  13  27.09440   0.7439
   0  15  14   4.79233   0.1916
   0  15  15  22.39440   0.6499
   0  15  16  46.77990   1.1732
   0  15  17  29.76220   0.8390
   0  15  18  26.57550   1.1006
   0  15  19   1.44181   0.1182
   0  15  20 0.3656300   0.0705
   0  15  21   2.37062   0.1428
   0  15  22   9.11553   0.3242
   0  15  23 0.1269500   0.0668
   0  15  24  16.08330   0.7100
   0  15  25  27.72440   0.8759
   0  15  26 0.4409800   0.0837
   0  15  27 0.1435700   0.0797
   0  15  28   7.81000   0.9133
   0  16   0  16.61210   0.6332
   0  16   1 0.8198100   0.0866
   0  16   2  10.34130   0.3794
   0  16   3  76.92840   1.9223
   0  16   4  21.50750   0.6592
   0  16   5   7.90951   0.2947
   0  16   6 0.7992300   0.0914
   0  16   7  40.66450   1.1958
   0  16   8   5.29422   0.2437
   0  16   9  17.21910   0.5307
   0  16  10   2.50647   0.1378
   0  16  11  42.63710   1.1552
   0  16  12 0.6246800   0.0683
   0  16  13  34.37390   0.8998
   0  16  14   5.35223   0.2710
   0  16  15  117.7610   2.9483
   0  16  16   9.68536   0.4290
   0  16  17 0.2638400   0.0616
   0  16  18   3.62065   0.1760
   0  16  19  15.68260   0.5037
   0  16  20 0.9059000   0.1014
   0  16  21  17.02860   0.5416
   0  16  22 0.3627300   0.2702
   0  16  23  13.30010   0.4538
   0  16  24 0.0801900   0.0807
   0  16  25   7.60887   0.3219
   0  16  26 0.1110700   0.0826
   0  17   0 0.1323000   0.1259
   0  17   1  30.91910   0.8349
   0  17   2  18.70380   0.5913
   0  17   3  103.3350   2.5501
   0  17   4  11.40880   0.4252
   0  17   5  52.28150   1.3764
   0  17   6 0.0957100   0.0740
   0  17   7  40.74650   1.2348
   0  17   8   2.96479   0.1696
   0  17   9  33.45610   0.8803
   0  17  10   9.53410   0.3019
   0  17  11  14.51410   0.4726
   0  17  12  11.92110   0.4063
   0  17  13 0.4949300   0.0988
   0  17  14   2.90456   0.1631
   0  17  15   8.48420   0.3113
   0  17  16   7.81782   0.3241
   0  17  17   3.69558   0.1784
   0  17  18 0.2568000   0.0740
   0  17  19 0.2965700   0.0720
   0  17  20 0.4100000   0.4385
   0  17  21   4.95350   0.2303
   0  17  22   1.95084   0.1532
   0  17  23   2.99075   0.1824
   0  17  24   3.77004   0.2532
   0  17  25   3.33000   0.7507
   0  18   0   1.02286   0.1638
   0  18   1  19.05020   0.6367
   0  18   2  21.78260   0.6807
   0  18   3 0.5351400   0.0783
   0  18   4   2.74210   0.1622
   0  18   5 0.3041500   0.0669
   0  18   6  60.74890   1.5386
   0  18   7  18.46190   0.5586
   0  18   8   1.92529   0.1327
   0  18   9  35.16100   1.0723
   0  18  10   6.86296   0.2792
   0  18  11 0.8471500   0.0983
   0  18  12 0.2133800   0.0952
   0  18  13  28.32420   0.7883
   0  18  14   4.13665   0.2547
   0  18  15  11.29430   0.3890
   0  18  16   1.14184   0.0974
   0  18  17   4.78842   0.2033
   0  18  18   1.21542   0.2247
   0  18  19  11.85890   0.5257
   0  18  20   7.25205   0.4001
   0  18  21  17.33510   0.6416
   0  18  22   2.57967   0.1667
   0  18  23 0.3050000   0.2976
   0  19   0 0.2850000   0.3748
   0  19   1  21.36460   0.9767
   0  19   2 0.3672000   0.0872
   0  19   3   1.89500   0.3760
   0  19   4   1.22387   0.1306
   0  19   5   3.49696   0.2860
   0  19   6  11.55880   0.4008
   0  19   7   3.07581   0.2437
   0  19   8   3.45326   0.2473
   0  19   9   9.79666   0.3791
   0  19  10   5.16790   0.2197
   0  19  11  20.39080   0.7487
   0  19  12  24.33160   0.7949
   0  19  13   1.56710   0.1217
   0  19  14   3.33072   0.1808
   0  19  15 0.1339800   0.1344
   0  19  16   8.88386   0.3808
   0  19  17   4.44366   0.2364
   0  19  18  12.34500   0.4975
   0  19  19  13.87250   0.5254
   0  19  20   2.59470   0.1730
   0  19  21 0.1700000   0.1100
   0  20   0  84.95000   2.8400
   0  20   1  24.13860   1.0363
   0  20   2   7.20177   0.3397
   0  20   3   2.73859   0.2233
   0  20   4  19.28200   0.6730
   0  20   5   8.26016   0.3279
   0  20   6   5.24444   0.2505
   0  20   7   4.69921   0.2701
   0  20   8  24.20650   0.7348
   0  20   9   4.17733   0.2353
   0  20  10   1.10276   0.1234
   0  20  11  11.44090   0.4629
   0  20  12   8.42896   0.6074
   0  20  13   2.40412   0.1577
   0  20  14   2.47111   0.2153
   0  20  15 0.5606300   0.0944
   0  20  16 0.1159800   0.0826
   0  20  17 0.6490200   0.0991
   0  20  18   1.01828   0.1271
   0  21   0 0.0910400   0.1856
   0  21   1   1.11697   0.1282
   0  21   2  10.34510   0.5403
   0  21   3 0.6330500   0.1383
   0  21   4   6.02554   0.3476
   0  21   5 0.9934300   0.1786
   0  21   6   2.48373   0.2680
   0  21   7   4.51000   0.6685
   0  21   8 0.2245200   0.1163
   0  21   9 0.0974700   0.1006
   0  21  10  26.82560   0.9482
   0  21  11   4.70233   0.2983
   0  21  12   3.00098   0.2286
   0  21  13   7.78498   0.4391
   0  21  14 0.4968700   0.1161
   0  21  15 0.5131300   0.1038
   0  21  16 0.6900000   0.1502
   0  22   0   4.33088   0.3262
   0  22   1 0.8441000   0.1453
   0  22   2 0.3782600   0.1044
   0  22   3 0.6753500   0.1700
   0  22   5   5.82943   0.4028
   0  22   6 0.8452100   0.1602
   0  22   7   3.40449   0.3055
   0  22   8  10.37960   0.4641
   0  22   9   8.29009   0.4371
   0  22  10   1.21119   0.2373
   0  22  11 0.5395400   0.1275
   0  22  12   2.45000   0.5306
   0  23   1   6.21970   0.3434
   0  23   2  13.26090   0.8146
   0  23   3   1.19561   0.1599
   0  23   4   9.92273   0.4957
   1   0   0  27.15420   0.7087
   1   0   1 0.1925500   0.0412
   1   0   2   5.05494   0.3983
   1   0   3 0.6284800   0.2276
   1   0   4  1684.930  38.3906
   1   0   5 0.1957200   0.0573
   1   0   6  134.8780   3.2406
   1   0   7 0.3592000   0.1031
   1   0   8  18.72080   0.6649
   1   0   9 0.1041900   0.0638
   1   0  10  64.67030   2.1276
   1   0  11 0.1647800   0.0628
   1   0  12  1640.030  37.5051
   1   0  13 0.4441100   0.1492
   1   0  14   8.55841   0.5850
   1   0  15 0.2074700   0.1060
   1   0  16  382.1740   9.4567
   1   0  17 0.3931400   0.0884
   1   0  18  194.0360   4.5466
   1   0  19 0.2042600   0.0887
   1   0  20  108.9470   2.7145
   1   0  21 0.1153900   0.0587
   1   0  22  28.61380   1.0918
   1   0  23 0.1894200   0.0720
   1   0  24  552.8620  13.4482
   1   0  25 0.3351400   0.0815
   1   0  26 0.1707500   0.0622
   1   0  27 0.0805000   0.0637
   1   0  28  32.60460   0.8388
   1   0  29 0.0711800   0.0951
   1   0  30  18.79070   0.5975
   1   0  31 0.1555100   0.1296
   1   0  32  34.79680   1.0535
   1   0  34   3.20228   0.2109
   1   0  35 0.2633600   0.1526
   1   0  36  18.51430   1.3131
   1   1   0  1744.070  42.2830
   1   1   1  176.0490   4.8479
   1   1   2  1775.920  40.0720
   1   1   3  67.99110   1.7061
   1   1   4  841.3560  19.1011
   1   1   5  571.1230  12.9486
   1   1   6  3562.950  81.2816
   1   1   7  222.0660   5.2590
   1   1   8  66.27580   1.6255
   1   1   9 0.2686800   0.0520
   1   1  10 0.9533700   0.0961
   1   1  11  336.4300   7.6964
   1   1  12  1352.870  30.6728
   1   1  13  157.6350   3.6804
   1   1  14  409.7720   9.3809
   1   1  15  140.2260   3.2631
   1   1  16  65.82800   1.6002
   1   1  17   8.87034   0.2958
   1   1  18  174.0350   4.0122
   1   1  19   9.94923   0.3256
   1   1  20   3.01802   0.1374
   1   1  21  66.35420   1.6115
   1   1  22  66.74480   1.6291
   1   1  23  45.55030   1.1070
   1   1  24   5.46141   0.1895
   1   1  25  33.17870   0.8513
   1   1  26   9.67343   0.2697
   1   1  27  17.81490   0.4626
   1   1  28   6.95069   0.2099
   1   1  29   4.59393   0.2367
   1   1  30  12.17340   0.3664
   1   1  31   2.28816   0.1242
   1   1  32   1.52473   0.1003
   1   1  33  10.57190   0.4976
   1   1  34  17.11050   0.5165
   1   1  35 0.1581800   0.0882
   1   1  36   7.06000   0.6328
   1   2   0  781.9200  18.3940
   1   2   1  1305.080  32.5746
   1   2   2  2556.390  58.5518
   1   2   3  9863.360 214.0590
   1   2   4  12.04310   0.4300
   1   2   5  373.5090   8.5176
   1   2   6  77.00760   1.8602
   1   2   7  628.7530  14.3595
   1   2   8  271.6580   6.2252
   1   2   9  427.8440   9.7515
   1   2  10  726.6880  16.5160
   1   2  11  301.3340   6.9014
   1   2  12  53.11050   1.2994
   1   2  13  40.57800   1.0408
   1   2  14 0.2668200   0.0588
   1   2  15  1040.110  23.7223
   1   2  16  159.0080   3.7361
   1   2  17   6.90142   0.2477
   1   2  18  231.5920   5.2829
   1   2  19  39.44280   0.9882
   1   2  20   3.22453   0.1504
   1   2  21   1.83747   0.1120
   1   2  22  59.38120   1.4084
   1   2  23   3.15698   0.1309
   1   2  24  33.88720   0.8295
   1   2  25   3.77822   0.1491
   1   2  26  19.63430   0.5130
   1   2  27   8.60439   0.2521
   1   2  28   2.85284   0.1223
   1   2  29  19.48590   0.5540
   1   2  30  32.80280   0.9505
   1   2  31   7.45375   0.2423
   1   2  32   1.73396   0.1020
   1   2  33  16.57950   0.5898
   1   2  34 0.0843600   0.0641
   1   2  35 0.6969900   0.1149
   1   3   0  1239.840  31.0552
   1   3   1   9.54272   0.3399
   1   3   2  24.05150   0.6537
   1   3   3  39.37360   1.0247
   1   3   4  26.79790   0.7647
   1   3   5  56.08370   1.5413
   1   3   6  115.4720   3.6992
   1   3   7  23.77060   0.6734
   1   3   8  1134.440  25.7020
   1   3   9  97.16070   2.3163
   1   3  10  64.78060   1.5746
   1   3  11  96.89630   2.2906
   1   3  12   6.79756   0.2704
   1   3  13  183.0630   4.2698
   1   3  14  115.2060   2.6862
   1   3  15  422.2540   9.6106
   1   3  16  243.0020   5.5592
   1   3  17   4.59366   0.1994
   1   3  18 0.2565600   0.0646
   1   3  19  24.00530   0.6525
   1   3  20  347.5270   7.9374
   1   3  21  322.1790   7.3502
   1   3  22 0.2152100   0.0462
   1   3  23  48.93450   1.2110
   1   3  24 0.8963100   0.0751
   1   3  25  61.46170   1.5348
   1   3  26  15.36850   0.4205
   1   3  27  87.75650   2.1446
   1   3  28  52.33770   1.2649
   1   3  29   2.62319   0.1426
   1   3  30 0.2253200   0.0645
   1   3  31   1.09441   0.0824
   1   3  32  20.45350   0.5902
   1   3  33  17.77190   0.5222
   1   3  34   1.87866   0.1251
   1   3  35   2.12470   0.1390
   1   4   0  68.80380   1.6512
   1   4   1  1007.580  22.7518
   1   4   2  593.1250  13.4843
   1   4   3  379.5620   8.7925
   1   4   4  269.6090   6.3079
   1   4   5  428.6070   9.8239
   1   4   6  435.3370   9.9375
   1   4   7  58.14220   1.5100
   1   4   8  608.2850  13.8919
   1   4   9  1481.670  33.5508
   1   4  10  1429.900  32.4253
   1   4  11  213.5810   4.9378
   1   4  12  276.5500   6.3820
   1   4  13  126.6260   2.9449
   1   4  14  92.74290   2.1723
   1   4  15  134.0890   3.1434
   1   4  16  48.39810   1.1856
   1   4  17  108.1830   2.5223
   1   4  18  23.08140   0.6330
   1   4  19  24.72800   0.6817
   1   4  20  49.22160   1.1730
   1   4  21  46.63820   1.1106
   1   4  22  18.68270   0.4851
   1   4  23  20.81130   0.5377
   1   4  24  26.72310   0.6819
   1   4  25   9.77793   0.3146
   1   4  26  20.31150   0.5279
   1   4  27  15.51260   0.4500
   1   4  28   1.65443   0.1046
   1   4  29   6.92747   0.2430
   1   4  30   2.33155   0.1197
   1   4  31  11.59170   0.3393
   1   4  32   1.01796   0.0871
   1   4  33   3.73180   0.1796
   1   4  34   2.62927   0.1502
   1   4  35   1.26118   0.1160
   1   5   0  342.1650   7.9218
   1   5   1  556.6420  12.6598
   1   5   2  346.6450   8.4325
   1   5   3  160.0390   3.8421
   1   5   4   7.73161   0.2896
   1   5   5  28.16070   0.7887
   1   5   6  742.5590  16.8776
   1   5   7  1653.770  37.3617
   1   5   8   3.35673   0.2099
   1   5   9  186.4420   4.3258
   1   5  10   4.87233   0.2463
   1   5  11  728.7640  16.8351
   1   5  12  78.91950   1.8986
   1   5  13  49.11100   1.2189
   1   5  14 0.7625500   0.0675
   1   5  15  97.61330   2.2768
   1   5  16  95.80270   2.2716
   1   5  17  52.32110   1.3753
   1   5  18  25.59990   0.6894
   1   5  19  338.3230   7.7260
   1   5  20  125.4940   2.8964
   1   5  21  27.70430   0.7000
   1   5  22   5.97869   0.1979
   1   5  23   2.93369   0.1362
   1   5  24   1.46397   0.1195
   1   5  25 0.4191800   0.0666
   1   5  26  31.31510   0.7906
   1   5  27  22.29210   0.5753
   1   5  28   7.75378   0.2632
   1   5  29  38.76370   1.1625
   1   5  30   3.13806   0.1345
   1   5  31   8.62860   0.2681
   1   5  32   6.01636   0.2365
   1   5  33   2.14594   0.1302
   1   5  34 0.3398500   0.0655
   1   5  35   5.80583   0.3072
   1   6   0  549.3760  13.0221
   1   6   1  1689.590  40.5574
   1   6   2  13.37220   0.4606
   1   6   3   1.85350   0.1201
   1   6   4  631.2970  14.4397
   1   6   5  195.4710   4.5395
   1   6   6  91.74380   2.2072
   1   6   7   1.29801   0.0977
   1   6   8  50.15940   1.2310
   1   6   9  114.0300   2.7254
   1   6  10  70.48670   1.7219
   1   6  11  589.2050  13.5040
   1   6  12  20.63480   0.5790
   1   6  13   2.60333   0.1373
   1   6  14  70.29770   1.6712
   1   6  15  43.59250   1.0752
   1   6  16   7.58928   0.3376
   1   6  17  524.4660  12.0733
   1   6  18  179.2470   4.1072
   1   6  19  201.9560   4.6118
   1   6  20   2.20686   0.1041
   1   6  21  25.78660   0.6469
   1   6  22  17.65020   0.4941
   1   6  23  75.06490   1.8119
   1   6  24   2.44682   0.2167
   1   6  25  64.21510   1.5706
   1   6  26  11.33860   0.3257
   1   6  27   9.60862   0.3008
   1   6  28   1.93868   0.1215
   1   6  29  73.02990   2.0738
   1   6  30  14.21560   0.4059
   1   6  31  16.46310   0.5124
   1   6  32   2.91519   0.1615
   1   6  33 0.1923900   0.0756
   1   6  34 0.8037200   0.1095
   1   7   0  267.6690   6.6736
   1   7   1  1257.170  28.5380
   1   7   2  45.01010   1.1147
   1   7   3   3.54389   0.1610
   1   7   4   1.08026   0.1273
   1   7   5  1055.690  24.0076
   1   7   6   3.22995   0.2459
   1   7   7  1340.760  30.4572
   1   7   8  470.2340  10.7345
   1   7   9   1.87248   0.1034
   1   7  10  181.5310   4.2003
   1   7  11  455.5400  10.4586
   1   7  12  66.05500   1.5791
   1   7  13  484.1100  11.0494
   1   7  14  28.05780   0.8005
   1   7  15  12.33450   0.4041
   1   7  16  42.57020   1.0366
   1   7  17  93.13870   2.2011
   1   7  18 0.7106900   0.0617
   1   7  19  73.45220   1.7211
   1   7  20  162.4170   3.7328
   1   7  21 0.4743300   0.0579
   1   7  22  35.22170   1.1908
   1   7  23   2.40473   0.1269
   1   7  24   3.79213   0.1485
   1   7  25   2.36232   0.1209
   1   7  26 0.2738500   0.0514
   1   7  27   1.65550   0.0927
   1   7  28  20.56350   0.5558
   1   7  29  10.26290   0.3183
   1   7  30 0.2608500   0.0566
   1   7  31   2.93112   0.1441
   1   7  32   3.50329   0.1838
   1   7  33   1.13671   0.0982
   1   7  34 0.3962900   0.0913
   1   8   0  24.74510   0.7226
   1   8   1   1.46901   0.1117
   1   8   2  242.5660   5.9492
   1   8   3  395.1950   9.8569
   1   8   4  233.2490   5.3612
   1   8   5   1.06758   0.0934
   1   8   6  159.8140   3.6917
   1   8   7  68.97770   1.6755
   1   8   8  302.6010   6.8974
   1   8   9  22.42210   0.5866
   1   8  10  529.1660  12.0486
   1   8  11  99.12280   2.3249
   1   8  12  22.40060   0.6024
   1   8  13  204.6170   4.6944
   1   8  14  14.60460   0.5128
   1   8  15  82.00740   1.9300
   1   8  16  99.68370   2.3284
   1   8  17  90.97750   2.1419
   1   8  18  21.17930   0.5580
   1   8  19  37.94210   0.9385
   1   8  20   7.98469   0.2550
   1   8  21   7.16696   0.3205
   1   8  22  12.66860   0.3612
   1   8  23  143.6670   3.4472
   1   8  24   1.16233   0.0806
   1   8  25  41.04910   1.1299
   1   8  26  12.68490   0.3607
   1   8  27   9.23403   0.3052
   1   8  28 0.3792400   0.0612
   1   8  29  11.13960   0.3693
   1   8  30   2.08737   0.1470
   1   8  31   9.23155   0.4097
   1   8  32   5.10266   0.2170
   1   8  33   1.45320   0.1398
   1   9   0   2.77780   0.1959
   1   9   1  354.9210   8.4614
   1   9   2   4.04293   0.2138
   1   9   3  85.30720   2.0781
   1   9   4  171.7150   3.9770
   1   9   5  592.0970  13.5149
   1   9   6 0.5085400   0.0799
   1   9   7  44.01060   1.0716
   1   9   8  24.37230   0.7016
   1   9   9 0.7811200   0.0679
   1   9  10  47.06210   1.1487
   1   9  11   1.35360   0.1123
   1   9  12   5.31755   0.2995
   1   9  13  330.5680   7.6180
   1   9  14  301.2500   6.9332
   1   9  15  13.36250   0.4023
   1   9  16  52.62300   1.2975
   1   9  17  104.6360   2.5236
   1   9  18 0.5137900   0.0627
   1   9  19   3.94347   0.1534
   1   9  20  102.0060   2.6156
   1   9  21  37.10220   0.9229
   1   9  22  92.33590   2.3310
   1   9  23  12.95180   0.3644
   1   9  24 0.1273400   0.0454
   1   9  25  19.15220   0.5453
   1   9  26  61.67840   1.9416
   1   9  27   7.93678   0.3475
   1   9  28  20.15990   0.5534
   1   9  29 0.1081600   0.0535
   1   9  31   6.23295   0.2415
   1   9  32   7.31839   0.2902
   1   9  33   5.10870   0.2746
   1  10   0  117.8320   2.8031
   1  10   1  28.64970   0.9545
   1  10   2  719.7520  17.3490
   1  10   3  321.3750   7.3600
   1  10   4  1149.400  26.2435
   1  10   5   1.76982   0.1249
   1  10   6  31.84020   0.8309
   1  10   7   5.78602   0.2054
   1  10   8  367.9520   8.3997
   1  10   9  76.21810   1.8694
   1  10  10  138.5410   3.2495
   1  10  11   6.83082   0.2591
   1  10  12  111.0550   2.5834
   1  10  13   3.32181   0.1553
   1  10  14  128.7780   2.9832
   1  10  15  87.39770   2.0900
   1  10  16  158.3670   3.6595
   1  10  17 0.6155200   0.0692
   1  10  18  11.51740   0.3458
   1  10  19 0.2021700   0.0703
   1  10  20 0.6644200   0.0766
   1  10  21   2.52736   0.1166
   1  10  22 0.8879200   0.0902
   1  10  23 0.6493100   0.0624
   1  10  24   7.47133   0.2337
   1  10  25   1.09623   0.0937
   1  10  26 0.2204800   0.0670
   1  10  27   2.64802   0.1402
   1  10  28 0.6769900   0.0652
   1  10  29   1.71519   0.1327
   1  10  30 0.2740300   0.0753
   1  10  31   1.66002   0.1426
   1  10  32  14.38900   0.4492
   1  11   0  29.38950   0.9060
   1  11   1  157.3310   3.7176
   1  11   2  78.99100   1.8845
   1  11   3  51.90810   1.3122
   1  11   4  90.49020   2.1456
   1  11   5  79.27680   1.9164
   1  11   6  262.9550   6.1004
   1  11   7  49.63470   1.2490
   1  11   8   6.29878   0.2433
   1  11   9  12.46030   0.4217
   1  11  10  109.3470   2.5312
   1  11  11  13.32260   0.4035
   1  11  12  57.14970   1.3878
   1  11  13  61.23660   1.4593
   1  11  14  245.6960   5.6737
   1  11  15  14.20950   0.4188
   1  11  16  10.30750   0.3318
   1  11  17  57.16930   1.6882
   1  11  18  18.99240   0.5420
   1  11  19   3.06082   0.1376
   1  11  20  16.69390   0.4466
   1  11  21   7.47389   0.3448
   1  11  22  129.8440   3.3588
   1  11  23   1.96385   0.0997
   1  11  24   4.63274   0.1812
   1  11  25 0.3412500   0.0703
   1  11  26  42.80410   1.1870
   1  11  27   2.63925   0.1489
   1  11  28   5.36652   0.2506
   1  11  29 0.1236400   0.0679
   1  11  30   1.05913   0.0970
   1  11  31   5.04863   0.2530
   1  12   0  18.99550   0.5439
   1  12   1  41.68480   1.0497
   1  12   2  96.37340   2.2699
   1  12   3  15.86890   0.6531
   1  12   4  153.0210   4.0277
   1  12   5  19.32070   0.5758
   1  12   6   2.10189   0.1583
   1  12   7  15.59010   0.4686
   1  12   8  66.64720   1.6019
   1  12   9  159.0560   3.7676
   1  12  10  96.70590   2.2742
   1  12  11   4.57439   0.2056
   1  12  12  56.30340   1.3954
   1  12  13  120.4730   2.8192
   1  12  14  23.56910   0.6437
   1  12  15   5.68906   0.2354
   1  12  16  52.94050   1.4185
   1  12  17   6.02325   0.2237
   1  12  18  58.12650   1.4785
   1  12  19   9.23644   0.2959
   1  12  20   1.94904   0.1123
   1  12  21  15.93820   0.4555
   1  12  22  13.11520   0.4623
   1  12  23  43.19560   1.1227
   1  12  24  63.58290   1.7216
   1  12  25  10.12240   0.3350
   1  12  26   2.26029   0.1211
   1  12  27   7.15795   0.3808
   1  12  28 0.9228600   0.1114
   1  12  29 0.9050400   0.1120
   1  12  30  10.34680   0.4064
   1  13   0  537.1880  12.6317
   1  13   1  152.5670   3.7352
   1  13   2   4.08454   0.1822
   1  13   3  12.17170   0.3981
   1  13   4   5.06109   0.2301
   1  13   5  264.7030   6.5332
   1  13   6  240.8050   5.6104
   1  13   7  36.45430   0.9934
   1  13   8  164.3370   3.8468
   1  13   9 0.1480600   0.0648
   1  13  10  36.84870   0.9409
   1  13  11   9.31741   0.3255
   1  13  12  218.7280   5.1473
   1  13  13  85.09600   2.1497
   1  13  14 0.3612000   0.0842
   1  13  15 0.5146300   0.0828
   1  13  16   5.79564   0.2187
   1  13  17  29.92180   0.8105
   1  13  18  25.58560   0.7126
   1  13  19 0.6391000   0.0737
   1  13  20  44.00030   1.2180
   1  13  21 0.1643900   0.2187
   1  13  22   4.11987   0.1770
   1  13  23   1.78944   0.1256
   1  13  24   1.46813   0.1177
   1  13  25 0.4370900   0.0693
   1  13  26 0.5100000   0.1607
   1  13  27 0.1940300   0.0718
   1  13  28  12.95760   0.4738
   1  13  29 0.2581400   0.0970
   1  14   0  191.1350   4.5007
   1  14   1   6.62336   0.2608
   1  14   2  27.30050   0.7165
   1  14   3  99.73220   2.5435
   1  14   4  60.94070   1.5395
   1  14   5 0.7444600   0.0870
   1  14   6  34.41810   0.8836
   1  14   7   1.28531   0.1115
   1  14   8 0.5849200   0.0822
   1  14   9  47.44010   1.2057
   1  14  10  38.47200   1.0365
   1  14  11  36.13970   0.9867
   1  14  12 0.6411500   0.0945
   1  14  13   8.50245   0.2894
   1  14  14  27.04420   0.7248
   1  14  15  21.49960   0.5966
   1  14  16   8.25050   0.3064
   1  14  17  12.24750   0.3962
   1  14  18  81.25230   2.0677
   1  14  19  27.32750   0.9216
   1  14  20   2.63987   0.1570
   1  14  21   4.64603   0.2225
   1  14  22  18.03120   0.5279
   1  14  23   6.34139   0.2431
   1  14  24   9.30434   0.3277
   1  14  25   7.07372   0.4149
   1  14  26   6.46490   0.2758
   1  14  27 0.2587900   0.0969
   1  14  28   2.95518   0.2090
   1  15   0  94.31120   2.3511
   1  15   1   1.08589   0.1093
   1  15   2  20.73550   0.6180
   1  15   3  20.99070   0.6120
   1  15   4   8.57326   0.3109
   1  15   5   3.18316   0.1849
   1  15   6  58.29490   1.4645
   1  15   7  60.36370   1.7770
   1  15   8  74.42630   1.9139
   1  15   9  15.34230   0.4843
   1  15  10  42.51760   1.1176
   1  15  11  24.44530   0.6648
   1  15  12  21.12380   0.5844
   1  15  13 0.1994600   0.0624
   1  15  14   7.02829   0.2995
   1  15  15  40.23230   1.0278
   1  15  16   1.22515   0.0949
   1  15  17  10.46940   0.3741
   1  15  18   6.97038   0.2799
   1  15  19  24.26470   0.6951
   1  15  20   2.33468   0.1546
   1  15  21  30.43440   0.9143
   1  15  22   5.25807   0.2264
   1  15  23 0.1950000   0.1652
   1  15  24   1.00462   0.1113
   1  15  25 0.5261600   0.1011
   1  15  26 0.1044600   0.0917
   1  15  27  11.18430   0.4227
   1  16   0 0.4870500   0.1068
   1  16   1  103.2120   2.5831
   1  16   2 0.3296900   0.1400
   1  16   3  42.56610   1.3582
   1  16   4   1.90558   0.1768
   1  16   5  56.81880   1.4287
   1  16   6   3.68147   0.1943
   1  16   7   1.02175   0.1064
   1  16   8   3.37324   0.1743
   1  16   9  223.2800   5.8856
   1  16  10 0.5953800   0.0842
   1  16  11  19.55870   0.6738
   1  16  12   3.84204   0.1904
   1  16  13  34.13510   1.1225
   1  16  14 0.8880900   0.0841
   1  16  15  12.53190   0.4694
   1  16  16   1.05379   0.1397
   1  16  17  15.64860   0.5521
   1  16  18 0.7179000   0.1195
   1  16  19 0.9714900   0.1099
   1  16  20 0.5558900   0.0973
   1  16  21  16.39090   0.5510
   1  16  22   1.48549   0.1132
   1  16  23 0.1812000   0.0732
   1  16  24 0.6088600   0.0832
   1  16  25 0.8796100   0.1061
   1  16  26 0.1100000   0.3600
   1  17   0  47.15690   1.2781
   1  17   1 0.7071100   0.0854
   1  17   2   7.10512   0.2644
   1  17   3   8.36927   0.3439
   1  17   4   5.64943   0.2962
   1  17   5   2.25142   0.1361
   1  17   6   8.73914   0.2974
   1  17   7  11.52580   0.3668
   1  17   8  16.06390   0.5048
   1  17   9   9.61959   0.3300
   1  17  10   1.50896   0.1112
   1  17  11 0.3713700   0.0757
   1  17  12   4.61915   0.2482
   1  17  13  13.59740   0.4800
   1  17  14   1.82653   0.1388
   1  17  15  30.36800   1.0322
   1  17  16   5.68118   0.2911
   1  17  17   5.85518   0.2566
   1  17  18 0.5579600   0.0867
   1  17  19  22.72000   0.9083
   1  17  20   3.20771   0.2483
   1  17  21  23.68760   0.7086
   1  17  22   3.01140   0.1740
   1  17  23   3.65979   0.1928
   1  17  24 0.0214200   0.0714
   1  18   0  33.23080   0.9230
   1  18   1   8.49461   0.3188
   1  18   2   3.96481   0.2227
   1  18   3  98.35450   2.4044
   1  18   4  24.11550   0.6965
   1  18   5  36.26320   0.9828
   1  18   6   5.43416   0.2407
   1  18   7  29.94310   0.7875
   1  18   8   1.63710   0.1598
   1  18   9  14.29630   0.5592
   1  18  10   6.67399   0.3173
   1  18  11  35.19760   1.2582
   1  18  12 0.7528900   0.0842
   1  18  13 0.1424300   0.0726
   1  18  14   9.61706   0.3689
   1  18  15  12.81460   0.4406
   1  18  16 0.2601600   0.0890
   1  18  17  15.89540   0.7083
   1  18  18  19.11390   1.1440
   1  18  19 0.7096200   0.0923
   1  18  20 0.2469500   0.0710
   1  18  21 0.1288300   0.0784
   1  18  22   1.26853   0.1425
   1  19   0  11.91040   0.6587
   1  19   1  13.36070   0.7938
   1  19   2  15.53050   0.8319
   1  19   3 0.4108300   0.0843
   1  19   4   5.45042   0.2657
   1  19   5  38.73170   1.2060
   1  19   6  26.89800   0.8002
   1  19   7   7.60148   0.4000
   1  19   8   9.64014   0.3653
   1  19   9 0.1443500   0.0948
   1  19  10   9.01915   0.3300
   1  19  11 0.4489300   0.0821
   1  19  12  17.16960   0.6418
   1  19  13  31.99570   0.9407
   1  19  14   2.44743   0.1682
   1  19  15   2.60000   0.5506
   1  19  16   3.14969   0.1980
   1  19  17   4.43095   0.2250
   1  19  18   2.88844   0.2245
   1  19  19 0.5407600   0.0812
   1  19  20 0.3842900   0.0859
   1  20   0 0.2873800   0.0948
   1  20   1 0.1049800   0.1110
   1  20   2   1.00609   0.1421
   1  20   3   4.36215   0.2312
   1  20   4  10.57460   0.4215
   1  20   5 0.6344400   0.1065
   1  20   6 0.8171100   0.1029
   1  20   7 0.8707200   0.1199
   1  20   8 0.3586800   0.0922
   1  20   9 0.6372100   0.1189
   1  20  11   1.47007   0.2124
   1  20  12  14.00650   0.6133
   1  20  13   2.86914   0.2062
   1  20  14 0.6848300   0.0952
   1  20  15   2.28165   0.1577
   1  20  16  10.06210   0.4335
   1  20  17   1.71094   0.1542
   1  21   0   6.13780   0.3468
   1  21   1  11.65370   0.6550
   1  21   2  16.25810   0.7242
   1  21   3   2.82614   0.2247
   1  21   4  16.38220   0.6467
   1  21   5   4.37885   0.2807
   1  21   6   8.25000   1.2926
   1  21   7   8.39054   0.5152
   1  21   8   2.89730   0.2316
   1  21   9 0.1755000   0.1370
   1  21  10 0.1644600   0.1101
   1  21  11   6.37577   0.3583
   1  21  12   4.69045   0.2516
   1  21  13   2.00228   0.1430
   1  21  14  12.97570   0.6737
   1  21  15 0.4700000   0.1736
   1  22   0 0.1737900   0.1037
   1  22   1   2.09114   0.1883
   1  22   2  16.08740   0.6219
   1  22   3   8.98360   0.4672
   1  22   4  17.46720   0.7010
   1  22   5   1.70687   0.2130
   1  22   6 0.1835200   0.1296
   1  22   7   5.46887   0.3086
   1  22   8   8.78576   0.4218
   1  22   9 0.2470900   0.1227
   1  22  10   7.91816   0.4445
   1  23   0   3.68859   0.3101
   1  23   1 0.2774200   0.1546
   1  23   2 0.5816700   0.1531
   1  23   3 0.2307000   0.1810
   1  23   4 0.4600000   0.2368
   1  23   5 0.3300000   0.3400
   2   0   0  2419.240  54.7420
   2   0   1 0.3470900   0.0952
   2   0   2  26.10400   0.7754
   2   0   3 0.1841500   0.0683
   2   0   4  508.2950  12.6264
   2   0   5 0.3975300   0.0734
   2   0   6  4415.600 100.2140
   2   0   7 0.2023100   0.0817
   2   0   8  1478.620  33.6706
   2   0   9 0.2715500   0.0751
   2   0  10  552.2230  12.7298
   2   0  11 0.1998900   0.0724
   2   0  12  950.2180  22.2257
   2   0  13 0.1313000   0.0592
   2   0  14  215.5840   5.0525
   2   0  15 0.1858300   0.0804
   2   0  16  125.0910   3.5105
   2   0  17 0.4248300   0.1166
   2   0  18  815.3030  24.1831
   2   0  19 0.1452700   0.0615
   2   0  20  117.8100   2.9288
   2   0  21 0.1119200   0.0606
   2   0  22  23.49180   0.6861
   2   0  23 0.1042900   0.0585
   2   0  24  10.59750   0.3639
   2   0  25 0.2650600   0.1163
   2   0  26   8.07228   0.3106
   2   0  27 0.0853400   0.0684
   2   0  28  24.28330   0.7534
   2   0  29 0.0147400   0.0926
   2   0  30   8.15854   0.3501
   2   0  32 0.2158500   0.0875
   2   0  33 0.1483400   0.0912
   2   0  34   1.14662   0.1376
   2   0  35 0.1054900   0.1420
   2   1   0  3114.710  74.2782
   2   1   1  70.13560   1.6641
   2   1   2  1418.410  32.1088
   2   1   3  38.31850   1.0997
   2   1   4  28.27010   0.7361
   2   1   5  535.6770  12.2916
   2   1   6  128.2980   3.2721
   2   1   7   3.72127   0.1801
   2   1   8  994.3810  22.5640
   2   1   9  1053.350  23.8628
   2   1  10  74.16750   1.7736
   2   1  11  15.15000   0.4402
   2   1  12   4.22655   0.1967
   2   1  13 0.2096700   0.0481
   2   1  14  11.85410   0.3531
   2   1  15  109.1920   2.6293
   2   1  16  171.1090   3.9322
   2   1  17  97.28770   2.2675
   2   1  18  254.6470   5.8401
   2   1  19  30.06010   0.7923
   2   1  20   3.45580   0.1466
   2   1  21  93.58060   2.2338
   2   1  22  17.80790   0.4756
   2   1  23  11.19940   0.3163
   2   1  24  98.50230   2.2971
   2   1  25   1.17968   0.0811
   2   1  26  45.98580   1.1178
   2   1  27   1.16310   0.0692
   2   1  28  21.67630   0.5578
   2   1  29   3.06181   0.1449
   2   1  30  60.09870   1.4568
   2   1  31   1.47070   0.1526
   2   1  32   1.18437   0.1002
   2   1  33 0.2185000   0.0656
   2   1  34 0.2962300   0.0827
   2   1  35   4.34397   0.2071
   2   2   0  1099.910  26.2670
   2   2   1  946.1400  21.5961
   2   2   2  80.40620   1.8926
   2   2   3  256.2160   6.0173
   2   2   4  424.3130   9.6626
   2   2   5  90.95520   2.2195
   2   2   6  910.7420  20.7152
   2   2   7  242.6580   5.5801
   2   2   8  171.2980   3.9562
   2   2   9  220.4650   5.0561
   2   2  10  50.90670   1.2772
   2   2  11  60.26510   1.4863
   2   2  12  557.3960  12.7361
   2   2  13  496.1750  11.3076
   2   2  14  238.0510   5.4310
   2   2  15  206.1290   4.6979
   2   2  16  26.95360   0.6869
   2   2  17  55.94710   1.4018
   2   2  18  115.0610   2.7395
   2   2  19  31.73620   0.8094
   2   2  20  67.79360   1.6085
   2   2  21  18.38950   0.4924
   2   2  22  12.10810   0.3454
   2   2  23  16.55350   0.4611
   2   2  24  20.60700   0.5453
   2   2  25   3.18680   0.1413
   2   2  26  39.70490   0.9903
   2   2  27  117.0360   2.7017
   2   2  28   2.62040   0.1278
   2   2  29   2.99004   0.1346
   2   2  30 0.4713700   0.0720
   2   2  31  10.23490   0.3312
   2   2  32   3.28648   0.2246
   2   2  33   3.43056   0.1632
   2   2  34   8.87918   0.3083
   2   2  35   5.54881   0.2928
   2   3   0  357.1950   8.1790
   2   3   1  108.6340   2.6205
   2   3   2  555.3800  12.5929
   2   3   3  550.5470  12.5669
   2   3   4  863.9270  19.8744
   2   3   5  691.7570  15.7726
   2   3   6  114.4200   2.7616
   2   3   7  19.51000   0.5782
   2   3   8  24.30890   0.6816
   2   3   9  1821.710  41.1667
   2   3  10  530.0970  12.0597
   2   3  11  144.2460   3.3785
   2   3  12  200.2000   4.6153
   2   3  13   2.21895   0.1274
   2   3  14  497.3100  11.3354
   2   3  15  386.2730   8.7795
   2   3  16  24.15880   0.6238
   2   3  17  276.0120   6.2798
   2   3  18 0.9480500   0.0967
   2   3  19   9.15452   0.2845
   2   3  20  13.76470   0.3796
   2   3  21  147.4850   3.4650
   2   3  22  105.9540   2.4705
   2   3  23 0.2752900   0.0781
   2   3  24  14.68130   0.4694
   2   3  25   7.81624   0.2527
   2   3  26  12.71530   0.3555
   2   3  27   3.14333   0.1305
   2   3  28 0.7834500   0.0965
   2   3  29   1.90728   0.0967
   2   3  30 0.5066600   0.0922
   2   3  31 0.6494700   0.0676
   2   3  32  13.88080   0.5382
   2   3  33   1.16051   0.1035
   2   3  34   1.64711   0.1223
   2   3  35 0.6288400   0.2293
   2   4   0  18.33700   0.5296
   2   4   1  393.8030   9.8971
   2   4   2 0.6273800   0.0720
   2   4   3  631.6140  14.4841
   2   4   4  2456.410  56.0867
   2   4   5  2467.300  55.7097
   2   4   6  369.0250   9.1095
   2   4   7  11.41970   0.3586
   2   4   8  111.7820   2.6318
   2   4   9 0.1943600   0.0431
   2   4  10  16.95750   0.5128
   2   4  11  46.53940   1.1642
   2   4  12   6.79769   0.2468
   2   4  13  653.1060  14.9344
   2   4  14  91.86500   2.1486
   2   4  15  10.86830   0.3236
   2   4  16  34.87450   0.8625
   2   4  17   6.06615   0.2472
   2   4  18  128.2980   2.9605
   2   4  19  46.36040   1.1124
   2   4  20  29.77770   0.7599
   2   4  21  155.1790   3.5623
   2   4  22  110.6230   2.5709
   2   4  23   6.08130   0.2208
   2   4  24   1.17508   0.0880
   2   4  25  38.60590   0.9378
   2   4  26  12.92310   0.3655
   2   4  27  27.45030   0.6957
   2   4  28   6.03795   0.2306
   2   4  29   8.56746   0.2848
   2   4  30  10.35280   0.3075
   2   4  31   1.48451   0.1208
   2   4  32  16.20560   0.6260
   2   4  33  23.60920   0.6536
   2   4  34   5.80841   0.2392
   2   5   0  470.0780  10.8078
   2   5   1  1273.040  29.8342
   2   5   2  130.5070   3.1066
   2   5   3  1433.200  32.4785
   2   5   4  390.5990   8.9814
   2   5   5   7.15311   0.2781
   2   5   6  28.77440   0.7711
   2   5   7  276.0480   6.3113
   2   5   8  141.1840   3.2771
   2   5   9  107.0140   2.5710
   2   5  10  387.0020   8.8524
   2   5  11  584.0930  13.3391
   2   5  12  18.30070   0.5209
   2   5  13  50.43290   1.2522
   2   5  14  129.5810   3.0088
   2   5  15  258.9640   5.9044
   2   5  16  192.8370   4.4151
   2   5  17  23.83890   0.6304
   2   5  18  12.26480   0.3539
   2   5  19  21.24400   0.5532
   2   5  20  31.93450   0.8065
   2   5  21 0.5952500   0.0782
   2   5  22  16.49560   0.4582
   2   5  23  249.6990   5.7700
   2   5  24   7.76021   0.2388
   2   5  25   1.94376   0.0989
   2   5  26  12.77730   0.3805
   2   5  27   3.51136   0.1398
   2   5  28 0.1757400   0.0883
   2   5  29   6.29469   0.2111
   2   5  30   6.54447   0.2190
   2   5  31  26.58660   0.7761
   2   5  32 0.1694200   0.1006
   2   5  33   2.17969   0.1312
   2   5  34 0.1421900   0.0710
   2   6   0  93.68030   2.2342
   2   6   1  1320.200  29.9614
   2   6   2  306.6840   7.0742
   2   6   3   4.07774   0.1876
   2   6   4  96.42350   2.3104
   2   6   5  779.5040  17.7932
   2   6   6   7.27421   0.3000
   2   6   7  377.1810   8.8963
   2   6   8  26.65010   0.8054
   2   6   9  188.7010   4.3769
   2   6  10  29.65600   0.8715
   2   6  11  254.4080   5.8329
   2   6  12  173.6210   4.0078
   2   6  13  1035.150  23.6761
   2   6  14  75.25350   1.8118
   2   6  15 0.2874300   0.0611
   2   6  16  89.76070   2.1228
   2   6  17  97.77080   2.2921
   2   6  18  10.62430   0.3189
   2   6  19  107.7720   2.4864
   2   6  20   1.06960   0.0837
   2   6  21  52.93100   1.2532
   2   6  22 0.7170000   0.0773
   2   6  23   4.87878   0.1796
   2   6  24  14.83050   0.4064
   2   6  25  65.55970   1.5673
   2   6  26 0.9513300   0.0666
   2   6  27 0.5785500   0.0788
   2   6  28   7.74555   0.2840
   2   6  29   6.32845   0.2144
   2   6  30   2.92769   0.1355
   2   6  31 0.1492700   0.0736
   2   6  32 0.7899400   0.0858
   2   6  33   5.50640   0.2261
   2   6  34 0.1785800   0.0903
   2   7   0  104.0590   2.4544
   2   7   1  1351.190  31.2929
   2   7   2  522.1530  12.2309
   2   7   3  89.40990   2.1368
   2   7   4  95.63770   2.2654
   2   7   5  29.41500   0.7483
   2   7   6  313.3150   7.4283
   2   7   7  393.1020   9.0550
   2   7   8  27.00010   0.7146
   2   7   9  10.35110   0.3369
   2   7  10  56.02240   1.4605
   2   7  11  13.79930   0.4089
   2   7  12  109.7270   2.5672
   2   7  13   2.95109   0.1433
   2   7  14  129.8220   3.0716
   2   7  15   1.66565   0.1123
   2   7  16   9.43314   0.2934
   2   7  17  74.78560   1.7794
   2   7  18   5.55156   0.2115
   2   7  19  37.32460   0.9904
   2   7  20  46.16770   1.1179
   2   7  21 0.5959800   0.0816
   2   7  22  35.42590   0.9039
   2   7  23  87.95970   2.1800
   2   7  24  15.00750   0.4281
   2   7  25  37.18780   0.9236
   2   7  26   9.64783   0.3004
   2   7  27 0.9617100   0.1023
   2   7  28 0.1835200   0.0556
   2   7  29  35.98310   1.0206
   2   7  30 0.3122200   0.0835
   2   7  31  21.54870   0.9186
   2   7  32   7.05284   0.2766
   2   8   0  63.09850   1.5454
   2   8   1  34.35830   0.8995
   2   8   2 0.8548000   0.1135
   2   8   3  93.15520   2.2927
   2   8   4  893.4830  20.4056
   2   8   5  139.2180   3.3111
   2   8   6   7.79739   0.2753
   2   8   7  1095.830  25.0406
   2   8   8   2.18636   0.1128
   2   8   9 0.3609300   0.0559
   2   8  10   5.53390   0.2081
   2   8  11  364.9220   8.4263
   2   8  12   8.05116   0.2923
   2   8  13  100.7430   2.5535
   2   8  14  83.90130   2.0061
   2   8  15  61.25010   1.5245
   2   8  16   5.25334   0.1971
   2   8  17  50.06480   1.2601
   2   8  18  20.34870   0.5476
   2   8  19  201.2260   5.0801
   2   8  20  52.96920   1.4510
   2   8  21   2.52287   0.1297
   2   8  22  39.44040   0.9978
   2   8  23  15.56430   0.4291
   2   8  24 0.6015200   0.0689
   2   8  25 0.7720500   0.0640
   2   8  26   9.28454   0.3192
   2   8  27   9.30240   0.3063
   2   8  28  10.05420   0.3316
   2   8  29 0.6353100   0.0689
   2   8  30   4.75110   0.1962
   2   8  31   1.66488   0.1192
   2   8  32  10.50240   0.3464
   2   8  33 0.4493600   0.1199
   2   9   0 0.4683000   0.0730
   2   9   1  205.4200   4.7495
   2   9   2  115.5050   3.3420
   2   9   3  14.01870   0.4277
   2   9   4  527.1940  12.0495
   2   9   5  26.56070   0.6951
   2   9   6  52.74860   1.3920
   2   9   7  22.55150   0.6265
   2   9   8  323.0260   7.3702
   2   9   9  249.2070   5.6998
   2   9  10  530.2030  12.1536
   2   9  11  51.74980   1.2745
   2   9  12   9.76463   0.3053
   2   9  13  21.83650   0.5947
   2   9  14  118.0980   2.8369
   2   9  15 0.9423600   0.0763
   2   9  16  232.3980   5.4617
   2   9  17  138.3450   3.4076
   2   9  18  22.24400   0.5991
   2   9  19   4.16152   0.1807
   2   9  20  50.52140   1.3452
   2   9  21  24.70260   0.6449
   2   9  22  46.66940   1.2103
   2   9  23   5.45847   0.1945
   2   9  24   1.01904   0.0720
   2   9  25  42.05360   1.6617
   2   9  26 0.8661100   0.0785
   2   9  27 0.3724400   0.0686
   2   9  28   5.13007   0.1956
   2   9  29  13.69160   0.4357
   2   9  30   1.63335   0.1310
   2   9  31 0.8863300   0.0917
   2   9  32   1.01617   0.0992
   2  10   0  124.0210   3.0171
   2  10   1   7.95671   0.2954
   2  10   2  303.1360   7.2824
   2  10   3  32.04060   0.8499
   2  10   4  10.99790   0.3465
   2  10   5   6.23954   0.2357
   2  10   6  277.5450   6.3725
   2  10   7  14.28120   0.4233
   2  10   8  14.56180   0.4168
   2  10   9   9.82835   0.3255
   2  10  10  183.5980   4.2771
   2  10  11  13.31580   0.4065
   2  10  12 0.8660100   0.0790
   2  10  13   8.43223   0.2785
   2  10  14   2.15142   0.1173
   2  10  15  17.68930   0.4877
   2  10  16  80.80970   1.9072
   2  10  17 0.8274800   0.0824
   2  10  18  33.01390   0.9617
   2  10  19   1.91218   0.1035
   2  10  20  56.82910   1.3796
   2  10  21   5.41719   0.2167
   2  10  22   7.20694   0.2316
   2  10  23 0.9564800   0.0750
   2  10  24   3.09618   0.2544
   2  10  25 0.1546400   0.0591
   2  10  26  64.57540   2.2088
   2  10  27  13.03310   0.4275
   2  10  28  29.82020   0.9483
   2  10  29 0.2608600   0.0751
   2  10  30   3.00338   0.1552
   2  10  31 0.5367200   0.0800
   2  10  32   6.73000   0.5243
   2  11   0  126.5750   2.9743
   2  11   1  139.3490   3.2967
   2  11   2  111.9770   2.6205
   2  11   3  228.4700   5.2593
   2  11   4  163.1450   3.7878
   2  11   5  19.02760   0.5310
   2  11   6  56.24980   1.3595
   2  11   7  21.91740   0.6325
   2  11   8  417.6850   9.8687
   2  11   9  43.16130   1.0857
   2  11  10  224.3650   5.1542
   2  11  11  51.14500   1.2474
   2  11  12 0.7146900   0.0702
   2  11  13   3.64142   0.1659
   2  11  14  17.03110   0.4670
   2  11  15  118.0660   3.0257
   2  11  16  151.5610   3.5854
   2  11  17  15.77440   0.4630
   2  11  18  48.12930   1.2693
   2  11  19   5.70799   0.2101
   2  11  20  53.24510   1.2916
   2  11  21   6.68307   0.2236
   2  11  22  15.48020   0.4661
   2  11  23   6.26668   0.3881
   2  11  24   3.72455   0.1674
   2  11  25  15.11870   0.4884
   2  11  26   5.27234   0.2174
   2  11  27   7.13897   0.4270
   2  11  28   5.31431   0.2318
   2  11  29   3.68465   0.1840
   2  11  30  10.35520   0.3695
   2  11  31 0.3200000   0.1839
   2  12   0  201.7190   4.7383
   2  12   1 0.2851500   0.0743
   2  12   2  19.76420   0.5874
   2  12   3  118.7460   2.7981
   2  12   4  30.07340   0.8244
   2  12   5 0.5061600   0.0702
   2  12   6  213.1410   4.9546
   2  12   7  322.5350   7.6752
   2  12   8  14.23030   0.4490
   2  12   9 0.1428400   0.0498
   2  12  10   9.33089   0.2999
   2  12  11  72.12560   1.7169
   2  12  12  104.3380   2.4770
   2  12  13   7.21098   0.2686
   2  12  14  52.88940   1.2716
   2  12  15  13.67050   0.4736
   2  12  16   9.54443   0.3204
   2  12  17  20.47760   0.5899
   2  12  18  64.66670   1.6190
   2  12  19  38.15900   1.0210
   2  12  20  18.06560   0.5022
   2  12  21   7.38444   0.2562
   2  12  22  12.09240   0.4028
   2  12  23   9.86003   0.3340
   2  12  24   4.57535   0.1901
   2  12  25   1.29562   0.1093
   2  12  26   6.91290   0.2589
   2  12  28   8.26990   0.3149
   2  12  29 0.4907100   0.0871
   2  12  30 0.1400000   0.1600
   2  13   0  57.23840   1.5166
   2  13   1  109.2900   2.6577
   2  13   2  232.1140   5.4851
   2  13   3 0.9740600   0.0962
   2  13   4   7.71786   0.2829
   2  13   5 0.4788400   0.0703
   2  13   6  105.9880   2.5116
   2  13   7   3.29176   0.1543
   2  13   8   8.62843   0.2870
   2  13   9  54.79850   1.3374
   2  13  10   7.08237   0.2610
   2  13  11  37.88310   0.9458
   2  13  12  14.93300   0.4296
   2  13  13   9.62535   0.3258
   2  13  14  23.16680   0.6349
   2  13  15   1.00374   0.0861
   2  13  16   3.65713   0.1770
   2  13  17  24.26020   0.6595
   2  13  18   8.03756   0.2747
   2  13  19   2.67666   0.1406
   2  13  20   9.64678   0.6369
   2  13  21   1.49190   0.1069
   2  13  22   7.69760   0.2638
   2  13  23   1.55493   0.1057
   2  13  24  34.84700   0.9905
   2  13  25  19.57290   1.1262
   2  13  27 0.2262400   0.0670
   2  13  28   1.82595   0.1296
   2  13  29   7.95000   0.5458
   2  14   0  74.83460   1.8000
   2  14   1  24.31330   0.6964
   2  14   2  154.3330   3.6115
   2  14   3   9.55645   0.3255
   2  14   4  76.19910   1.8685
   2  14   5  41.48050   1.2066
   2  14   6  63.92540   1.7772
   2  14   7  33.46280   0.9431
   2  14   8  26.09190   0.7345
   2  14   9   2.23936   0.1347
   2  14  10   9.04088   0.3530
   2  14  11  31.47480   1.0210
   2  14  12  182.6480   4.5357
   2  14  13  27.13470   0.7021
   2  14  14  60.55670   1.6225
   2  14  15   6.43184   0.2654
   2  14  16  49.01720   1.3065
   2  14  17   7.52884   0.2732
   2  14  18  13.01120   0.4687
   2  14  19  10.16130   0.3754
   2  14  20  10.02430   0.3519
   2  14  21   8.71363   0.3031
   2  14  22 0.6139300   0.0940
   2  14  23 0.0762600   0.0683
   2  14  24  20.44000   3.3250
   2  14  25   1.53941   0.1286
   2  14  26 0.4215700   0.0698
   2  14  27   7.81611   0.3422
   2  14  28 0.6900000   0.1801
   2  15   0  22.01860   0.6644
   2  15   1   3.00760   0.1587
   2  15   2  31.76750   0.8355
   2  15   3  235.4320   5.5383
   2  15   4   1.49033   0.1383
   2  15   5 0.5904100   0.0882
   2  15   6  33.82360   0.8599
   2  15   7   7.41945   0.3072
   2  15   8   6.66880   0.3517
   2  15   9  49.00410   1.2167
   2  15  10 0.2395200   0.0612
   2  15  11  78.98170   1.9951
   2  15  12   1.02639   0.1081
   2  15  13   1.31731   0.1108
   2  15  14 0.7231200   0.1089
   2  15  15  96.59440   2.6399
   2  15  16   2.27106   0.2590
   2  15  17   2.59603   0.1750
   2  15  18   4.23357   0.2108
   2  15  19   2.76885   0.1539
   2  15  20  10.31750   0.3449
   2  15  21   6.18904   0.2487
   2  15  22   4.89580   0.2323
   2  15  23  24.65920   0.7792
   2  15  24   8.24030   0.3406
   2  15  25 0.2238900   0.0790
   2  15  26 0.9704300   0.1038
   2  16   0 0.2331000   0.0840
   2  16   1  21.65250   0.6952
   2  16   2  11.94830   0.4203
   2  16   3  89.28310   2.1933
   2  16   4 0.2800700   0.0783
   2  16   5  148.2180   3.4775
   2  16   6   8.43285   0.3033
   2  16   7  16.47740   0.4927
   2  16   8  20.92710   0.5979
   2  16   9 0.1985400   0.0616
   2  16  10  14.38440   0.4286
   2  16  11 0.9737700   0.0956
   2  16  12 0.4266200   0.0787
   2  16  13  51.67720   1.5090
   2  16  14   3.96388   0.2836
   2  16  15 0.1897300   0.0767
   2  16  16   1.17903   0.1164
   2  16  17 0.5228900   0.1072
   2  16  18   1.59150   0.1412
   2  16  19   2.54761   0.1558
   2  16  20   1.65138   0.1583
   2  16  21  28.74500   1.2653
   2  16  22   2.66312   0.1772
   2  16  23   2.29572   0.1476
   2  16  24 0.1127500   0.0657
   2  16  25   7.48233   0.7287
   2  17   0   1.92030   0.1469
   2  17   1  18.90990   0.5651
   2  17   2   2.00057   0.1486
   2  17   3  44.40120   1.1854
   2  17   4 0.2864900   0.0890
   2  17   5  26.71670   0.7445
   2  17   6  11.74260   0.3847
   2  17   7  10.35370   0.3479
   2  17   8  14.13660   0.4323
   2  17   9  60.68350   1.7541
   2  17  10   1.16649   0.1143
   2  17  11  42.37720   1.5647
   2  17  12   4.66458   0.3096
   2  17  13   7.56117   0.3028
   2  17  14   6.91997   0.2831
   2  17  15  42.32390   1.2040
   2  17  16  10.67950   0.4435
   2  17  17  18.05940   0.5500
   2  17  18 0.2805800   0.0961
   2  17  19   1.34000   0.5202
   2  17  20   6.24292   0.2778
   2  17  21   7.36753   0.2962
   2  17  22 0.2088000   0.0777
   2  17  23   7.33925   0.3221
   2  18   0  13.34700   0.4198
   2  18   1 0.5601600   0.0819
   2  18   2  25.97420   0.8031
   2  18   3   6.96634   0.3023
   2  18   4   7.84192   0.3279
   2  18   5   2.73049   0.1476
   2  18   6   8.35475   0.3176
   2  18   7  15.20300   0.4895
   2  18   8   7.95357   0.3608
   2  18   9 0.8126800   0.1416
   2  18  10 0.9499800   0.0988
   2  18  11   6.78570   0.2925
   2  18  12  21.66660   0.9335
   2  18  13 0.3303200   0.1098
   2  18  14  12.48770   0.4419
   2  18  15   4.41756   0.2293
   2  18  16   7.26130   0.3633
   2  18  17 0.7005800   0.1321
   2  18  18   3.23801   0.1913
   2  18  19   8.61302   0.3839
   2  18  20 0.4694800   0.0927
   2  18  21   4.28773   0.2194
   2  19   0  20.22140   0.6269
   2  19   1  21.04150   0.6612
   2  19   2  26.75360   0.8150
   2  19   3   1.21527   0.2250
   2  19   4 0.6970100   0.0991
   2  19   5  14.28170   0.5260
   2  19   6  15.84610   0.6214
   2  19   7  13.50160   0.4701
   2  19   8   1.59544   0.1705
   2  19   9  14.12440   0.4567
   2  19  10 0.5708300   0.1139
   2  19  11 0.6407400   0.0983
   2  19  13 0.7735800   0.1194
   2  19  14 0.2517700   0.1622
   2  19  15   1.39757   0.1432
   2  19  16   1.23118   0.1288
   2  19  17  11.66520   0.4362
   2  19  18   4.13296   0.2304
   2  19  19 0.3590400   0.0842
   2  20   0   2.81947   0.2680
   2  20   1 0.8513300   0.1506
   2  20   2   2.15911   0.1834
   2  20   3 0.7770200   0.0970
   2  20   4 0.3027600   0.0780
   2  20   5   2.06995   0.1638
   2  20   6  23.30040   0.8784
   2  20   7  28.99000   1.1059
   2  20   8  20.16040   0.6867
   2  20   9 0.0707000   0.0787
   2  20  10  11.68590   0.6224
   2  20  11   9.95343   0.4305
   2  20  12   8.22811   0.3312
   2  20  13   3.51381   0.2153
   2  20  14   7.04504   0.3341
   2  20  15   3.93907   0.2342
   2  20  16 0.0773300   0.0838
   2  20  17   2.37000   0.2888
   2  21   0  20.40320   1.1105
   2  21   1   5.76573   0.5832
   2  21   2   4.04203   0.5035
   2  21   3   1.03466   0.1973
   2  21   4   2.27305   0.2103
   2  21   5   5.28332   0.5850
   2  21   6 0.6205600   0.1358
   2  21   7 0.7756300   0.1313
   2  21   8  15.30160   0.6105
   2  21   9 0.3762300   0.1317
   2  21  10   5.30318   0.3066
   2  21  11 0.3459500   0.1243
   2  21  12 0.1630800   0.0960
   2  21  13 0.4706100   0.0994
   2  21  14 0.1450000   0.1544
   2  22   0   4.83910   0.3388
   2  22   1   9.75146   0.4923
   2  22   2   1.56892   0.2137
   2  22   3 0.6798800   0.1846
   2  22   4   3.20081   0.3875
   2  22   5   3.18236   0.3340
   2  22   6   7.94226   0.4018
   2  22   7 0.1116700   0.1110
   2  22   8 0.3537100   0.1283
   2  22   9   1.57242   0.1674
   2  22  10   2.20500   0.3472
   2  23   0 0.4850000   0.3081
   2  23   1 0.5750000   0.3373
   2  23   2   4.62000   0.9611
   2  23   3 0.3400000   0.4200
   3   0   0  2473.910  56.4241
   3   0   1 0.1283400   0.0638
   3   0   2  4331.750  98.9228
   3   0   3 0.2364900   0.0600
   3   0   4  151.6880   4.2080
   3   0   5 0.1379200   0.0516
   3   0   6  1052.870  24.0066
   3   0   7 0.2577900   0.0640
   3   0   8  92.93180   2.3355
   3   0   9 0.0650300   0.0488
   3   0  10  297.4330   7.4124
   3   0  11 0.1332900   0.0563
   3   0  12  114.9260   2.8366
   3   0  13 0.1665100   0.0546
   3   0  14  504.1770  11.7130
   3   0  15 0.2055000   0.0703
   3   0  16  117.9480   2.8090
   3   0  17 0.1710600   0.0765
   3   0  18   8.49407   0.3137
   3   0  19 0.1696600   0.0740
   3   0  20  11.88370   0.3994
   3   0  21 0.1482300   0.0642
   3   0  22  38.11700   1.1415
   3   0  23 0.1121500   0.0662
   3   0  24  25.88550   0.7910
   3   0  25 0.0606200   0.0755
   3   0  26 0.1991900   0.1118
   3   0  27 0.2817300   0.0736
   3   0  28 0.1804800   0.1727
   3   0  30  49.79500   1.2982
   3   0  31 0.1674300   0.1025
   3   0  32  10.01770   0.4917
   3   0  33 0.1375600   0.1370
   3   0  34   6.52149   0.3411
   3   1   0  690.1680  16.4699
   3   1   1  229.1200   6.0334
   3   1   2  18.22060   0.5810
   3   1   3  1166.360  26.9957
   3   1   4  288.9130   6.7035
   3   1   5  234.0800   5.3433
   3   1   6  362.6080   8.3617
   3   1   7  96.97700   2.2808
   3   1   8  274.6040   6.2700
   3   1   9 0.8795700   0.0957
   3   1  10   4.54988   0.2754
   3   1  11  262.6280   6.0503
   3   1  12  1349.200  30.6027
   3   1  13   6.40077   0.2233
   3   1  14  138.5770   3.2007
   3   1  15  77.71900   1.8252
   3   1  16  10.30730   0.3133
   3   1  17  34.55020   1.0185
   3   1  18  153.8490   3.6667
   3   1  19   4.68151   0.1807
   3   1  20  232.1510   5.3864
   3   1  21  52.77250   1.2565
   3   1  22 0.8304100   0.0720
   3   1  23   3.80974   0.1576
   3   1  24  131.4550   3.3635
   3   1  25   1.37709   0.0860
   3   1  26   9.28249   0.2880
   3   1  27   3.00428   0.1355
   3   1  28   2.81897   0.1265
   3   1  29  13.13300   0.4633
   3   1  30   2.48514   0.1221
   3   1  31 0.0539800   0.0576
   3   1  32   9.99106   0.3305
   3   1  33  10.39520   0.3503
   3   1  34   1.62239   0.1312
   3   2   0  725.5490  17.2044
   3   2   1   1.62542   0.1025
   3   2   2  683.6030  16.8052
   3   2   3  557.9960  12.6913
   3   2   4  131.8950   3.0846
   3   2   5  174.2150   4.0103
   3   2   6  186.2850   4.2713
   3   2   7  379.4590   8.6620
   3   2   8  1000.250  22.6910
   3   2   9  316.5500   7.6367
   3   2  10  68.08970   1.6306
   3   2  11  680.3240  15.5034
   3   2  12  13.79990   0.4057
   3   2  13  50.97330   1.2290
   3   2  14  50.18780   1.2565
   3   2  15  448.4010  10.2021
   3   2  16  262.8040   6.0007
   3   2  17 0.5858100   0.0574
   3   2  18  16.73100   0.4516
   3   2  19  55.91500   1.3225
   3   2  20  17.90760   0.4721
   3   2  21  187.3290   4.3785
   3   2  22  34.78590   0.8996
   3   2  23  66.36330   1.5990
   3   2  24  37.66760   0.9475
   3   2  25  21.71580   0.5766
   3   2  26   1.19419   0.0816
   3   2  27   9.99897   0.3346
   3   2  28  10.28610   0.3303
   3   2  29 0.5980400   0.0727
   3   2  30  17.53560   0.5021
   3   2  31   3.75067   0.1909
   3   2  32   1.84958   0.1377
   3   2  33   4.22912   0.2006
   3   2  34   1.14152   0.1170
   3   3   0  29.30740   0.8123
   3   3   1  76.48610   1.8558
   3   3   2   2.87138   0.1770
   3   3   3  1681.410  38.0118
   3   3   4  618.0370  14.0803
   3   3   5  818.2200  18.5875
   3   3   6  512.7800  11.9737
   3   3   7   3.17269   0.1473
   3   3   8  43.62590   1.0806
   3   3   9  114.4570   2.7352
   3   3  10  521.7170  12.1638
   3   3  11  321.3710   7.3321
   3   3  12   9.38414   0.2978
   3   3  13   3.14089   0.1544
   3   3  14  77.80810   1.8228
   3   3  15  40.18580   0.9772
   3   3  16   5.39397   0.2839
   3   3  17   2.37827   0.1133
   3   3  18  130.1720   3.0116
   3   3  19   1.10272   0.0909
   3   3  20 0.3892200   0.0622
   3   3  21  41.82390   1.0060
   3   3  22 0.0867000   0.0597
   3   3  23 0.4672100   0.0623
   3   3  24  11.58910   0.3447
   3   3  25   5.79394   0.2121
   3   3  26  57.55490   1.3799
   3   3  27  11.03580   0.3409
   3   3  28   4.85329   0.1985
   3   3  29  13.70200   0.4712
   3   3  30   1.96799   0.1158
   3   3  31   1.97306   0.1493
   3   3  32 0.9440400   0.1007
   3   3  33  19.24820   0.6292
   3   3  34   4.76515   0.2463
   3   4   0  20.80270   0.5958
   3   4   1  94.57080   2.4731
   3   4   2  315.0900   7.2227
   3   4   3  326.5490   7.5832
   3   4   4  529.6740  12.0735
   3   4   5  200.4820   4.6250
   3   4   6  158.6750   3.6662
   3   4   7  181.8410   4.2553
   3   4   8  461.0120  10.5618
   3   4   9  660.5120  15.4022
   3   4  10  30.05800   0.7901
   3   4  11  75.36050   2.0135
   3   4  12  65.26090   1.5573
   3   4  13   5.91242   0.2065
   3   4  14 0.6412100   0.0635
   3   4  15  195.9080   4.5030
   3   4  16  496.7590  11.3980
   3   4  17  272.4990   6.2470
   3   4  18   3.20506   0.1464
   3   4  19  15.34830   0.4239
   3   4  20  68.96430   1.6151
   3   4  21  80.22710   1.8649
   3   4  22  20.42880   0.5634
   3   4  23  29.51890   0.7303
   3   4  24   3.28365   0.1412
   3   4  25   8.39409   0.2671
   3   4  26 0.7258400   0.0756
   3   4  27  16.04590   0.5361
   3   4  28  35.96140   0.9171
   3   4  29  23.29900   0.6077
   3   4  30   3.41626   0.1480
   3   4  31 0.3334700   0.1355
   3   4  32 0.8630900   0.0853
   3   4  33 0.0967900   0.0746
   3   4  34 0.2000000   0.2000
   3   5   0  33.73220   1.1141
   3   5   1  116.8670   2.8011
   3   5   2  43.59410   1.0907
   3   5   3   6.70492   0.2573
   3   5   4  256.5650   5.8776
   3   5   5  457.1830  10.4353
   3   5   6  34.77840   0.8972
   3   5   7  661.6120  15.2956
   3   5   8  52.62650   1.4754
   3   5   9  319.2700   7.2890
   3   5  10  148.7590   3.4654
   3   5  11  42.94420   1.0963
   3   5  12  55.28280   1.3453
   3   5  13  131.2070   3.0256
   3   5  14  17.09190   0.4778
   3   5  15  136.7030   3.1795
   3   5  16   5.69764   0.2121
   3   5  17  194.6110   4.4598
   3   5  18  33.46000   0.8274
   3   5  19  133.8840   3.0864
   3   5  20   3.89543   0.1463
   3   5  21 0.7390500   0.0630
   3   5  22   2.42159   0.1176
   3   5  23   3.10017   0.1443
   3   5  24  19.32400   0.5223
   3   5  25  41.14170   1.1147
   3   5  26   5.94388   0.2074
   3   5  27  43.80870   1.4275
   3   5  28   4.30988   0.1832
   3   5  29   3.67239   0.1527
   3   5  30 0.7140900   0.0710
   3   5  31   6.19833   0.2947
   3   5  32   2.14230   0.1308
   3   5  33   1.41615   0.1010
   3   6   0  316.9280   7.3093
   3   6   1  926.7750  21.8144
   3   6   2   1.65267   0.1286
   3   6   3  196.1390   4.5111
   3   6   4  27.94190   0.7307
   3   6   5   7.91187   0.2963
   3   6   6  80.38030   2.3548
   3   6   7  2036.360  46.2367
   3   6   8  356.4840   8.6609
   3   6   9  42.86430   1.0793
   3   6  10  137.9500   3.1820
   3   6  11  29.93560   0.8050
   3   6  12  33.08090   0.8393
   3   6  13  53.28120   1.2977
   3   6  14  36.42020   0.9506
   3   6  15  44.64280   1.0995
   3   6  16  13.05650   0.3882
   3   6  17  97.27410   2.2667
   3   6  18 0.6270400   0.0699
   3   6  19  28.50360   0.7177
   3   6  20 0.3264900   0.0455
   3   6  21 0.2884800   0.0565
   3   6  22  14.39970   0.3988
   3   6  23  17.34390   0.4569
   3   6  24   6.32736   0.2300
   3   6  25  34.93370   0.9023
   3   6  26  12.69500   0.4625
   3   6  27 0.4031000   0.0634
   3   6  28   1.75034   0.1036
   3   6  29  15.85830   0.4665
   3   6  30 0.8960000   0.1044
   3   6  31   5.41888   0.2683
   3   6  32 0.8054700   0.0891
   3   6  33   3.06571   0.1650
   3   7   0  165.7790   3.8498
   3   7   1  19.34000   0.5276
   3   7   2  56.97110   1.3913
   3   7   3   2.66183   0.1395
   3   7   4   1.90758   0.1113
   3   7   5  117.5720   2.8415
   3   7   6  406.3540   9.2762
   3   7   7  422.3160   9.6698
   3   7   8   4.64795   0.2013
   3   7   9  31.23160   0.7941
   3   7  10  84.26700   2.0944
   3   7  11  217.9920   5.5352
   3   7  12   7.81323   0.2686
   3   7  13  446.1380  10.3171
   3   7  14  102.7170   2.3928
   3   7  15  48.09710   1.1715
   3   7  16   1.76947   0.0993
   3   7  17  84.08420   1.9605
   3   7  18  69.48520   1.6378
   3   7  19  270.5790   6.1888
   3   7  20 0.3050200   0.0620
   3   7  21  21.08690   0.5594
   3   7  22   2.55942   0.1138
   3   7  23  23.25250   0.6315
   3   7  24   5.36589   0.1843
   3   7  25  53.79850   1.4958
   3   7  26  41.33380   1.1727
   3   7  27   6.66669   0.2227
   3   7  28 0.1103900   0.0490
   3   7  29 0.9997500   0.0727
   3   7  30   4.78070   0.2822
   3   7  31   5.89230   0.2174
   3   7  32 0.1869200   0.0751
   3   8   0  92.38940   2.1827
   3   8   1  1438.220  33.2697
   3   8   2   1.16918   0.1055
   3   8   3  378.3960   8.6464
   3   8   4  116.4840   2.8087
   3   8   5  334.6710   7.6377
   3   8   6  16.04880   0.4836
   3   8   7  39.48090   1.0157
   3   8   8  204.1140   4.8555
   3   8   9  133.6140   3.0890
   3   8  10  50.33540   1.2508
   3   8  11  25.03380   0.7003
   3   8  12  10.28500   0.3199
   3   8  13  171.8940   3.9673
   3   8  14   5.92930   0.2094
   3   8  15  12.82490   0.3739
   3   8  16  194.3590   4.4586
   3   8  17  10.25350   0.3248
   3   8  18   1.94928   0.1045
   3   8  19  20.75580   0.6241
   3   8  20  24.80550   0.6723
   3   8  21   4.00284   0.1482
   3   8  22  17.88670   0.4726
   3   8  23  37.68280   0.9379
   3   8  24   5.71313   0.1922
   3   8  25 0.5786800   0.0772
   3   8  26 0.3135500   0.0540
   3   8  27 0.4024000   0.0842
   3   8  28  23.27850   0.7404
   3   8  29  12.16630   0.6486
   3   8  30 0.2498000   0.0951
   3   8  31  17.93760   0.6391
   3   8  32 0.0019900   0.0670
   3   9   0  182.0550   4.2527
   3   9   1  127.8410   3.0087
   3   9   2  81.98890   1.9705
   3   9   3  165.1740   3.9256
   3   9   4  1029.050  23.4923
   3   9   5  81.94490   1.9484
   3   9   6  20.72270   0.6016
   3   9   7 0.4351300   0.0762
   3   9   8  28.16230   0.7286
   3   9   9  90.93010   2.1484
   3   9  10  217.4190   5.9422
   3   9  11  132.4800   3.4290
   3   9  12  33.60540   0.8761
   3   9  13  121.6160   2.8198
   3   9  14   1.04454   0.0851
   3   9  15  19.84000   0.5411
   3   9  16  20.17650   0.5515
   3   9  17   3.41833   0.1521
   3   9  18   1.28652   0.1200
   3   9  19   6.35651   0.2447
   3   9  20  19.41860   0.5155
   3   9  21  39.76930   1.0907
   3   9  22   7.41350   0.2405
   3   9  23  24.91790   0.6375
   3   9  24 0.2915000   0.0959
   3   9  25  11.85980   0.3685
   3   9  26   4.77449   0.1828
   3   9  27   2.55417   0.1242
   3   9  28  11.55330   0.4373
   3   9  29   1.99597   0.1264
   3   9  30   2.88774   0.1527
   3   9  31 0.9477700   0.1012
   3  10   0 0.8174000   0.0891
   3  10   1 0.3451000   0.0634
   3  10   2  238.3650   5.5570
   3  10   3  40.39020   1.0124
   3  10   4   2.98207   0.1462
   3  10   5  23.61160   0.6440
   3  10   6   3.31773   0.1505
   3  10   7  32.28260   0.8940
   3  10   8   3.23740   0.2668
   3  10   9  58.20450   1.4164
   3  10  10  471.1550  10.8286
   3  10  11  12.05230   0.3612
   3  10  12  22.33930   0.6165
   3  10  13 0.9609400   0.0875
   3  10  14  192.5540   4.4789
   3  10  15  28.19850   0.7310
   3  10  16  99.16100   2.4310
   3  10  17   1.77870   0.1199
   3  10  18  25.71650   0.6612
   3  10  19   7.86403   0.2456
   3  10  20  13.44090   0.4092
   3  10  21  29.34030   0.8832
   3  10  22  120.3720   3.3878
   3  10  23   1.13664   0.1300
   3  10  24   7.39338   0.2467
   3  10  25 0.0656200   0.0671
   3  10  26  14.36880   0.4378
   3  10  27   1.49873   0.1012
   3  10  28   1.63299   0.1502
   3  10  29 0.5360000   0.0707
   3  10  30   8.92710   0.3957
   3  10  31 0.3350000   0.2255
   3  11   0  471.3750  11.4812
   3  11   1   8.19484   0.2874
   3  11   2  116.8420   2.7147
   3  11   3   7.26796   0.2622
   3  11   4  470.7820  10.8313
   3  11   5  29.51640   0.8554
   3  11   6  29.68980   0.7632
   3  11   7   4.43692   0.2057
   3  11   8   2.41169   0.1355
   3  11   9  97.91270   2.3108
   3  11  10  19.15900   0.5277
   3  11  11   1.93998   0.1667
   3  11  12  236.0510   5.6459
   3  11  13  38.94310   0.9877
   3  11  14   4.87143   0.1881
   3  11  15 0.1605400   0.0775
   3  11  16   4.93407   0.1969
   3  11  17 0.2095500   0.0546
   3  11  18   1.44258   0.0893
   3  11  19   4.60418   0.1856
   3  11  20  49.39420   1.2090
   3  11  21   2.45450   0.1177
   3  11  22   4.84160   0.2063
   3  11  23   5.82451   0.2142
   3  11  24  15.30630   0.4365
   3  11  25   6.58092   0.2702
   3  11  26   2.79578   0.1606
   3  11  27   8.29976   0.3565
   3  11  28  11.90520   0.4779
   3  11  29 0.1315100   0.0903
   3  11  30 0.0555700   0.1603
   3  12   0  166.0270   3.9923
   3  12   1  397.5410   9.3846
   3  12   2  187.5560   4.3659
   3  12   3  45.90470   1.1880
   3  12   4  24.41770   0.6629
   3  12   5  197.5200   4.6385
   3  12   6  47.08520   1.1491
   3  12   7 0.4781000   0.0633
   3  12   8  128.3950   2.9716
   3  12   9   1.66714   0.1003
   3  12  10  47.64930   1.1798
   3  12  11   1.06113   0.0964
   3  12  12 0.4276400   0.0660
   3  12  13  65.47940   1.6673
   3  12  14  71.34010   1.7578
   3  12  15   6.73171   0.2490
   3  12  16  16.99190   0.4807
   3  12  17  32.17870   0.8704
   3  12  18   5.50392   0.2189
   3  12  19  23.04330   0.6272
   3  12  20   7.51591   0.3060
   3  12  21 0.4293800   0.1035
   3  12  22  15.75450   0.4518
   3  12  23   2.09465   0.1335
   3  12  24   7.40154   0.2579
   3  12  25 0.1693200   0.0609
   3  12  26 0.2791600   0.1255
   3  12  27   5.02711   0.2158
   3  12  28   2.70696   0.1652
   3  12  29   1.98177   0.1995
   3  13   0   1.33435   0.1069
   3  13   1  25.40190   0.7094
   3  13   2 0.9222600   0.1007
   3  13   3   7.05759   0.2872
   3  13   4   6.27758   0.2306
   3  13   5   7.41590   0.2603
   3  13   6  223.3340   5.1788
   3  13   7   7.29014   0.2977
   3  13   8  18.41960   0.5042
   3  13   9  38.56890   0.9673
   3  13  10   5.40118   0.2118
   3  13  11  42.89560   1.1335
   3  13  12  57.99010   1.4554
   3  13  13  70.12810   1.7703
   3  13  14  58.08710   1.4486
   3  13  15 0.1556100   0.0500
   3  13  16 0.7157500   0.0714
   3  13  17   3.74719   0.1741
   3  13  18  106.2430   2.6537
   3  13  19  30.94060   1.1470
   3  13  20  10.40440   0.3900
   3  13  21  12.82080   0.3852
   3  13  22 0.2256700   0.0553
   3  13  23  13.75770   0.4088
   3  13  24   7.51532   0.3381
   3  13  25   4.56375   0.2191
   3  13  26  20.98210   0.6380
   3  13  27 0.1574300   0.0707
   3  13  28 0.4539200   0.1317
   3  14   0  138.2030   3.4885
   3  14   1   7.06249   0.2907
   3  14   2  51.05920   1.3259
   3  14   3  53.77160   1.3674
   3  14   4  21.08320   0.5850
   3  14   5  19.53880   0.5590
   3  14   6  61.71880   1.6375
   3  14   7  41.56960   1.0887
   3  14   8  190.2330   4.4811
   3  14   9  20.82490   0.5952
   3  14  10  19.08570   0.5406
   3  14  11 0.8201300   0.0910
   3  14  12  16.50110   0.4654
   3  14  13 0.6618500   0.0777
   3  14  14   1.31524   0.1037
   3  14  15  29.92200   0.7979
   3  14  16  24.33060   0.7365
   3  14  17   3.70450   0.2164
   3  14  18 0.1634400   0.0648
   3  14  19   1.36409   0.1478
   3  14  20   1.28789   0.0924
   3  14  21   8.98755   0.2955
   3  14  22 0.8332200   0.0887
   3  14  23   3.60210   0.3373
   3  14  24   8.00951   0.2848
   3  14  25   2.71355   0.1578
   3  14  26   4.39711   0.2153
   3  14  27 0.3700000   0.1301
   3  15   0  21.20340   0.7800
   3  15   1   4.65097   0.2455
   3  15   2  11.44580   0.3955
   3  15   3  21.95430   0.6157
   3  15   4 0.6373700   0.0691
   3  15   5  55.16980   1.3850
   3  15   6   9.32249   0.3485
   3  15   7  31.09050   0.8275
   3  15   8  12.48590   0.3928
   3  15   9  50.30070   1.2604
   3  15  10   8.42928   0.3094
   3  15  11  19.06220   0.5535
   3  15  12   3.82528   0.1887
   3  15  13 0.2615900   0.0681
   3  15  14  30.83230   0.8428
   3  15  15   6.91653   0.6580
   3  15  16 0.6876400   0.1009
   3  15  17  21.84050   0.6716
   3  15  18  33.81140   1.0276
   3  15  19   3.79283   0.1960
   3  15  20   2.85444   0.1657
   3  15  21 0.2221600   0.0955
   3  15  22   1.23758   0.1235
   3  15  23   1.59064   0.1154
   3  15  24   1.51362   0.1176
   3  15  25   1.62978   0.1382
   3  16   0   9.02537   0.4102
   3  16   1 0.7128200   0.1138
   3  16   2   6.24542   0.3020
   3  16   3  14.97140   0.4675
   3  16   4 0.8357500   0.0925
   3  16   5  58.16240   1.4435
   3  16   6   4.29193   0.1834
   3  16   7  13.38700   0.6305
   3  16   8   1.27252   0.0928
   3  16   9  71.27980   1.7626
   3  16  10 0.1239400   0.0654
   3  16  11  12.58700   0.3898
   3  16  12 0.2695200   0.0881
   3  16  13   1.26110   0.1787
   3  16  14   2.06350   0.1957
   3  16  15  36.47150   1.0828
   3  16  16   2.53610   0.1620
   3  16  17  60.31840   2.0308
   3  16  18 0.4671800   0.0935
   3  16  19   6.66197   0.2753
   3  16  20   1.88309   0.1755
   3  16  21  15.78930   0.4890
   3  16  22 0.9318800   0.1113
   3  16  23   7.03161   0.2836
   3  17   0  14.50510   0.4924
   3  17   1 0.7727900   0.0975
   3  17   2 0.1809600   0.0868
   3  17   3  38.58920   1.0100
   3  17   4   6.92923   0.2907
   3  17   5  90.82590   2.2263
   3  17   6  10.23770   0.3481
   3  17   7   4.26037   0.1977
   3  17   8   3.97724   0.1787
   3  17   9  42.51260   1.1825
   3  17  10 0.2117200   0.0825
   3  17  11   9.27286   0.3480
   3  17  12 0.7941400   0.1070
   3  17  13   5.86004   0.2581
   3  17  14   3.02103   0.1733
   3  17  15 0.1428700   0.1105
   3  17  16   1.14783   0.1135
   3  17  17   4.09648   0.2021
   3  17  18  12.00050   0.4783
   3  17  19   1.73075   0.1407
   3  17  20 0.8285400   0.1142
   3  17  21   2.48446   0.1811
   3  17  22 0.1695400   0.0742
   3  18   0  33.69840   0.9495
   3  18   1  42.25100   1.7501
   3  18   2   1.20664   0.1381
   3  18   3   5.69567   0.3362
   3  18   4   2.12983   0.1749
   3  18   5 0.1509900   0.0750
   3  18   6   6.42581   0.3017
   3  18   7   5.54890   0.2699
   3  18   8  31.60780   0.9443
   3  18   9  14.62680   0.4590
   3  18  10   9.56967   0.4894
   3  18  11  22.93690   0.8233
   3  18  12   3.06706   0.1661
   3  18  13  13.82580   0.5626
   3  18  14 0.9162200   0.1107
   3  18  15  17.05440   0.9794
   3  18  16   2.60168   0.2047
   3  18  17   7.35918   0.3174
   3  18  18 0.4434500   0.0944
   3  18  19 0.1683500   0.0910
   3  18  20 0.0686600   0.0703
   3  19   0   1.31508   0.1533
   3  19   1   8.09299   0.5148
   3  19   2   2.38991   0.2582
   3  19   3  20.22780   0.7090
   3  19   4 0.2248500   0.1106
   3  19   5   8.78030   0.4308
   3  19   6   4.71856   0.2464
   3  19   7 0.2731000   0.0661
   3  19   8  10.96580   0.3950
   3  19   9   2.24162   0.1608
   3  19  10 0.2061100   0.0739
   3  19  11  15.70910   0.6866
   3  19  12  10.08890   0.4490
   3  19  13  12.07730   0.7950
   3  19  14  10.54590   0.4533
   3  19  15   1.09184   0.1348
   3  19  16 0.5107200   0.0886
   3  19  17 0.1236300   0.0815
   3  19  18   7.16711   0.4568
   3  20   0  21.60860   0.8498
   3  20   1  23.06130   0.7432
   3  20   2  32.51100   1.0019
   3  20   3   8.70373   0.3763
   3  20   4 0.9498400   0.1174
   3  20   5   7.10997   0.4053
   3  20   6  11.47710   0.4818
   3  20   7   3.26889   0.3034
   3  20   8 0.8650400   0.1694
   3  20   9   2.90731   0.2461
   3  20  10   3.28106   0.2315
   3  20  11 0.1363200   0.0798
   3  20  12   1.19233   0.1147
   3  20  13   4.22737   0.2354
   3  20  14   5.26062   0.2636
   3  20  15 0.9153600   0.1268
   3  20  16 0.4750000   0.2476
   3  21   0   9.41219   0.4732
   3  21   1 0.1109000   0.1426
   3  21   2 0.2319400   0.0786
   3  21   3   2.23095   0.1871
   3  21   4  18.98020   0.9631
   3  21   5 0.0612100   0.1540
   3  21   6 0.8920800   0.1385
   3  21   7   2.47072   0.2006
   3  21   8   3.92352   0.2653
   3  21   9   2.85365   0.2501
   3  21  10   2.83359   0.2354
   3  21  11 0.4199200   0.1001
   3  21  12  12.00240   0.5103
   3  22   0 0.5508400   0.1494
   3  22   1 0.1527000   0.1136
   3  22   2   9.98182   0.5892
   3  22   3 0.3473100   0.1687
   3  22   4 0.9704000   0.1732
   3  22   5 0.0465800   0.1308
   3  22   6 0.9254300   0.1162
   3  22   7   2.84939   0.2566
   3  22   8   3.85695   0.4700
   4   0   0  187.9830   4.5848
   4   0   1 0.4153800   0.1119
   4   0   2  20.27980   0.6436
   4   0   3 0.0774500   0.0529
   4   0   4  67.76950   1.7700
   4   0   5 0.1833800   0.0671
   4   0   6  706.6070  16.3533
   4   0   7 0.0811500   0.0622
   4   0   8  282.9010   6.9794
   4   0   9 0.2015600   0.0621
   4   0  10   1.76370   0.1354
   4   0  11 0.1299900   0.0584
   4   0  12  68.81380   2.1761
   4   0  13 0.1982100   0.0673
   4   0  14  406.1800   9.4042
   4   0  15 0.0282200   0.1173
   4   0  16  10.60450   0.3620
   4   0  17 0.3429300   0.0922
   4   0  18  605.6730  15.6916
   4   0  19 0.0899400   0.0758
   4   0  20   5.39860   0.2270
   4   0  21 0.1276500   0.0951
   4   0  22  14.85780   0.5785
   4   0  23 0.0114700   0.0590
   4   0  24  100.0520   2.8976
   4   0  25 0.2199200   0.0694
   4   0  26  102.2300   3.5840
   4   0  28   2.04645   0.1530
   4   0  29 0.0568500   0.1034
   4   0  30  17.26900   0.6483
   4   0  31 0.0656900   0.1000
   4   0  32   6.42547   0.3156
   4   1   0  471.6120  11.1112
   4   1   1  704.2140  16.0810
   4   1   2  1095.060  24.8587
   4   1   3  34.29140   0.8614
   4   1   4  349.7920   8.1646
   4   1   5 0.7152800   0.1035
   4   1   6  1181.640  26.7228
   4   1   7   3.70756   0.1963
   4   1   8  1067.210  24.3444
   4   1   9   2.05973   0.1235
   4   1  10 0.9400800   0.0736
   4   1  11   9.83193   0.3006
   4   1  12  56.36020   1.4215
   4   1  13  183.9550   4.2334
   4   1  14  362.8290   8.2594
   4   1  15  145.0740   3.5019
   4   1  16  83.00200   1.9347
   4   1  17  21.50650   0.5630
   4   1  18  38.93810   0.9827
   4   1  19   3.08010   0.1288
   4   1  20  28.22320   0.7163
   4   1  21   6.57961   0.2351
   4   1  22   4.31026   0.1979
   4   1  23  28.21350   0.7360
   4   1  24  23.71370   0.6186
   4   1  25   8.00263   0.2625
   4   1  26   1.74799   0.1113
   4   1  27  32.16480   0.8734
   4   1  28   8.30576   0.2705
   4   1  29 0.2853100   0.0594
   4   1  30   4.20337   0.1953
   4   1  31 0.2173500   0.0826
   4   1  32   3.68661   0.1796
   4   1  33 0.2326900   0.0865
   4   2   0  36.04330   0.9142
   4   2   1  144.4650   3.8340
   4   2   2  421.0340   9.6600
   4   2   3  91.16270   2.6284
   4   2   4  204.9230   4.6895
   4   2   5  1829.980  41.3110
   4   2   6  101.1730   2.3871
   4   2   7 0.3870400   0.0674
   4   2   8  14.62040   0.4226
   4   2   9  631.9540  14.3598
   4   2  10  98.95820   2.2951
   4   2  11  24.30850   0.6465
   4   2  12  264.8060   6.0614
   4   2  13  20.93430   0.5462
   4   2  14  21.64790   0.5718
   4   2  15  20.00090   0.5820
   4   2  16  16.71630   0.4581
   4   2  17  214.4220   4.8929
   4   2  18  36.31400   0.9317
   4   2  19  27.67090   0.6942
   4   2  20  77.42010   1.8323
   4   2  21  15.84770   0.4516
   4   2  22 0.7074600   0.0907
   4   2  23   5.01875   0.1811
   4   2  24  27.26970   0.7066
   4   2  25 0.9692700   0.0793
   4   2  26  12.68750   0.4366
   4   2  27   5.43814   0.2203
   4   2  28   2.55978   0.1341
   4   2  29   1.53174   0.1025
   4   2  30   4.98433   0.2412
   4   2  31   2.24577   0.1581
   4   2  32   7.11205   0.2547
   4   2  33   4.55155   0.2113
   4   3   0  729.9710  17.5572
   4   3   1   7.14113   0.2757
   4   3   2  227.2190   5.2244
   4   3   3  14.92110   0.4259
   4   3   4  261.2450   5.9517
   4   3   5  11.56860   0.3697
   4   3   6   9.95325   0.3912
   4   3   7  55.83720   1.3492
   4   3   8  25.73760   0.6697
   4   3   9  54.23950   1.3995
   4   3  10  335.3570   7.6223
   4   3  11  11.61260   0.3476
   4   3  12  81.11670   1.8958
   4   3  13  23.01190   0.5950
   4   3  14  30.97270   0.8285
   4   3  15  278.5920   6.6453
   4   3  16  10.37720   0.3143
   4   3  17  80.69430   1.8743
   4   3  18  52.65130   1.2411
   4   3  19   1.41966   0.0813
   4   3  20  35.41760   0.9392
   4   3  21  78.55210   1.8899
   4   3  22  81.07980   1.9245
   4   3  23  53.31890   1.2767
   4   3  24   2.64892   0.1271
   4   3  25   1.85163   0.1084
   4   3  26 0.4463400   0.1003
   4   3  27  41.54910   1.1215
   4   3  28   9.37722   0.3080
   4   3  29  10.89150   0.3852
   4   3  30  10.99430   0.4684
   4   3  31 0.0967300   0.0597
   4   3  32   1.92883   0.1178
   4   3  33   1.60427   0.1457
   4   4   0  603.7240  13.7451
   4   4   1   2.84946   0.1532
   4   4   2  205.3950   4.7139
   4   4   3  717.7820  16.3708
   4   4   4  630.2360  15.0549
   4   4   5  429.8910  10.0170
   4   4   6 0.3714200   0.0700
   4   4   7  35.62900   0.9209
   4   4   8  82.71000   1.9823
   4   4   9  122.4490   3.0519
   4   4  10  638.3090  14.5767
   4   4  11  526.5710  12.0032
   4   4  12  88.54130   2.0949
   4   4  13  37.96380   0.9354
   4   4  14  113.6960   2.7082
   4   4  15  53.51570   1.2819
   4   4  16  39.86950   0.9804
   4   4  17  27.73980   0.6886
   4   4  18   8.22857   0.2500
   4   4  19  60.86030   1.4335
   4   4  20  22.48930   0.5895
   4   4  21   9.14417   0.2733
   4   4  22  25.91100   0.6612
   4   4  23  16.36220   0.4607
   4   4  24 0.4411100   0.0671
   4   4  25   9.48195   0.2895
   4   4  26   3.98783   0.2252
   4   4  27   7.96111   0.2621
   4   4  28   5.68674   0.2081
   4   4  29   2.78608   0.1530
   4   4  30   1.52956   0.2507
   4   4  31   3.83471   0.1660
   4   4  32   3.77028   0.1749
   4   4  33   7.38000   2.0539
   4   5   0  79.03610   2.0420
   4   5   1  2454.670  56.1428
   4   5   2  66.26750   1.5983
   4   5   3   1.19828   0.0909
   4   5   4  61.30340   1.5008
   4   5   5  57.92240   1.4611
   4   5   6  56.04160   1.5975
   4   5   7  151.1950   3.4848
   4   5   8  153.8710   3.5386
   4   5   9  468.5400  10.7010
   4   5  10  41.55480   1.0499
   4   5  11  12.63760   0.3686
   4   5  12  32.52630   0.8091
   4   5  13  420.1970  11.4071
   4   5  14   8.88914   0.2770
   4   5  15  19.67850   0.5165
   4   5  16  37.83980   0.9334
   4   5  17  36.81940   0.8986
   4   5  18  40.69940   0.9800
   4   5  19   1.52367   0.0806
   4   5  20   1.89682   0.1052
   4   5  21  127.4160   2.9368
   4   5  22  45.89750   1.1216
   4   5  23  15.88720   0.4309
   4   5  24   2.12447   0.0999
   4   5  25   5.18410   0.2137
   4   5  26   1.85007   0.1142
   4   5  27 0.1938800   0.0835
   4   5  28   4.40573   0.2088
   4   5  29  27.58580   0.8983
   4   5  30   1.07115   0.1078
   4   5  31   6.16452   0.2789
   4   5  32   1.07847   0.1006
   4   6   0   2.86690   0.1299
   4   6   1  107.4210   2.5368
   4   6   2  185.5940   4.3562
   4   6   3  684.7600  15.6334
   4   6   4  71.91670   1.7849
   4   6   5   4.40789   0.2391
   4   6   6  114.2510   2.7622
   4   6   7  61.65860   1.4999
   4   6   8  148.2650   3.4003
   4   6   9  38.85090   1.0018
   4   6  10   5.29709   0.1997
   4   6  11  499.0740  11.4034
   4   6  12  31.83120   0.8375
   4   6  13  87.39830   2.0680
   4   6  14 0.6045500   0.0838
   4   6  15 0.2292000   0.0492
   4   6  16  21.08360   0.5551
   4   6  17   2.39723   0.1070
   4   6  18 0.3915400   0.0504
   4   6  19  223.9670   5.2090
   4   6  20  59.13480   1.3925
   4   6  21  18.66700   0.4913
   4   6  22   1.04589   0.0741
   4   6  23  39.67740   1.0085
   4   6  24   7.85813   0.2434
   4   6  25  39.35540   1.0827
   4   6  26 0.2460700   0.0816
   4   6  27   5.22912   0.2110
   4   6  28 0.5512400   0.0709
   4   6  29 0.1128100   0.0922
   4   6  30   1.18360   0.1023
   4   6  31  30.25180   0.9980
   4   6  32 0.8398100   0.1008
   4   7   0  27.92680   0.7181
   4   7   1  961.7280  22.4273
   4   7   2  212.8900   4.9406
   4   7   3  252.6270   5.9682
   4   7   4  147.4240   3.4394
   4   7   5  24.33820   0.6431
   4   7   6   1.27560   0.0846
   4   7   7  858.6990  19.6556
   4   7   8   9.32701   0.2976
   4   7   9  170.0200   3.9126
   4   7  10  122.0700   2.8324
   4   7  11   9.59900   0.3192
   4   7  12  107.3180   2.6637
   4   7  13  224.1250   5.4999
   4   7  14   4.52914   0.1820
   4   7  15  60.69620   1.4794
   4   7  16   5.78967   0.2045
   4   7  17 0.3955600   0.0595
   4   7  18  23.36030   0.6265
   4   7  19  35.25450   0.8712
   4   7  20   7.48268   0.2345
   4   7  21 0.7660700   0.0730
   4   7  22  30.86190   0.7744
   4   7  23   6.48291   0.2139
   4   7  24   4.81479   0.2362
   4   7  25 0.5358900   0.0695
   4   7  26 0.9982500   0.0751
   4   7  27 0.5112500   0.0725
   4   7  28 0.1439200   0.0686
   4   7  29   3.07053   0.1584
   4   7  30  13.35000   0.5311
   4   7  31   4.34724   0.2036
   4   8   0  187.3270   4.6223
   4   8   1  20.83070   0.5697
   4   8   2  107.9720   2.7219
   4   8   3  14.38450   0.4172
   4   8   4  323.6680   7.4202
   4   8   5  109.9680   2.5895
   4   8   6  18.76640   0.5245
   4   8   7 0.6275800   0.0659
   4   8   8  20.59490   0.5546
   4   8   9  28.59910   0.7801
   4   8  10  401.8170   9.3173
   4   8  11  32.97650   0.8552
   4   8  12  40.04190   1.0041
   4   8  13  129.5490   3.0034
   4   8  14   9.32997   0.2874
   4   8  15  38.58890   0.9492
   4   8  16  33.39400   0.8420
   4   8  17  93.49710   2.3192
   4   8  18  10.10430   0.3050
   4   8  19  43.39920   1.0568
   4   8  20  14.47260   0.4071
   4   8  21   4.88379   0.1779
   4   8  22  15.02240   0.4292
   4   8  23   2.41687   0.1389
   4   8  24   1.14225   0.1106
   4   8  25  42.29730   1.1796
   4   8  26   1.57506   0.0970
   4   8  27  10.82570   0.4517
   4   8  28   1.57332   0.1210
   4   8  29   8.29876   0.3762
   4   8  30 0.0129200   0.0575
   4   8  31   1.68409   0.1443
   4   9   0  107.6440   2.5366
   4   9   1   6.44187   0.2474
   4   9   2   1.75414   0.1009
   4   9   3  247.5660   5.6491
   4   9   4 0.4184100   0.0504
   4   9   5  11.32460   0.3405
   4   9   6  28.49950   0.7663
   4   9   7  317.0010   7.7130
   4   9   8  34.07700   0.8575
   4   9   9   7.44836   0.2700
   4   9  10  43.25820   1.1002
   4   9  11  24.82130   0.6724
   4   9  12  24.67160   0.6464
   4   9  13 0.2864100   0.0498
   4   9  14  44.31390   1.1073
   4   9  15  104.5550   2.4291
   4   9  16  119.7770   3.0424
   4   9  17 0.6377000   0.0610
   4   9  18  11.36230   0.3625
   4   9  19  16.38730   0.4457
   4   9  20  12.37770   0.3550
   4   9  21 0.6724700   0.0787
   4   9  22  58.68940   1.6540
   4   9  23   4.07456   0.1703
   4   9  24  11.52290   0.3775
   4   9  25   3.64788   0.2139
   4   9  26   4.12990   0.1818
   4   9  27   8.76827   0.5118
   4   9  28  29.07900   0.8314
   4   9  29 0.6211300   0.0855
   4   9  30 0.9068800   0.0990
   4  10   0  34.98140   0.9589
   4  10   1   3.75085   0.1479
   4  10   2   3.25495   0.1351
   4  10   3   8.91891   0.3020
   4  10   4  564.7940  13.0746
   4  10   5  107.4210   2.8010
   4  10   6  403.7710   9.3062
   4  10   7   5.42043   0.2468
   4  10   8  162.6340   3.7420
   4  10   9  35.93280   0.8976
   4  10  10  116.8890   2.7742
   4  10  11  15.24590   0.4385
   4  10  12  43.63290   1.0831
   4  10  13   3.32702   0.1494
   4  10  14  19.12870   0.5320
   4  10  15 0.2643500   0.0754
   4  10  16  96.30360   2.2947
   4  10  17  28.00630   0.7386
   4  10  18  33.20170   0.8410
   4  10  19 0.9085100   0.0745
   4  10  20   7.78830   0.2561
   4  10  21 0.3876400   0.0699
   4  10  22   1.66191   0.1063
   4  10  23 0.1469800   0.0632
   4  10  24   1.24975   0.0988
   4  10  25   1.37330   0.1010
   4  10  26  13.70630   0.4580
   4  10  27 0.1967700   0.0742
   4  10  28 0.3613100   0.0650
   4  10  29 0.3939800   0.0772
   4  10  30 0.1100000   0.0700
   4  11   0  93.61930   2.2695
   4  11   1   9.93832   0.4577
   4  11   2   6.83065   0.2468
   4  11   3  24.04730   0.6287
   4  11   4  45.40710   1.1162
   4  11   5   2.03641   0.1526
   4  11   6  77.18270   1.8358
   4  11   7  163.7990   3.7882
   4  11   8  135.7730   3.1918
   4  11   9   4.92603   0.2095
   4  11  10   1.03916   0.0856
   4  11  11  20.69890   0.5792
   4  11  12  11.87400   0.3652
   4  11  13  14.37070   0.4515
   4  11  14  54.06040   1.3708
   4  11  15 0.1823600   0.0720
   4  11  16  121.2200   2.8471
   4  11  17   6.61564   0.2397
   4  11  18 0.2907100   0.0553
   4  11  19  13.76330   0.4020
   4  11  20  19.02430   0.6699
   4  11  21   8.38187   0.3240
   4  11  22  15.46190   0.5519
   4  11  23   2.64406   0.1440
   4  11  24  23.11010   0.7460
   4  11  25 0.4198600   0.0866
   4  11  26   8.89629   0.3259
   4  11  27 0.7353400   0.0860
   4  11  28  17.56480   0.6488
   4  11  29 0.9774400   0.2027
   4  12   0  12.08460   0.3514
   4  12   1  16.96140   0.4642
   4  12   2  71.73530   1.6971
   4  12   3  73.02530   1.7413
   4  12   4  56.35680   1.4427
   4  12   5   2.86833   0.1488
   4  12   6  79.34380   1.9376
   4  12   7   7.93466   0.2653
   4  12   8  24.81890   0.6443
   4  12   9 0.5160300   0.1002
   4  12  10  43.13070   1.0972
   4  12  11  90.12050   2.2825
   4  12  12  53.62370   1.4387
   4  12  13  36.61770   0.9258
   4  12  14   1.81167   0.1155
   4  12  15  34.83960   0.8979
   4  12  16   5.55694   0.2303
   4  12  17  23.96060   0.6329
   4  12  18  59.21970   1.4351
   4  12  19   3.05833   0.2148
   4  12  20   5.05813   0.2134
   4  12  21   1.90003   0.1156
   4  12  22 0.4691300   0.0610
   4  12  23 0.5202600   0.0759
   4  12  24  19.05140   0.6187
   4  12  25  16.21520   0.5175
   4  12  26   7.46964   0.2743
   4  12  27   1.33254   0.1047
   4  12  28 0.5011800   0.1267
   4  13   0  75.81760   1.9296
   4  13   1   5.30687   0.2552
   4  13   2  215.9800   5.2174
   4  13   3  98.94120   2.3821
   4  13   4   3.39668   0.1509
   4  13   5  10.13170   0.3071
   4  13   6  45.67000   1.1241
   4  13   7  89.34690   2.1882
   4  13   8  44.45200   1.2478
   4  13   9  20.77070   0.5619
   4  13  10  32.40840   0.8652
   4  13  11  12.11290   0.3742
   4  13  12  59.37850   1.4891
   4  13  13   1.19806   0.1126
   4  13  14  43.74300   1.1357
   4  13  15  25.53300   0.7025
   4  13  16 0.5412200   0.0846
   4  13  17   1.75674   0.1141
   4  13  18 0.6012000   0.0864
   4  13  19   7.77130   0.2863
   4  13  20  14.19670   0.4205
   4  13  21   3.65657   0.1990
   4  13  22   7.08681   0.3162
   4  13  23   1.38809   0.2092
   4  13  24 0.4323800   0.0847
   4  13  25   2.37286   0.1382
   4  13  26 0.1051700   0.0773
   4  13  27   1.77032   0.2173
   4  14   0   1.09442   0.0952
   4  14   1   5.46889   0.2201
   4  14   2  100.4750   2.9486
   4  14   3  45.71520   1.1601
   4  14   4   5.21722   0.2245
   4  14   5  34.34970   0.9737
   4  14   6   3.68715   0.1713
   4  14   7   7.80205   0.2593
   4  14   8  44.40180   1.2795
   4  14   9   2.03816   0.1353
   4  14  10 0.6905500   0.0731
   4  14  11  68.95050   1.6588
   4  14  12  38.49200   0.9700
   4  14  13  14.21630   0.4227
   4  14  14   2.63520   0.1388
   4  14  15 0.6966900   0.1130
   4  14  16   2.05431   0.1884
   4  14  17   8.09484   0.2920
   4  14  18   3.33082   0.1797
   4  14  19  15.05980   0.4613
   4  14  20  47.91160   1.5658
   4  14  21   2.07162   0.1488
   4  14  22   1.50655   0.1203
   4  14  23   5.48652   0.2163
   4  14  24  10.89410   0.3512
   4  14  25   3.36666   0.1759
   4  14  26   1.93000   0.5304
   4  15   0  66.82110   2.0275
   4  15   1  85.64140   2.0896
   4  15   2  84.90790   2.2052
   4  15   3 0.7084400   0.0733
   4  15   4   1.05203   0.0841
   4  15   5  11.51880   0.3822
   4  15   6  11.69220   0.3868
   4  15   7   1.12260   0.1062
   4  15   8  51.66690   1.2736
   4  15   9  39.22860   1.0768
   4  15  10  12.29900   0.3850
   4  15  11 0.4402300   0.0690
   4  15  12  37.15510   0.9346
   4  15  13   8.39778   0.2866
   4  15  14   8.26023   0.5580
   4  15  15  18.31530   0.5305
   4  15  16 0.4131300   0.0798
   4  15  17   7.16283   0.2816
   4  15  18 0.4500000   0.0780
   4  15  19   1.32531   0.1114
   4  15  20   1.61663   0.1847
   4  15  21  34.37850   1.2313
   4  15  22 0.2907200   0.0740
   4  15  23   6.60410   0.2641
   4  15  24 0.6352700   0.0898
   4  16   0   6.34677   0.2866
   4  16   1   4.94267   0.2696
   4  16   2  19.09610   0.5654
   4  16   3  106.0800   2.5612
   4  16   4  12.50320   0.4550
   4  16   5  33.46770   0.8929
   4  16   6 0.6597400   0.0839
   4  16   7   4.50001   0.1869
   4  16   8 0.4268800   0.0658
   4  16   9  13.46730   0.4117
   4  16  10 0.4560200   0.0820
   4  16  11  99.75460   2.6837
   4  16  12 0.1965300   0.0695
   4  16  13 0.3293900   0.0721
   4  16  14   7.59522   0.3164
   4  16  15  17.66840   0.5404
   4  16  16   1.44080   0.1331
   4  16  17   2.37278   0.1611
   4  16  18   1.73808   0.2149
   4  16  19   8.83568   0.3703
   4  16  20   1.01645   0.0945
   4  16  21 0.2289100   0.0689
   4  16  22 0.4009000   0.0800
   4  16  23   3.84000   1.5427
   4  17   0  11.89910   0.4041
   4  17   1  23.86920   0.6835
   4  17   2   9.31053   0.3124
   4  17   3   1.98210   0.1219
   4  17   4   7.16187   0.2638
   4  17   5   1.57398   0.1223
   4  17   6 0.1686500   0.0697
   4  17   7   2.85043   0.1583
   4  17   8 0.5605800   0.0816
   4  17   9   9.38081   0.3337
   4  17  10   8.43322   0.3052
   4  17  11   8.03055   0.3119
   4  17  12   7.25196   0.3017
   4  17  13   7.40145   0.3734
   4  17  14   2.00162   0.1479
   4  17  15   9.71422   0.3844
   4  17  16   5.07200   0.3569
   4  17  17  14.96500   0.5774
   4  17  18   1.19796   0.1215
   4  17  19 0.2404200   0.0808
   4  17  20   1.00696   0.1016
   4  17  21  18.18500   1.1619
   4  18   0 0.1932000   0.0842
   4  18   1 0.8301900   0.1143
   4  18   2  13.77830   0.4987
   4  18   3  22.46390   0.7466
   4  18   4 0.7646300   0.1197
   4  18   5  47.61800   1.3653
   4  18   6   4.99613   0.2448
   4  18   7 0.7890500   0.0844
   4  18   8   8.66171   0.3169
   4  18   9  19.57370   0.6504
   4  18  10 0.4135100   0.0819
   4  18  11   9.53381   0.3388
   4  18  12   5.79774   0.2455
   4  18  13   3.31973   0.2316
   4  18  14 0.2184100   0.1432
   4  18  15 0.8002400   0.1198
   4  18  16   1.57964   0.1640
   4  18  17  12.00990   0.4315
   4  18  18 0.3633800   0.1276
   4  18  19   1.23093   0.4246
   4  19   0   7.31491   0.3116
   4  19   1 0.6411900   0.0817
   4  19   2  28.86660   0.8452
   4  19   3   9.76364   0.4901
   4  19   4 0.4429400   0.1037
   4  19   5 0.4437000   0.0960
   4  19   6  14.67440   0.4915
   4  19   7  28.53090   0.8289
   4  19   8  17.60520   0.5430
   4  19   9 0.8153200   0.1038
   4  19  10   1.32000   0.2132
   4  19  11   1.14425   0.1451
   4  19  12  11.59480   0.4883
   4  19  13 0.6115000   0.0991
   4  19  14   4.50438   0.2785
   4  19  15  11.19120   0.5293
   4  19  16 0.7477500   0.1142
   4  19  17   1.65000   0.5802
   4  20   0   5.43950   0.3047
   4  20   1   1.96035   0.2196
   4  20   2 0.3364200   0.1050
   4  20   3 0.0784900   0.1212
   4  20   4   7.17076   0.4182
   4  20   5   2.67288   0.2480
   4  20   6   2.50312   0.2737
   4  20   7 0.2742600   0.1500
   4  20   8 0.7859500   0.1563
   4  20   9 0.9942100   0.1235
   4  20  10   2.16960   0.1914
   4  20  11 0.2078000   0.0974
   4  20  12 0.8542600   0.1417
   4  20  13   5.06516   0.3943
   4  21   0   5.44709   0.3073
   4  21   1   8.70448   0.6759
   4  21   2   4.54452   0.2574
   4  21   3   7.00410   0.3307
   4  21   4   2.44632   0.2256
   4  21   5 0.9630800   0.1502
   4  21   6  12.09570   0.5392
   4  21   7   6.62664   0.4183
   4  21   8   8.09928   0.4700
   4  21   9   3.13426   0.3505
   4  21  10 0.0941800   0.1977
   4  22   0 0.2377900   0.2167
   4  22   1 0.5829500   0.1524
   4  22   2   1.05446   0.1512
   4  22   3 0.0800000   0.0849
   4  22   4   6.94000   0.3666
   5   0   0  1079.070  31.2880
   5   0   1 0.1125500   0.0778
   5   0   2  287.3740   8.8434
   5   0   3 0.1349200   0.0694
   5   0   4 0.6502400   0.1387
   5   0   5 0.1307300   0.0484
   5   0   6  30.66090   1.6212
   5   0   7 0.2995600   0.0984
   5   0   8  1375.550  32.0676
   5   0   9 0.2201500   0.0588
   5   0  10  129.5440   3.0305
   5   0  11 0.3731400   0.0883
   5   0  12  515.3660  12.7001
   5   0  13 0.4018800   0.1141
   5   0  14  234.8960   5.9647
   5   0  15 0.0979100   0.0546
   5   0  16  26.18220   0.7245
   5   0  17 0.1655900   0.0602
   5   0  18   3.59774   0.2588
   5   0  19 0.0822100   0.1064
   5   0  20  175.2190   5.2299
   5   0  21 0.1370900   0.0888
   5   0  22  20.20940   0.5940
   5   0  23 0.1186400   0.1008
   5   0  24  15.22920   0.4852
   5   0  25 0.0974700   0.0577
   5   0  26   1.42130   0.1481
   5   0  27 0.0572800   0.0750
   5   0  28   3.44571   0.2275
   5   0  30   8.57702   0.3730
   5   0  32   3.09156   0.2652
   5   1   0  37.71350   0.9438
   5   1   1  25.93750   0.6998
   5   1   2  1718.970  40.4981
   5   1   3  41.24570   1.1559
   5   1   4  15.64260   0.4264
   5   1   5   5.79759   0.2533
   5   1   6   2.35086   0.1181
   5   1   7  225.4920   5.3087
   5   1   8  38.08280   0.9427
   5   1   9  98.16150   2.4475
   5   1  10  150.3810   3.4397
   5   1  11  219.2670   4.9891
   5   1  12  54.21020   1.3421
   5   1  13  27.41690   0.7073
   5   1  14   8.46012   0.2487
   5   1  15   3.50190   0.1421
   5   1  16   9.41712   0.2846
   5   1  17  15.33360   0.4155
   5   1  18  106.8100   2.5245
   5   1  19  14.89610   0.4382
   5   1  20  46.00090   1.1274
   5   1  21  16.25400   0.4496
   5   1  22   6.23101   0.2338
   5   1  23  16.18590   0.4361
   5   1  24  15.91650   0.5270
   5   1  25  10.79550   0.4362
   5   1  26  22.15240   0.6194
   5   1  27   1.75852   0.1026
   5   1  28   4.45420   0.1752
   5   1  30  22.01800   0.6126
   5   1  31   1.20724   0.0939
   5   1  32   7.09930   0.3268
   5   2   0  318.2600   8.1341
   5   2   1  192.3290   4.9067
   5   2   2  249.9490   5.7403
   5   2   3  317.2120   7.2100
   5   2   4 0.4901500   0.0552
   5   2   5  52.91590   1.2630
   5   2   6  341.4410   7.7443
   5   2   7  33.46260   0.8307
   5   2   8  235.7010   5.3506
   5   2   9  124.1740   2.8711
   5   2  10   4.06766   0.1637
   5   2  11  128.9540   3.0876
   5   2  12  68.28140   1.6951
   5   2  13   2.08902   0.1399
   5   2  14  132.0950   3.0416
   5   2  15  10.07630   0.3160
   5   2  16  34.78930   0.8547
   5   2  17  69.88300   1.6796
   5   2  18  18.79210   0.4979
   5   2  19  10.77530   0.3485
   5   2  20  43.16600   1.0528
   5   2  21  124.9420   2.9408
   5   2  22  11.60280   0.3420
   5   2  23   1.00445   0.0844
   5   2  24   1.68823   0.0982
   5   2  25   3.92250   0.2725
   5   2  26   9.24493   0.3063
   5   2  27   7.50834   0.2577
   5   2  28   7.54140   0.2536
   5   2  29  27.16070   0.9698
   5   2  30   1.09350   0.1045
   5   2  31 0.1293400   0.0752
   5   2  32 0.0553900   0.1848
   5   3   0   5.08697   0.2197
   5   3   1 0.4530900   0.0549
   5   3   2  320.4440   7.3327
   5   3   3  284.7390   6.5026
   5   3   4  1256.150  28.5266
   5   3   5  287.9060   6.6225
   5   3   6  48.66280   1.1788
   5   3   7  162.7290   3.7069
   5   3   8  83.67450   1.9463
   5   3   9  178.5580   4.4311
   5   3  10  40.24800   0.9961
   5   3  11  628.3430  14.4091
   5   3  12  111.6330   2.6108
   5   3  13   7.21669   0.2449
   5   3  14  21.07790   0.5969
   5   3  15  38.79840   1.0725
   5   3  16  250.3290   5.7396
   5   3  17  125.5340   3.0923
   5   3  18  13.07560   0.3540
   5   3  19  26.33740   0.7175
   5   3  20 0.3200200   0.0484
   5   3  21  16.40590   0.4504
   5   3  22 0.3665100   0.0565
   5   3  23  19.24220   0.5129
   5   3  24  45.87850   1.2375
   5   3  25 0.5746100   0.0705
   5   3  26   5.35699   0.2162
   5   3  27 0.6726500   0.0859
   5   3  28   6.98547   0.2445
   5   3  29 0.8145000   0.1054
   5   3  30 0.4007600   0.0764
   5   3  31   1.83690   0.1624
   5   4   0  31.19590   0.8544
   5   4   1  91.24710   2.1294
   5   4   2  11.51320   0.3513
   5   4   3  12.14060   0.3801
   5   4   4  28.63360   0.7972
   5   4   5  480.3120  10.9441
   5   4   6  323.0260   7.6156
   5   4   7  176.4040   4.0394
   5   4   8  57.58010   1.3699
   5   4   9 0.4236700   0.0529
   5   4  10  15.52540   0.4581
   5   4  11   4.09905   0.1857
   5   4  12  112.1490   2.6297
   5   4  13  51.17140   1.3211
   5   4  14  47.65490   1.1408
   5   4  15  107.8320   2.5444
   5   4  16  24.01980   0.6158
   5   4  17   1.94589   0.0968
   5   4  18   2.49410   0.1347
   5   4  19   7.29573   0.2204
   5   4  20  16.62270   0.4426
   5   4  21   8.97823   0.2716
   5   4  22  29.58930   0.7397
   5   4  23  34.50260   0.8438
   5   4  24  21.86140   0.6180
   5   4  25 0.1841900   0.0681
   5   4  26   6.58403   0.2321
   5   4  27  16.88830   0.4902
   5   4  28  11.06220   0.3589
   5   4  29   4.58242   0.2313
   5   4  30 0.0780200   0.0652
   5   4  31 0.3093400   0.0817
   5   5   0  39.13290   0.9668
   5   5   1   4.43056   0.1773
   5   5   2  30.12410   0.7892
   5   5   3  222.4450   5.0907
   5   5   4  97.82170   2.3179
   5   5   5  466.4740  10.6304
   5   5   6  75.44040   1.8086
   5   5   7  123.2900   2.8709
   5   5   8   4.13459   0.1638
   5   5   9  140.4130   3.3483
   5   5  10  161.9310   3.8958
   5   5  11   4.65877   0.2072
   5   5  12  21.92810   0.5685
   5   5  13  133.1660   3.1158
   5   5  14 0.2051100   0.0437
   5   5  15  54.44640   1.3025
   5   5  16  78.29790   1.9614
   5   5  17  95.50980   2.2024
   5   5  18 0.6144500   0.0689
   5   5  19   3.00670   0.1260
   5   5  20   8.21677   0.2457
   5   5  21   6.04316   0.1937
   5   5  22   8.06334   0.2463
   5   5  23   8.91235   0.2646
   5   5  24   2.61047   0.1192
   5   5  25  60.91920   1.4785
   5   5  26   1.96093   0.1206
   5   5  27 0.0863600   0.0627
   5   5  28   1.04990   0.4283
   5   5  29   2.34682   0.1561
   5   5  30   1.00329   0.1053
   5   5  31   1.69964   0.1368
   5   6   0  22.74290   0.6517
   5   6   1  355.1950   8.0899
   5   6   2  128.4860   2.9724
   5   6   3  423.0660   9.6767
   5   6   4  62.80150   1.5054
   5   6   5  53.70050   1.2954
   5   6   6  105.0510   2.4387
   5   6   7  676.9750  15.6561
   5   6   8  29.63380   0.7711
   5   6   9  27.55550   0.7594
   5   6  10   1.57580   0.1471
   5   6  11  18.43210   0.5090
   5   6  12   1.25784   0.1306
   5   6  13  239.5790   5.6233
   5   6  14  82.45970   1.9464
   5   6  15  203.0930   4.7705
   5   6  16   2.39116   0.1074
   5   6  17   6.10966   0.2343
   5   6  18  36.51910   0.9045
   5   6  19  76.26440   1.8311
   5   6  20 0.2018200   0.0493
   5   6  21  13.05320   0.3603
   5   6  22   1.53142   0.0832
   5   6  23  20.37310   0.5896
   5   6  24 0.3465300   0.0573
   5   6  25  11.99080   0.3715
   5   6  26   1.80545   0.1026
   5   6  27  11.40910   0.5480
   5   6  28 0.3204800   0.1146
   5   6  29   1.53734   0.1186
   5   6  30   1.54650   0.1248
   5   6  31 0.4300000   0.3819
   5   7   0  58.97660   1.4140
   5   7   1  433.8130  10.2102
   5   7   2  38.04300   0.9441
   5   7   3  231.6490   5.3297
   5   7   4  300.9210   6.8970
   5   7   5  12.06230   0.3512
   5   7   6   2.68320   0.1241
   5   7   7  29.90630   0.7663
   5   7   8  58.46810   1.4218
   5   7   9  61.73450   1.5483
   5   7  10 0.8005800   0.0791
   5   7  11   6.31340   0.2226
   5   7  12  10.34100   0.3156
   5   7  13  10.69200   0.3198
   5   7  14  31.26200   0.7866
   5   7  15 0.6141200   0.0596
   5   7  16  86.11090   2.1326
   5   7  17  11.32300   0.3203
   5   7  18 0.1757000   0.0504
   5   7  19  44.98720   1.0865
   5   7  20 0.4000400   0.0704
   5   7  21   8.87077   0.2559
   5   7  22   3.05299   0.1276
   5   7  23   8.44145   0.2795
   5   7  24  11.04140   0.3741
   5   7  25  31.81720   0.8764
   5   7  26   3.74919   0.1914
   5   7  27   6.31751   0.3856
   5   7  28   3.00489   0.2041
   5   7  29   1.35658   0.1221
   5   7  30 0.0603600   0.0817
   5   8   0  64.67590   1.6879
   5   8   1  302.2630   7.1482
   5   8   2  17.70200   0.4785
   5   8   3   4.25250   0.1615
   5   8   4  15.33860   0.4324
   5   8   5   1.02070   0.1294
   5   8   6  205.8300   4.7429
   5   8   7  166.1400   3.8431
   5   8   8 0.5425700   0.0595
   5   8   9  345.7180   7.9301
   5   8  10   1.97856   0.1103
   5   8  11  55.65740   1.3508
   5   8  12  10.27380   0.3064
   5   8  13  190.1880   4.4254
   5   8  14  57.29530   1.4336
   5   8  15   8.12048   0.2773
   5   8  16  17.67210   0.4770
   5   8  17   7.34312   0.2392
   5   8  18   3.32765   0.1319
   5   8  19  36.41200   0.8857
   5   8  20   1.13932   0.0754
   5   8  21  45.23450   1.1659
   5   8  22  28.09550   0.7334
   5   8  23   4.99056   0.1875
   5   8  24   8.03174   0.2745
   5   8  25   1.15617   0.1042
   5   8  26   5.43372   0.2099
   5   8  27 0.5656200   0.0911
   5   8  28   6.41049   0.3305
   5   8  29   3.38577   0.2167
   5   9   0  24.65030   0.6625
   5   9   1  146.7100   3.5513
   5   9   2   6.25098   0.2162
   5   9   3  131.7100   3.3603
   5   9   4  241.4050   6.0147
   5   9   5  10.69220   0.3136
   5   9   6  90.83450   2.1384
   5   9   7  39.68860   1.0244
   5   9   8 0.5530200   0.0609
   5   9   9   7.98368   0.2555
   5   9  10  297.2750   7.2208
   5   9  11  134.6850   3.1346
   5   9  12  77.81520   1.8436
   5   9  13   3.45708   0.1471
   5   9  14   5.54718   0.2123
   5   9  15   5.22707   0.1989
   5   9  16  65.05450   1.5578
   5   9  17   5.57727   0.1889
   5   9  18  38.88400   0.9548
   5   9  19  44.63540   1.1982
   5   9  20 0.5813600   0.0765
   5   9  21 0.1731400   0.0523
   5   9  22  27.69890   0.7285
   5   9  23   6.11375   0.2345
   5   9  24   3.13185   0.1438
   5   9  25 0.7074100   0.0809
   5   9  26 0.7131600   0.0786
   5   9  27   6.37823   0.2651
   5   9  28 0.1454500   0.0973
   5   9  29   1.13305   0.1502
   5  10   0  502.6810  11.8556
   5  10   1  11.24730   0.3368
   5  10   2  14.19610   0.3878
   5  10   3   6.17152   0.2043
   5  10   4  155.2350   3.7057
   5  10   5  17.76780   0.4933
   5  10   6 0.3014400   0.0732
   5  10   7   1.26570   0.0927
   5  10   8  43.61010   1.1020
   5  10   9  17.15270   0.4697
   5  10  10   1.32362   0.0893
   5  10  11  18.18150   0.5007
   5  10  12  85.96260   2.0303
   5  10  13 0.6347700   0.0715
   5  10  14  14.28140   0.4153
   5  10  15 0.8744900   0.0968
   5  10  16  14.56450   0.4065
   5  10  17   1.32092   0.0914
   5  10  18  19.37350   0.5180
   5  10  19   1.12034   0.0807
   5  10  20  43.18120   1.2119
   5  10  21   9.59221   0.2949
   5  10  22  19.37500   0.5402
   5  10  23 0.1612200   0.0624
   5  10  24 0.6072800   0.0680
   5  10  25 0.9821200   0.1092
   5  10  26 0.8436300   0.0931
   5  10  27   1.10220   0.0906
   5  10  28  14.92720   0.5189
   5  11   0  58.75720   1.3960
   5  11   1  119.3980   2.9121
   5  11   2  213.3230   5.3385
   5  11   3  10.67370   0.3177
   5  11   4  42.24080   1.0703
   5  11   5  66.76240   1.6725
   5  11   6  83.23980   2.0448
   5  11   7 0.2229300   0.0515
   5  11   8   3.20331   0.1372
   5  11   9   6.02970   0.2113
   5  11  10  162.3840   3.7847
   5  11  11 0.3067600   0.0523
   5  11  12  81.69380   2.0152
   5  11  13   3.60005   0.1835
   5  11  14  19.85030   0.5515
   5  11  15  17.98980   0.4985
   5  11  16  10.29940   0.3204
   5  11  17   8.16614   0.2938
   5  11  18  45.46210   1.1436
   5  11  19   9.82082   0.3158
   5  11  20   3.15994   0.1665
   5  11  21   1.69644   0.1090
   5  11  22  19.50790   0.5804
   5  11  23   2.03344   0.1181
   5  11  24   3.51701   0.2004
   5  11  25   1.27693   0.1231
   5  11  26   1.12716   0.1127
   5  11  27   2.03751   0.1527
   5  12   0  150.4090   3.6194
   5  12   1  39.63900   1.0488
   5  12   2  47.95000   1.1704
   5  12   3 0.2034000   0.0520
   5  12   4   4.98767   0.1912
   5  12   5  23.11270   0.6190
   5  12   6  52.17140   1.2715
   5  12   7  31.15330   0.8024
   5  12   8  105.0120   2.4415
   5  12   9  97.19880   2.3225
   5  12  10  11.15700   0.3805
   5  12  11  22.55980   0.6505
   5  12  12  11.41900   0.3645
   5  12  13  52.15710   1.2600
   5  12  14  81.52640   1.9359
   5  12  15 0.3935600   0.0724
   5  12  16  18.66720   0.5127
   5  12  17 0.3336700   0.0724
   5  12  18 0.8297800   0.0769
   5  12  19   6.93279   0.2347
   5  12  20  15.91130   0.4820
   5  12  21  14.10130   0.4444
   5  12  22  13.71170   0.4052
   5  12  23  10.22940   0.3512
   5  12  24 0.4150500   0.0804
   5  12  25 0.6802600   0.0947
   5  12  26   2.90648   0.1754
   5  13   0   5.70047   0.2279
   5  13   1  93.38800   2.2664
   5  13   2  60.58270   1.4619
   5  13   3  28.48700   0.7387
   5  13   4  55.57720   1.5436
   5  13   5  22.21840   0.6149
   5  13   6 0.2731900   0.0687
   5  13   7   1.19114   0.0836
   5  13   8  42.03340   1.0897
   5  13   9   8.88194   0.3039
   5  13  10   3.34253   0.1483
   5  13  11   2.44834   0.1368
   5  13  12   9.23929   0.3098
   5  13  13   7.72967   0.2691
   5  13  14   1.07755   0.0879
   5  13  15   4.10985   0.1827
   5  13  16   4.74995   0.2305
   5  13  17 0.6515900   0.0938
   5  13  18  15.04950   0.4512
   5  13  19  11.40400   0.3541
   5  13  20   1.42268   0.1085
   5  13  21 0.2942400   0.1118
   5  13  22   1.69652   0.1786
   5  13  23   4.20499   0.2033
   5  13  24  12.32670   0.4191
   5  13  25 0.8363700   0.1054
   5  14   0   2.76520   0.1429
   5  14   1  22.20240   0.6057
   5  14   2  92.43820   2.3064
   5  14   3  20.22930   0.5847
   5  14   4  41.11290   1.0989
   5  14   5  41.94310   1.0632
   5  14   6  116.4930   2.8167
   5  14   7  11.75000   0.3653
   5  14   8  23.39440   0.6172
   5  14   9  15.75480   0.4425
   5  14  10   2.42245   0.1408
   5  14  11   3.08673   0.1418
   5  14  12 0.8156300   0.0821
   5  14  13  11.34440   0.3611
   5  14  14  87.25100   2.2109
   5  14  15  15.83680   0.4554
   5  14  16   1.98721   0.1362
   5  14  17 0.2837600   0.0723
   5  14  18  24.76420   0.7450
   5  14  19   2.49271   0.1473
   5  14  20   3.28809   0.5254
   5  14  21   7.22287   0.2755
   5  14  22 0.9472500   0.0893
   5  14  23 0.8886800   0.1044
   5  15   0  19.30550   0.5564
   5  15   1   4.70244   0.2149
   5  15   2 0.2887100   0.0850
   5  15   3  16.97300   0.5026
   5  15   4  21.85210   0.6631
   5  15   5  87.94160   2.1361
   5  15   6   5.97101   0.2500
   5  15   7   3.41215   0.1747
   5  15   8   3.44481   0.1614
   5  15   9  18.27670   0.4999
   5  15  10   1.84156   0.1504
   5  15  11  16.08650   0.4790
   5  15  12 0.0926000   0.0900
   5  15  13  20.41710   0.5918
   5  15  14   7.14313   0.2766
   5  15  15  13.26900   0.4156
   5  15  16   1.67558   0.1253
   5  15  17  30.17630   0.8382
   5  15  18 0.5102400   0.1193
   5  15  19 0.2773400   0.0985
   5  15  20   3.20362   0.1880
   5  15  21 0.0754800   0.0677
   5  15  22   1.09465   0.1117
   5  16   0   3.86537   0.3172
   5  16   1   4.88635   0.2213
   5  16   2 0.4704800   0.0822
   5  16   3 0.4913400   0.0853
   5  16   4 0.6753700   0.0792
   5  16   5  68.99890   1.8663
   5  16   6 0.3879800   0.0846
   5  16   7  13.71610   0.5102
   5  16   8   7.81378   0.3200
   5  16   9   3.67864   0.1678
   5  16  10 0.2183000   0.0868
   5  16  11 0.8329500   0.1205
   5  16  12   7.20811   0.3970
   5  16  13   2.04837   0.1374
   5  16  14 0.1526100   0.0729
   5  16  15  16.52050   0.5174
   5  16  17 0.4253200   0.1738
   5  16  18 0.2170700   0.0743
   5  16  19 0.7394300   0.1441
   5  16  20   1.36432   0.1262
   5  16  21 0.7893700   0.1578
   5  17   0 0.2412100   0.0923
   5  17   1   1.10185   0.2122
   5  17   2   6.55370   0.3062
   5  17   3  21.15970   0.7066
   5  17   4   9.79990   0.3970
   5  17   5  63.26420   1.7513
   5  17   6 0.3770000   0.0733
   5  17   7   1.82372   0.1477
   5  17   8   9.22181   0.3402
   5  17   9  24.36850   0.8374
   5  17  10   6.67880   0.2756
   5  17  11  35.20830   1.2292
   5  17  12 0.4236300   0.0865
   5  17  13  11.80100   0.4112
   5  17  14 0.1193900   0.0883
   5  17  15  13.60830   0.5261
   5  17  16 0.7565300   0.1329
   5  17  17  19.58650   0.8008
   5  17  18 0.1807000   0.0993
   5  17  19   1.95529   0.1720
   5  18   0 0.4881300   0.0988
   5  18   1  27.50860   0.8548
   5  18   2   5.79794   0.2605
   5  18   3   4.55895   0.2266
   5  18   4   5.87575   0.3574
   5  18   5 0.1181900   0.0774
   5  18   6  10.81410   0.3619
   5  18   7  13.29990   0.4774
   5  18   8   5.55685   0.2340
   5  18   9   3.51359   0.2001
   5  18  10 0.2360800   0.0826
   5  18  11 0.8023300   0.1424
   5  18  12 0.1114100   0.1613
   5  18  13   5.17671   0.3083
   5  18  14  10.60710   0.4175
   5  18  15   1.41132   0.1495
   5  18  16 0.3213800   0.0996
   5  18  17   4.89211   0.2915
   5  19   0  15.30060   0.7057
   5  19   1  10.65670   0.4582
   5  19   2  13.51350   0.4830
   5  19   3  11.88000   0.4747
   5  19   4   2.39339   0.2178
   5  19   5 0.4520300   0.1290
   5  19   6   4.09500   0.2833
   5  19   7   1.57081   0.1831
   5  19   8   1.97545   0.1500
   5  19   9   5.86634   0.3559
   5  19  10 0.1167100   0.1887
   5  19  11   9.88176   0.5823
   5  19  13 0.8522600   0.1428
   5  19  14 0.9599400   0.1369
   5  20   0  10.41940   0.4930
   5  20   1   9.81651   0.4588
   5  20   2   3.34578   0.2760
   5  20   3 0.0378100   0.0910
   5  20   4 0.0097200   0.0943
   5  20   5 0.0988600   0.0896
   5  20   6   2.56326   0.1991
   5  20   7   2.82048   0.2265
   5  20   8  17.43410   0.5187
   5  20   9  11.29090   0.7558
   5  20  10   1.33952   0.1557
   5  20  11 0.9317000   0.2400
   5  21   1   1.44486   0.1890
   5  21   2  13.95520   0.7213
   5  21   3   1.47091   0.1745
   5  21   4   1.28439   0.1447
   5  21   5 0.3345100   0.1560
   5  21   6 0.2949100   0.1349
   6   0   0  10.92560   0.3553
   6   0   1 0.4033900   0.1084
   6   0   2  868.7600  20.2774
   6   0   3 0.3750800   0.1245
   6   0   4  625.3110  14.6893
   6   0   5 0.1518300   0.0631
   6   0   6  115.1050   2.7079
   6   0   7 0.2840400   0.0836
   6   0   8  328.9210   7.5172
   6   0   9 0.1618900   0.1117
   6   0  10   1.96332   0.1406
   6   0  11 0.2649400   0.0944
   6   0  12  79.08460   1.9047
   6   0  13 0.0117900   0.0555
   6   0  14  80.63030   2.3070
   6   0  15 0.0770400   0.0619
   6   0  16  32.20380   0.9160
   6   0  17 0.1503000   0.1518
   6   0  18 0.6732500   0.0908
   6   0  19 0.0334600   0.0523
   6   0  20   7.95466   0.3104
   6   0  21 0.1974500   0.0694
   6   0  22   2.48135   0.1439
   6   0  24  62.56230   1.5788
   6   0  26   5.97585   0.2661
   6   0  27 0.2067200   0.1092
   6   0  28 0.1357500   0.1252
   6   0  29 0.1521300   0.0865
   6   0  30   3.49566   0.2507
   6   1   0  17.38250   0.4714
   6   1   1  75.07750   1.7580
   6   1   2  309.7270   7.1949
   6   1   3  17.39890   0.4833
   6   1   4   4.73006   0.1785
   6   1   5  745.1030  17.1886
   6   1   6  351.9380   8.1503
   6   1   7  15.17700   0.4190
   6   1   8  75.99080   1.7698
   6   1   9  28.11160   0.7569
   6   1  10  72.68280   1.6942
   6   1  11 0.8096400   0.0664
   6   1  12  55.62150   1.4539
   6   1  13  25.52910   0.6491
   6   1  14  376.5500   8.7865
   6   1  15   2.41327   0.1255
   6   1  16   5.91114   0.1996
   6   1  17  30.07250   0.8624
   6   1  18  28.55010   0.7142
   6   1  19  15.87110   0.4220
   6   1  20  60.68230   1.5805
   6   1  21   1.20954   0.0861
   6   1  22  29.05980   0.7293
   6   1  23   6.63405   0.2839
   6   1  24   4.71196   0.1777
   6   1  25 0.7347300   0.0807
   6   1  26  34.52690   0.9805
   6   1  27 0.3501100   0.0627
   6   1  28   1.00498   0.1098
   6   1  29 0.0177200   0.0636
   6   1  30 0.2423100   0.0755
   6   2   0  84.90420   1.9861
   6   2   1  179.2660   4.1465
   6   2   2  446.0440  10.1333
   6   2   3  39.77740   1.2430
   6   2   4  98.00460   2.5357
   6   2   5  69.22690   1.6205
   6   2   6   4.87608   0.1772
   6   2   7  21.14720   0.5384
   6   2   8  162.7320   3.7254
   6   2   9  28.92090   0.7952
   6   2  10  167.1500   3.9152
   6   2  11  164.9970   3.8999
   6   2  12   5.52369   0.1928
   6   2  13  108.9080   2.6682
   6   2  14   3.61393   0.1446
   6   2  15  136.6890   3.5575
   6   2  16  55.40910   1.3856
   6   2  17  55.05640   1.3804
   6   2  18  32.88790   0.8086
   6   2  19 0.1165600   0.0454
   6   2  20 0.3173800   0.0565
   6   2  21 0.4675800   0.0523
   6   2  22   7.69520   0.2379
   6   2  23  33.38580   0.9540
   6   2  24  11.85440   0.3385
   6   2  25   8.70181   0.2753
   6   2  26   4.32222   0.2088
   6   2  27   8.09105   0.2879
   6   2  28 0.2244900   0.0821
   6   2  29 0.8058100   0.0853
   6   2  30   6.34268   0.2556
   6   3   0  470.5920  10.7075
   6   3   1  187.6860   4.2979
   6   3   2  79.14070   1.8634
   6   3   3   4.17087   0.2138
   6   3   4  86.37540   2.0302
   6   3   5  532.6030  12.1409
   6   3   6   5.32381   0.1871
   6   3   7  56.05640   1.3201
   6   3   8  171.1290   3.9543
   6   3   9  10.62730   0.3173
   6   3  10  66.89070   1.6949
   6   3  11  60.73820   1.4722
   6   3  12  109.2110   2.5259
   6   3  13   4.55825   0.1674
   6   3  14   8.68216   0.2738
   6   3  15   9.25671   0.2793
   6   3  16  23.91060   0.6380
   6   3  17  12.81420   0.3692
   6   3  18   2.95031   0.1394
   6   3  19   2.32484   0.1082
   6   3  20  28.27770   0.7132
   6   3  21   7.79421   0.2370
   6   3  22 0.3985200   0.0528
   6   3  23  11.44790   0.3464
   6   3  24 0.7841400   0.0984
   6   3  25 0.5036700   0.0603
   6   3  26   1.21456   0.0928
   6   3  27   5.69206   0.2728
   6   3  28  21.62480   0.6241
   6   3  29   5.09738   0.2151
   6   3  30 0.4182800   0.0836
   6   4   0  122.7930   2.8409
   6   4   1  66.97560   1.6337
   6   4   2  35.65580   0.8769
   6   4   3  186.7630   4.2463
   6   4   4   1.69838   0.1302
   6   4   5  134.4370   3.1890
   6   4   6  180.2100   4.1681
   6   4   7  16.60110   0.4650
   6   4   8  15.55450   0.4482
   6   4   9  213.0690   5.0441
   6   4  10  212.9210   5.0720
   6   4  11  162.2240   4.0770
   6   4  12 0.1600900   0.0447
   6   4  13 0.8371700   0.0726
   6   4  14  12.69250   0.3541
   6   4  15  16.76290   0.4574
   6   4  16   9.22869   0.3691
   6   4  17  91.62910   2.2114
   6   4  18  77.54140   1.8521
   6   4  19  28.00040   0.6928
   6   4  20 0.9463100   0.0741
   6   4  21  20.51540   0.5433
   6   4  22  41.06420   1.1206
   6   4  23  33.51820   0.8750
   6   4  24 0.8226200   0.0971
   6   4  25   2.56797   0.1253
   6   4  26   1.61631   0.1138
   6   4  27 0.4184000   0.1296
   6   4  28   2.43911   0.1462
   6   4  29   6.76786   0.2621
   6   4  30   2.46571   0.2147
   6   5   0  227.2920   5.2886
   6   5   1  94.78820   2.2250
   6   5   2   1.00979   0.0823
   6   5   3  127.9520   2.9307
   6   5   4  68.21280   1.6083
   6   5   5  12.69640   0.3699
   6   5   6  61.51790   1.4808
   6   5   7  426.3130   9.8668
   6   5   8   2.21320   0.1846
   6   5   9  55.12660   1.3126
   6   5  10  45.39630   1.1265
   6   5  11  111.0050   2.5767
   6   5  12   5.31910   0.1882
   6   5  13  80.19370   1.9730
   6   5  14  27.09350   0.7753
   6   5  15  23.20930   0.6066
   6   5  16   2.57377   0.1263
   6   5  17  21.94260   0.5548
   6   5  18   1.20490   0.0767
   6   5  19  111.0540   2.6348
   6   5  20   3.25048   0.1308
   6   5  21  30.19120   0.7467
   6   5  22 0.0759900   0.0600
   6   5  23 0.0970600   0.0580
   6   5  24   2.10638   0.1147
   6   5  25 0.3971800   0.0659
   6   5  26 0.2025900   0.0784
   6   5  27  17.81950   0.7730
   6   5  28   1.66784   0.1430
   6   5  29   9.04860   0.3463
   6   6   0  114.8080   2.6733
   6   6   1  669.9750  15.6445
   6   6   2  101.1740   2.3416
   6   6   3  201.4290   4.6128
   6   6   4  11.50600   0.3749
   6   6   5  17.65680   0.5164
   6   6   6 0.8378500   0.0961
   6   6   7  17.44910   0.5800
   6   6   8  47.18070   1.1408
   6   6   9  328.1600   7.6418
   6   6  10   9.88705   0.2957
   6   6  11  24.43330   0.6165
   6   6  12  58.43060   1.3799
   6   6  13  23.83920   0.6008
   6   6  14 0.1812400   0.0586
   6   6  15 0.4094900   0.0723
   6   6  16  14.61620   0.3875
   6   6  17  34.22070   0.8467
   6   6  18   2.90373   0.1178
   6   6  19  28.19340   0.7204
   6   6  20 0.3878700   0.0603
   6   6  21   9.29072   0.3209
   6   6  22 0.4139900   0.0979
   6   6  23 0.3224100   0.0734
   6   6  24   3.31472   0.1560
   6   6  25  11.91540   0.3684
   6   6  26   2.54207   0.4096
   6   6  27   9.30575   0.3538
   6   6  28 0.9162300   0.1545
   6   6  29   3.27246   0.1997
   6   7   0  111.5650   2.6079
   6   7   1  85.36540   2.0197
   6   7   2  44.26200   1.0917
   6   7   3   4.13368   0.1678
   6   7   4   1.19946   0.1125
   6   7   5  12.55030   0.3957
   6   7   6 0.3657500   0.0747
   6   7   7  147.5340   3.4124
   6   7   8  110.9430   2.6188
   6   7   9  66.40090   1.5824
   6   7  10  16.42320   0.4602
   6   7  11 0.5313500   0.0615
   6   7  12  53.43380   1.2760
   6   7  13  193.8550   4.6474
   6   7  14   7.36853   0.2684
   6   7  15  72.09000   1.6914
   6   7  16  10.81590   0.3105
   6   7  17 0.0916500   0.0578
   6   7  18   3.94803   0.1585
   6   7  19  62.90860   1.5325
   6   7  20  23.04790   0.6316
   6   7  21  32.78820   0.8275
   6   7  22 0.8835700   0.0933
   6   7  23 0.2774500   0.1047
   6   7  24 0.5134300   0.0700
   6   7  25  15.73450   0.5558
   6   7  26 0.1638800   0.0725
   6   7  27   6.25125   0.2715
   6   7  28   5.87204   0.3069
   6   8   0  59.21910   1.4503
   6   8   1  34.16910   0.8330
   6   8   2   1.40300   0.0866
   6   8   3  404.4480   9.3453
   6   8   4   9.91145   0.3020
   6   8   5   5.46923   0.2361
   6   8   6  40.81470   0.9787
   6   8   7  170.8250   4.1671
   6   8   8   1.56792   0.0922
   6   8   9  12.20290   0.3604
   6   8  10  137.7230   3.3247
   6   8  11   7.45300   0.2427
   6   8  12 0.4999500   0.0579
   6   8  13 0.2809100   0.0662
   6   8  14   1.89443   0.1072
   6   8  15  57.87650   1.3943
   6   8  16  10.92840   0.3245
   6   8  17 0.1892400   0.0433
   6   8  18  42.93220   1.0776
   6   8  19 0.3714500   0.0627
   6   8  20 0.0509000   0.0564
   6   8  21   6.94328   0.2907
   6   8  22  23.49190   0.6274
   6   8  23   9.94684   0.3241
   6   8  24 0.6264100   0.0846
   6   8  25  11.72570   0.4256
   6   8  26   3.13710   0.1875
   6   8  27 0.0164200   0.0892
   6   8  28   1.66134   0.1738
   6   9   0  237.9200   5.7035
   6   9   1  15.38280   0.4454
   6   9   2  39.80320   1.0125
   6   9   3  88.81290   2.1534
   6   9   4  194.6480   4.8082
   6   9   5  98.90220   2.3103
   6   9   6  192.5540   4.4119
   6   9   7   7.43431   0.2370
   6   9   8 0.7957600   0.0646
   6   9   9   4.03343   0.1616
   6   9  10  14.61340   0.4078
   6   9  11   3.64925   0.1563
   6   9  12  23.53970   0.6847
   6   9  13  14.88120   0.5479
   6   9  14  17.01370   0.4581
   6   9  15  38.90830   0.9803
   6   9  16 0.2471500   0.0616
   6   9  17  18.19370   0.4806
   6   9  18   1.11219   0.0792
   6   9  19 0.1528600   0.0677
   6   9  20 0.5042300   0.1099
   6   9  21   5.64644   0.2243
   6   9  22  11.98070   0.3806
   6   9  23   3.67180   0.2122
   6   9  24   1.31000   0.1330
   6   9  25   8.68530   0.3438
   6   9  26 0.8257700   0.0785
   6   9  27 0.6917300   0.0974
   6  10   0  20.88250   0.6138
   6  10   1  10.43140   0.3150
   6  10   2  21.21770   0.5544
   6  10   3  13.89000   0.3956
   6  10   4  152.5450   3.6665
   6  10   5  11.10280   0.3237
   6  10   6 0.2553500   0.0510
   6  10   7   1.40628   0.0832
   6  10   8   8.05173   0.2491
   6  10   9   1.65692   0.1568
   6  10  10  52.28880   1.2934
   6  10  11  23.22790   0.6205
   6  10  12  152.6760   3.7738
   6  10  13   8.12612   0.2854
   6  10  14   3.67023   0.1478
   6  10  15   4.79836   0.1905
   6  10  16  170.6270   3.9805
   6  10  17   6.83857   0.2664
   6  10  18   9.21106   0.3162
   6  10  19   1.19172   0.0948
   6  10  20 0.5835600   0.0694
   6  10  21 0.1121100   0.0627
   6  10  22   8.06734   0.3391
   6  10  23   3.62277   0.3022
   6  10  24  43.61770   1.4750
   6  10  25 0.9177000   0.1031
   6  10  26 0.3378300   0.0947
   6  11   0  66.13380   1.6122
   6  11   1 0.4354100   0.0748
   6  11   2  71.88430   1.8170
   6  11   3   8.33406   0.2658
   6  11   4  87.94280   2.1412
   6  11   5  20.99370   0.5575
   6  11   6  187.4310   4.5507
   6  11   7 0.2359800   0.0686
   6  11   8   1.06618   0.0829
   6  11   9   2.34396   0.1198
   6  11  10 0.1680800   0.0601
   6  11  11  19.69820   0.5452
   6  11  12  21.41560   0.5773
   6  11  13 0.8696600   0.0948
   6  11  14  48.12440   1.1924
   6  11  15   5.13662   0.2002
   6  11  16   1.43815   0.1360
   6  11  17 0.2910900   0.0784
   6  11  18 0.8452300   0.0775
   6  11  19 0.7843400   0.0858
   6  11  20   6.24891   0.2242
   6  11  21 0.1140100   0.0653
   6  11  22  12.49540   0.5279
   6  11  23 0.1702300   0.0676
   6  11  24 0.4488100   0.0891
   6  11  25   4.72528   0.2288
   6  11  26   8.83000   1.2032
   6  12   0   2.67371   0.1651
   6  12   1 0.5971500   0.1013
   6  12   2  66.32290   1.6260
   6  12   3  109.7420   2.8423
   6  12   4  49.35760   1.2865
   6  12   5   1.54295   0.1296
   6  12   6   9.12253   0.2885
   6  12   7  118.3920   2.7337
   6  12   8  56.86380   1.4096
   6  12   9   7.98448   0.2602
   6  12  10  15.98620   0.4604
   6  12  11 0.3134200   0.0595
   6  12  12  15.68280   0.4518
   6  12  14   7.68827   0.2678
   6  12  15  20.16490   0.6157
   6  12  16   8.54989   0.3177
   6  12  17  10.89480   0.3543
   6  12  18  11.29910   0.3458
   6  12  19   1.71650   0.1159
   6  12  20 0.1076100   0.0585
   6  12  21   8.26097   0.5206
   6  12  22   2.68343   0.1630
   6  12  23 0.4038900   0.0884
   6  12  24   7.04374   0.3240
   6  13   0  31.87010   0.9350
   6  13   1 0.4143700   0.0744
   6  13   2 0.9324300   0.0799
   6  13   3  24.32830   0.6593
   6  13   4   2.02219   0.1237
   6  13   5  33.02770   0.8444
   6  13   6   4.81680   0.1851
   6  13   7   3.32428   0.1483
   6  13   8  73.48270   1.7546
   6  13   9   7.05568   0.2775
   6  13  10 0.0756800   0.0595
   6  13  11 0.8674700   0.0934
   6  13  12  23.30240   0.6652
   6  13  13  28.64220   0.7826
   6  13  14  14.38300   0.5018
   6  13  15  24.86560   0.6935
   6  13  16  10.32480   0.3477
   6  13  17   7.49575   0.2625
   6  13  18   7.42460   0.2727
   6  13  19   3.47116   0.2268
   6  13  20  26.79620   0.8047
   6  13  21   5.34548   0.2744
   6  13  22 0.8805700   0.1019
   6  13  23 0.3446000   0.0938
   6  14   0  33.38920   0.9125
   6  14   1  24.90340   0.7081
   6  14   2  102.4650   2.8791
   6  14   3  16.40830   0.5333
   6  14   4   1.57764   0.1081
   6  14   5   6.46097   0.2528
   6  14   6 0.8356900   0.0935
   6  14   7   4.26126   0.2009
   6  14   8  36.94860   0.9468
   6  14   9  18.18820   0.5101
   6  14  10  26.32780   0.7753
   6  14  11   9.52026   0.3852
   6  14  12  11.02120   0.5411
   6  14  13 0.2127700   0.0660
   6  14  14 0.9192500   0.0872
   6  14  15 0.6631600   0.0811
   6  14  16 0.4046600   0.0768
   6  14  17  11.60670   0.3686
   6  14  18   6.51465   0.3646
   6  14  19   3.71655   0.2200
   6  14  20 0.0883800   0.0739
   6  14  21 0.2758300   0.0894
   6  14  22 0.9733100   0.1230
   6  15   0   3.41952   0.1889
   6  15   1  11.84370   0.3836
   6  15   2 0.1938000   0.1274
   6  15   3  10.42350   0.4017
   6  15   4   1.36382   0.1241
   6  15   5  10.39030   0.4776
   6  15   6   1.87970   0.1293
   6  15   7  32.50670   0.9193
   6  15   8  34.41930   0.9465
   6  15   9   3.44017   0.2271
   6  15  10   2.47081   0.2026
   6  15  11  37.50930   1.2576
   6  15  12   6.29950   0.2501
   6  15  13   3.82890   0.1859
   6  15  14   5.31497   0.2599
   6  15  15   2.00638   0.1280
   6  15  16   9.95586   0.4061
   6  15  17 0.0506500   0.0781
   6  15  18   2.48155   0.1472
   6  15  19   4.93729   0.2323
   6  15  20   8.12419   0.3098
   6  15  21   2.62500   3.6701
   6  16   0 0.7829700   0.2440
   6  16   1   9.89142   0.5265
   6  16   2 0.2401500   0.1005
   6  16   3   7.22780   0.3818
   6  16   4  10.18410   0.3747
   6  16   5  11.19240   0.4725
   6  16   6   6.16330   0.2926
   6  16   7  13.77920   0.4283
   6  16   8 0.2443800   0.0731
   6  16   9  37.55860   1.3450
   6  16  10 0.1549300   0.0714
   6  16  11  26.35870   0.8629
   6  16  12 0.4348100   0.1032
   6  16  13 0.1290200   0.0768
   6  16  15   1.21724   0.1464
   6  16  16   1.03246   0.1114
   6  16  17  25.56610   0.7455
   6  16  18 0.5443900   0.0851
   6  16  19   6.26266   0.3241
   6  17   0 0.3830100   0.0827
   6  17   1  21.29860   0.9107
   6  17   2  14.34620   0.6643
   6  17   3  12.45330   0.4496
   6  17   4 0.1630200   0.0736
   6  17   5  18.73090   0.6982
   6  17   6   7.01180   0.3167
   6  17   7  23.29860   0.7222
   6  17   8   5.31430   0.2500
   6  17   9   1.34081   0.1264
   6  17  10 0.5380200   0.1517
   6  17  11   9.83855   0.6834
   6  17  12 0.5236700   0.0911
   6  17  13   2.95036   0.1910
   6  17  14 0.3336100   0.0880
   6  17  15 0.0997400   0.0877
   6  17  16   2.16553   0.1707
   6  17  17 0.5337700   0.1309
   6  18   0  10.58490   0.4299
   6  18   1 0.5971200   0.1052
   6  18   2  16.65570   0.7468
   6  18   3  11.32000   0.5090
   6  18   4 0.1431700   0.1018
   6  18   5   2.46177   0.1601
   6  18   6 0.0325100   0.0683
   6  18   7 0.8250000   0.1235
   6  18   8   9.43995   0.5411
   6  18   9   1.92433   0.2374
   6  18  10   4.39366   0.2706
   6  18  11  15.79210   0.6920
   6  18  12   4.18436   0.3603
   6  18  13   2.19011   0.2101
   6  18  14 0.3915900   0.1323
   6  18  15  10.65500   2.3466
   6  19   0 0.7169100   0.1476
   6  19   1   9.45000   0.4541
   6  19   2   2.32528   0.1877
   6  19   3   1.06059   0.2271
   6  19   4 0.2675600   0.0941
   6  19   5  17.77160   0.6285
   6  19   6   1.95307   0.2247
   6  19   7   2.21825   0.1957
   6  19   8   7.02369   0.3393
   6  19   9 0.1645700   0.0971
   6  19  10   2.64876   0.2232
   6  19  11   1.25603   0.2009
   6  19  12   4.78500   0.6231
   6  20   0   1.71477   0.1470
   6  20   1   1.58309   0.1940
   6  20   2   7.89818   0.3981
   6  20   3   9.81726   0.3837
   6  20   4  11.11210   0.5439
   6  20   5   1.88779   0.1913
   6  20   6   3.84508   0.2630
   6  20   7   3.60021   0.2952
   6  20   8   2.48000   0.2911
   6  21   0   1.86000   0.4704
   7   0   0  15.18610   0.4692
   7   0   1 0.2951000   0.0736
   7   0   2  231.5660   5.3403
   7   0   3 0.1711500   0.0720
   7   0   4   1.84816   0.1693
   7   0   5 0.1445900   0.0768
   7   0   6  22.70880   0.6409
   7   0   7 0.2114700   0.0585
   7   0   8  79.26700   2.0263
   7   0   9 0.2143100   0.0667
   7   0  10  87.81360   2.2660
   7   0  11 0.2755000   0.0891
   7   0  12   2.52633   0.2079
   7   0  13 0.1714500   0.0657
   7   0  14  50.83230   1.4821
   7   0  15 0.1822500   0.0896
   7   0  16  72.32560   1.9169
   7   0  17 0.2044400   0.0816
   7   0  18  80.34070   2.6648
   7   0  19 0.1929100   0.0794
   7   0  20  69.78770   1.8961
   7   0  22 0.6415500   0.1335
   7   0  23 0.1287800   0.1225
   7   0  24 0.3193900   0.1692
   7   0  25 0.0501700   0.0884
   7   0  26  19.85530   0.9496
   7   0  27 0.0087500   0.0951
   7   0  28  12.84430   0.6719
   7   1   0  139.1310   3.2082
   7   1   1  33.11090   0.8206
   7   1   2  327.4200   7.4289
   7   1   3  73.11040   1.8418
   7   1   4  130.2800   3.1479
   7   1   5  52.69970   1.2793
   7   1   6   9.65942   0.2733
   7   1   7  53.73470   1.3945
   7   1   8  450.4050  11.1662
   7   1   9  95.34240   2.3544
   7   1  10  111.0090   2.6630
   7   1  11   1.94500   0.1020
   7   1  12   7.40533   0.2405
   7   1  13   9.10994   0.2763
   7   1  14  39.80460   1.1398
   7   1  15  23.67710   0.6676
   7   1  16  32.13180   0.9437
   7   1  17  64.36280   1.6926
   7   1  18  18.48570   0.4855
   7   1  19   1.57116   0.1302
   7   1  20  20.40590   0.5389
   7   1  21   3.93415   0.3738
   7   1  22   3.07041   0.1546
   7   1  23   1.03123   0.0911
   7   1  24   3.45153   0.2072
   7   1  25   3.46402   0.1844
   7   1  26   3.88124   0.2220
   7   1  27 0.2589000   0.0954
   7   1  28   1.17541   0.1088
   7   1  29   6.89048   0.5518
   7   2   0  105.2050   2.4171
   7   2   1 0.4030900   0.0662
   7   2   2   1.96377   0.1148
   7   2   3  10.35470   0.3182
   7   2   4  46.45490   1.1274
   7   2   5  194.1050   4.4185
   7   2   6  129.1920   2.9572
   7   2   7  215.6860   4.8907
   7   2   8  32.51910   0.8271
   7   2   9  20.91680   0.5465
   7   2  10 0.4162400   0.0513
   7   2  11  203.9460   4.8622
   7   2  12  63.71230   1.6218
   7   2  13   1.81382   0.0984
   7   2  14  58.74040   1.5397
   7   2  15   6.51112   0.2340
   7   2  16 0.2589500   0.0581
   7   2  17  13.36050   0.3813
   7   2  18   5.39275   0.1899
   7   2  19  19.93250   0.5269
   7   2  20  30.03250   0.7863
   7   2  21   3.24855   0.1912
   7   2  22   8.93557   0.2805
   7   2  23 0.9829400   0.0767
   7   2  24   4.37824   0.1851
   7   2  25   4.09726   0.1740
   7   2  26  11.68620   0.4557
   7   2  27   4.43389   0.2670
   7   2  28   2.69113   0.1557
   7   2  29 0.2900000   0.3700
   7   3   0   3.09534   0.1536
   7   3   1  101.3880   2.3870
   7   3   2  164.0290   3.8018
   7   3   3   5.56167   0.2121
   7   3   4  65.75720   1.5472
   7   3   5   5.36719   0.1878
   7   3   6  123.5430   2.8236
   7   3   7   1.21713   0.0872
   7   3   8  11.78140   0.3272
   7   3   9  34.65080   0.8453
   7   3  10  46.88870   1.1378
   7   3  11  14.75540   0.4042
   7   3  12  49.02280   1.1710
   7   3  13   8.74219   0.2679
   7   3  14  26.96910   0.7023
   7   3  15   8.23995   0.2696
   7   3  16  28.66000   0.7366
   7   3  17  74.48420   1.8096
   7   3  18 0.5766700   0.0671
   7   3  19   7.49706   0.2390
   7   3  20  11.49120   0.3750
   7   3  21  10.06280   0.3112
   7   3  22  22.38990   0.6055
   7   3  23  18.61530   0.5554
   7   3  24  13.00480   0.3852
   7   3  25   5.93201   0.2936
   7   3  26 0.6119100   0.1519
   7   3  27 0.4339500   0.0955
   7   3  28   1.03330   0.1021
   7   4   0  181.5110   4.1454
   7   4   1  201.6990   4.5987
   7   4   2  152.1620   3.4676
   7   4   3  48.82260   1.1563
   7   4   4  251.4300   5.6730
   7   4   5  263.5680   5.9742
   7   4   6  95.74420   2.2562
   7   4   7  48.65840   1.1711
   7   4   8   2.06550   0.1068
   7   4   9 0.7318600   0.0857
   7   4  10 0.5770500   0.0575
   7   4  11  66.76710   1.6829
   7   4  12  105.4240   2.4517
   7   4  13  107.2780   2.8266
   7   4  14   6.22267   0.2321
   7   4  15 0.3445200   0.0689
   7   4  16  43.13500   1.0381
   7   4  17  11.42850   0.3276
   7   4  18 0.2162500   0.0540
   7   4  19  13.48320   0.3991
   7   4  20 0.9573500   0.1385
   7   4  21  13.13560   0.3964
   7   4  22   5.33411   0.1961
   7   4  23 0.0325400   0.0633
   7   4  24   3.65515   0.1613
   7   4  25   4.57942   0.2888
   7   4  26 0.1275000   0.0673
   7   4  27   4.76549   0.2463
   7   4  28 0.3517500   0.0946
   7   5   0   4.20875   0.2192
   7   5   1  92.16050   2.1310
   7   5   2  32.95960   0.8140
   7   5   3  440.8000  10.0828
   7   5   4   4.84074   0.1825
   7   5   5   8.68427   0.2827
   7   5   6   1.78986   0.0996
   7   5   7  106.8420   2.4532
   7   5   8  54.30020   1.3041
   7   5   9  17.59990   0.4650
   7   5  10   1.06151   0.0836
   7   5  11  110.9430   2.5838
   7   5  12  14.80920   0.4288
   7   5  13   6.04047   0.2253
   7   5  14  13.89280   0.4256
   7   5  15  125.6220   2.9406
   7   5  16  16.21760   0.4341
   7   5  17   2.98412   0.1273
   7   5  18   8.11037   0.2508
   7   5  19   2.82238   0.1377
   7   5  20   3.67715   0.1674
   7   5  21   2.32844   0.1278
   7   5  22   7.61152   0.2505
   7   5  23  31.17790   0.8189
   7   5  24   5.54863   0.2193
   7   5  25   1.97616   0.1362
   7   5  26 0.1277900   0.0772
   7   5  27   1.60073   0.1234
   7   5  28 0.7003000   0.2436
   7   6   0   4.15126   0.1683
   7   6   1  105.8110   2.4326
   7   6   2   2.09710   0.1044
   7   6   3  77.31890   1.8162
   7   6   4   6.52643   0.2350
   7   6   5  87.54030   2.0540
   7   6   6  10.27160   0.3150
   7   6   7   5.76981   0.2132
   7   6   8 0.4289100   0.0514
   7   6   9  11.93660   0.3454
   7   6  10  55.55050   1.3532
   7   6  11 0.5049300   0.0786
   7   6  12   2.96263   0.1704
   7   6  13  142.8840   3.5296
   7   6  14  13.21460   0.4027
   7   6  15   3.14111   0.1315
   7   6  16 0.1205400   0.0542
   7   6  17   1.43539   0.0871
   7   6  18   3.24285   0.1298
   7   6  19   6.05221   0.3550
   7   6  20   3.61988   0.1444
   7   6  21  37.96890   0.9502
   7   6  22   8.19662   0.2666
   7   6  23   1.10412   0.0929
   7   6  24   3.50148   0.3075
   7   6  25  30.69850   0.9242
   7   6  26   2.20760   0.1572
   7   6  27   1.54125   0.1232
   7   7   0  40.97890   0.9926
   7   7   1  171.5570   4.1839
   7   7   2  97.38400   2.3484
   7   7   3  257.2130   5.8952
   7   7   4  43.51160   1.0456
   7   7   5  55.55120   1.4562
   7   7   6  120.2240   2.8794
   7   7   7  73.97500   1.7941
   7   7   8   7.96283   0.2494
   7   7   9  232.9380   5.3841
   7   7  10  16.60940   0.4615
   7   7  11  12.82000   0.4024
   7   7  12  16.02420   0.4503
   7   7  13  19.03420   0.5474
   7   7  14  19.38290   0.4967
   7   7  15  31.59400   0.7793
   7   7  16  22.53390   0.5892
   7   7  17  12.24410   0.3411
   7   7  18   1.67909   0.1327
   7   7  19 0.4087300   0.0654
   7   7  20   8.53180   0.3377
   7   7  21   4.58176   0.1734
   7   7  22   8.22189   0.2750
   7   7  23   1.66396   0.1539
   7   7  24   6.70498   0.2755
   7   7  25   2.68188   0.1640
   7   7  26 0.6380500   0.0860
   7   8   0  90.77200   2.1704
   7   8   1  39.35410   0.9911
   7   8   2  26.34000   0.6813
   7   8   3 0.5673700   0.0655
   7   8   4  147.0170   3.6365
   7   8   5 0.5053200   0.0638
   7   8   6  55.80390   1.4076
   7   8   7  66.05150   1.7062
   7   8   8 0.1228100   0.0398
   7   8   9 0.1583400   0.0477
   7   8  10   4.20711   0.1797
   7   8  11   6.43939   0.2208
   7   8  12  70.77460   1.7875
   7   8  13   9.92033   0.2922
   7   8  14   7.53330   0.2425
   7   8  15  52.92120   1.2663
   7   8  16  12.73060   0.3627
   7   8  17   1.31325   0.1125
   7   8  18   7.37071   0.2694
   7   8  19  69.28960   1.7203
   7   8  20 0.8033400   0.0786
   7   8  21   8.38240   0.3452
   7   8  22   2.55595   0.1372
   7   8  24   2.35461   0.1452
   7   8  25 0.8840300   0.1097
   7   8  26   1.04051   0.1152
   7   9   0  159.8300   3.6620
   7   9   1  61.09700   1.4556
   7   9   2 0.3778700   0.0623
   7   9   3   1.88721   0.1134
   7   9   4   8.82326   0.2581
   7   9   5  32.85990   0.8004
   7   9   6 0.1988500   0.0596
   7   9   7  17.09150   0.4732
   7   9   8   5.73575   0.2174
   7   9   9  82.07620   1.9603
   7   9  10  22.76020   0.6149
   7   9  11   2.52128   0.1241
   7   9  12   6.15067   0.1973
   7   9  13   1.81354   0.0920
   7   9  14 0.3384400   0.0578
   7   9  15   2.39963   0.1191
   7   9  16  19.57280   0.5623
   7   9  17  14.87930   0.4506
   7   9  18  20.69540   0.5459
   7   9  19 0.4598700   0.0633
   7   9  20 0.0455400   0.0575
   7   9  21   3.15784   0.1566
   7   9  22  14.84490   0.4890
   7   9  23 0.3651300   0.0893
   7   9  24   6.06439   0.2815
   7   9  25   1.40555   0.1253
   7  10   0  130.1210   3.2595
   7  10   1 0.2529200   0.0754
   7  10   2   2.79220   0.1297
   7  10   3 0.4009400   0.0588
   7  10   4   8.81733   0.2765
   7  10   5  11.15100   0.3561
   7  10   6  213.3460   5.2536
   7  10   7  15.76100   0.4277
   7  10   8  40.77040   1.0190
   7  10   9   2.06765   0.1202
   7  10  10  115.3520   2.7652
   7  10  11  33.92250   0.8567
   7  10  12  24.42010   0.6407
   7  10  13   1.40734   0.0882
   7  10  14   4.51361   0.1732
   7  10  15   2.61856   0.1519
   7  10  16 0.7608600   0.0996
   7  10  17   1.57181   0.1140
   7  10  18  25.66340   0.7073
   7  10  19   2.55926   0.1377
   7  10  20   6.15006   0.2308
   7  10  21 0.3278900   0.0881
   7  10  22   1.23308   0.1002
   7  10  23 0.2539300   0.0747
   7  10  24 0.5221800   0.0979
   7  11   0  82.64590   1.8971
   7  11   1   6.48762   0.2483
   7  11   2  24.15510   0.6354
   7  11   3   1.37040   0.1016
   7  11   4 0.9204700   0.0711
   7  11   5   7.48362   0.2384
   7  11   6  19.43920   0.5255
   7  11   7  12.08530   0.3967
   7  11   8  54.01280   1.3287
   7  11   9  17.41090   0.4981
   7  11  10  32.73610   0.8260
   7  11  11   7.60533   0.2680
   7  11  12 0.5085700   0.0672
   7  11  13   5.25563   0.1987
   7  11  14 0.6481900   0.1307
   7  11  15 0.4455500   0.1071
   7  11  16  18.92100   0.5327
   7  11  17 0.4525100   0.0670
   7  11  18  33.09920   0.8599
   7  11  19   3.23736   0.2181
   7  11  20   6.62171   0.2946
   7  11  21 0.2447500   0.0678
   7  11  22   5.54450   0.2268
   7  11  23   4.19526   0.2573
   7  11  24   6.01500   0.4926
   7  12   0  52.02300   1.4339
   7  12   1  69.29530   2.1080
   7  12   2   2.21953   0.1411
   7  12   3 0.2851600   0.0700
   7  12   4  32.53850   0.8988
   7  12   5  24.25400   0.6692
   7  12   6  27.28570   0.7404
   7  12   7   9.07590   0.2838
   7  12   8   9.70694   0.3026
   7  12   9 0.1981200   0.0680
   7  12  10   9.49874   0.2996
   7  12  11 0.2352600   0.0740
   7  12  12  16.74340   0.5299
   7  12  13   2.30797   0.1398
   7  12  14  15.12620   0.5699
   7  12  15  20.28530   0.5652
   7  12  16 0.2910900   0.0675
   7  12  17   3.07605   0.1546
   7  12  18   7.70795   0.3766
   7  12  19  23.03180   0.7673
   7  12  20   9.72618   0.3311
   7  12  21 0.5595100   0.0933
   7  12  22   2.16674   0.1736
   7  13   0   9.72993   0.3086
   7  13   1  37.43190   1.0568
   7  13   2  134.1830   3.7724
   7  13   3   8.54060   0.3008
   7  13   4  31.37490   0.8432
   7  13   5   9.11273   0.2905
   7  13   6  11.06460   0.3398
   7  13   7   3.86762   0.1641
   7  13   8  23.18050   0.6399
   7  13   9  64.89770   1.6945
   7  13  10  23.69130   0.6694
   7  13  11   1.30616   0.1018
   7  13  12   5.17328   0.2375
   7  13  13   5.10594   0.2180
   7  13  14  30.02200   0.8259
   7  13  15 0.3955300   0.0650
   7  13  16  12.00750   0.4745
   7  13  17   5.35782   0.3791
   7  13  18 0.5372000   0.0909
   7  13  19   1.39664   0.1121
   7  13  20 0.0609000   0.0626
   7  13  21 0.7957200   0.1138
   7  14   0 0.8223100   0.0881
   7  14   1 0.6309800   0.0907
   7  14   2   2.01054   0.1291
   7  14   3   1.19620   0.1234
   7  14   4   7.85222   0.3820
   7  14   5  32.89500   0.9177
   7  14   6   1.58368   0.1551
   7  14   7   1.41735   0.1248
   7  14   8 0.1093400   0.0817
   7  14   9   3.00650   0.2274
   7  14  10  22.61870   0.6851
   7  14  11  10.14760   0.3434
   7  14  12   9.62588   0.3319
   7  14  13   8.33690   0.3450
   7  14  14  17.49420   0.6694
   7  14  15 0.9220200   0.1152
   7  14  16 0.0538200   0.0769
   7  14  17   2.34244   0.1490
   7  14  18 0.2450900   0.0684
   7  14  19   1.21599   0.1146
   7  14  20   8.11000   0.7742
   7  15   0 0.2397000   0.0813
   7  15   1  17.55920   0.7007
   7  15   2  31.02290   1.1941
   7  15   3  17.48830   0.6393
   7  15   4  23.85310   1.0101
   7  15   5   3.70459   0.2085
   7  15   6   7.97063   0.3152
   7  15   7   8.81566   0.3336
   7  15   8   7.10343   0.3626
   7  15   9 0.2777300   0.1287
   7  15  10   6.93214   0.2970
   7  15  11  13.28920   0.4859
   7  15  12 0.3287600   0.0825
   7  15  13 0.1266800   0.0906
   7  15  14   6.29975   0.4874
   7  15  15  12.17770   0.5159
   7  15  16 0.4804600   0.0709
   7  15  17   3.43137   0.1939
   7  15  18   2.03856   0.1582
   7  16   0   2.67467   0.1775
   7  16   1  53.62870   1.7314
   7  16   2 0.1318700   0.0673
   7  16   3   6.14776   0.2646
   7  16   4 0.8257700   0.1636
   7  16   5  54.75120   1.5025
   7  16   6 0.3144400   0.0988
   7  16   7   5.15365   0.2426
   7  16   8 0.1609900   0.0726
   7  16   9 0.1464900   0.1300
   7  16  10 0.2698200   0.1671
   7  16  11  13.58120   0.7252
   7  16  12 0.1141200   0.1078
   7  16  13  26.40960   0.7869
   7  16  14 0.8355200   0.1102
   7  16  15 0.5710000   0.1010
   7  16  16   1.24417   0.1060
   7  17   0   6.60202   0.2684
   7  17   1   3.07577   0.1958
   7  17   2  11.67240   0.4494
   7  17   3   7.44469   0.3163
   7  17   4   1.34837   0.1224
   7  17   5 0.3282600   0.0732
   7  17   6   5.83291   0.3664
   7  17   7   2.34380   0.2153
   7  17   8 0.0793000   0.1012
   7  17   9   1.35328   0.1618
   7  17  10 0.1222000   0.0941
   7  17  11  10.06160   0.4338
   7  17  12   2.16110   0.1894
   7  17  13   1.49004   0.1570
   7  17  14   6.75578   0.4490
   7  18   0   1.00807   0.2033
   7  18   1   6.54638   0.4172
   7  18   2 0.1541300   0.0823
   7  18   3   3.40682   0.2508
   7  18   4   2.20404   0.2599
   7  18   5   9.85411   0.4641
   7  18   6 0.0579500   0.0900
   7  18   7  19.24300   0.6113
   7  18   8 0.3819500   0.0998
   7  18   9   1.64654   0.1640
   7  18  10   3.07407   0.2387
   7  18  11   9.28703   0.5782
   7  19   0 0.4721600   0.1177
   7  19   1   7.17688   0.3633
   7  19   2  10.43440   0.4384
   7  19   3 0.7085900   0.1440
   7  19   4   7.29092   0.3564
   7  19   5   7.22551   0.3781
   7  19   6   2.67859   0.2039
   7  19   7 0.1776100   0.1071
   7  19   8   7.43542   0.5638
   7  20   1 0.8766400   0.2825
   7  20   2   3.13000   0.5709
   8   0   0   1.31931   0.3429
   8   0   1 0.1832400   0.1024
   8   0   2  585.3830  13.8824
   8   0   3 0.1762500   0.0489
   8   0   4  18.39780   0.5133
   8   0   5 0.0672900   0.0423
   8   0   6 0.6739100   0.0883
   8   0   7 0.1723300   0.0490
   8   0   8  203.3800   5.1845
   8   0   9 0.1695400   0.0667
   8   0  10  201.5270   5.2756
   8   0  11 0.1267600   0.0754
   8   0  12   1.12031   0.1058
   8   0  13 0.1925800   0.1481
   8   0  14  218.2680   5.2793
   8   0  15 0.1832400   0.1366
   8   0  16  18.41290   0.5555
   8   0  17 0.1655300   0.0703
   8   0  18   2.49500   0.7435
   8   0  19 0.1133900   0.0782
   8   0  20   4.04455   0.2657
   8   0  21 0.1369600   0.0757
   8   0  22  39.80770   1.6921
   8   0  23 0.1171600   0.2069
   8   0  24 0.9472300   0.1208
   8   0  25 0.2818000   0.1579
   8   0  26   3.75032   0.3497
   8   1   0  92.72500   2.1483
   8   1   1  83.76470   1.9379
   8   1   2  63.78270   1.4756
   8   1   3  15.48670   0.4039
   8   1   4  240.7350   5.6458
   8   1   5  14.66680   0.3879
   8   1   6 0.7932900   0.0591
   8   1   7   2.42357   0.1090
   8   1   8 0.3072000   0.0439
   8   1   9  25.06100   0.6298
   8   1  10 0.2942100   0.0660
   8   1  11  19.32110   0.5680
   8   1  12  74.50140   1.9056
   8   1  13  23.40050   0.6430
   8   1  14   6.30339   0.2110
   8   1  15  10.91990   0.3782
   8   1  16 0.7656400   0.0675
   8   1  17   6.65029   0.2256
   8   1  18 0.5083300   0.1656
   8   1  19 0.6886100   0.0892
   8   1  20  35.45240   0.8896
   8   1  21   4.51613   0.1892
   8   1  22   5.11271   0.2139
   8   1  23   6.56640   0.3383
   8   1  24   6.99260   0.2996
   8   1  25 0.1851500   0.1250
   8   1  26   8.07577   0.3154
   8   2   0  37.52690   0.9254
   8   2   1  144.8870   3.3735
   8   2   2  82.14840   2.1083
   8   2   3  12.13620   0.3324
   8   2   4  37.38810   0.8882
   8   2   5  181.5140   4.1031
   8   2   6  18.08130   0.4605
   8   2   7 0.5359200   0.0591
   8   2   8  65.34550   1.6629
   8   2   9   3.92043   0.1451
   8   2  10  27.09620   0.7436
   8   2  11  20.34730   0.5283
   8   2  12 0.5245800   0.0623
   8   2  13  25.51630   0.7009
   8   2  14  18.94180   0.5139
   8   2  15 0.2056400   0.0525
   8   2  16  33.18010   0.8995
   8   2  17 0.2776100   0.0629
   8   2  18   1.74150   0.2115
   8   2  19  19.99630   0.5321
   8   2  20   8.67669   0.2859
   8   2  21   4.70757   0.1805
   8   2  22   6.34328   0.2260
   8   2  23  18.02930   1.1312
   8   2  24   4.35704   0.1819
   8   2  25 0.1658300   0.0950
   8   3   0   2.80360   0.1257
   8   3   1  77.00290   1.8686
   8   3   2   2.15943   0.1125
   8   3   3  19.60290   0.5024
   8   3   4   1.31896   0.0829
   8   3   5  148.7180   3.3817
   8   3   6  207.1160   4.7192
   8   3   7  43.76160   1.0839
   8   3   8 0.2449800   0.0498
   8   3   9   6.88552   0.2302
   8   3  10  104.7140   2.5053
   8   3  11  148.6920   3.3797
   8   3  12   1.86971   0.1059
   8   3  13  52.85220   1.3589
   8   3  14  19.86400   0.5271
   8   3  15   1.79796   0.1139
   8   3  16 0.2421600   0.0667
   8   3  17  26.08270   0.7692
   8   3  18  70.59570   1.8995
   8   3  19   9.67624   0.2922
   8   3  20 0.4493800   0.0597
   8   3  21   2.02294   0.1094
   8   3  22 0.7735000   0.0873
   8   3  23   7.26919   0.4275
   8   3  24 0.3443800   0.0645
   8   3  25   2.74729   0.1498
   8   3  26   6.16967   0.2584
   8   4   0  325.3980   7.3947
   8   4   1  70.17800   1.6298
   8   4   2  40.54440   0.9641
   8   4   3  27.86520   0.6801
   8   4   4   9.56213   0.2733
   8   4   5 0.4388800   0.0573
   8   4   6  14.85940   0.3945
   8   4   7  62.00930   1.5186
   8   4   8  17.48360   0.5059
   8   4   9  38.76980   0.9828
   8   4  10   8.06066   0.2647
   8   4  11   1.47504   0.0966
   8   4  12 0.9595000   0.0722
   8   4  13 0.8181100   0.0753
   8   4  14  21.73480   0.5545
   8   4  15  18.48610   0.5502
   8   4  16  19.85970   0.5311
   8   4  17  25.53290   0.8669
   8   4  18 0.9349800   0.0913
   8   4  19 0.2312100   0.0604
   8   4  20 0.5353300   0.0592
   8   4  21   1.10551   0.1065
   8   4  22 0.0747700   0.0553
   8   4  23   9.47848   0.3500
   8   4  24   5.28341   0.2140
   8   4  25   5.96786   0.2369
   8   4  26   2.30058   0.1483
   8   5   0  13.64790   0.3682
   8   5   1  22.48410   0.5722
   8   5   2  25.26680   0.6312
   8   5   3   3.88436   0.2284
   8   5   4 0.6704900   0.1093
   8   5   5  102.0960   2.3953
   8   5   6  47.49180   1.1283
   8   5   7  119.9190   2.8198
   8   5   8  19.49540   0.5298
   8   5   9  95.12750   2.3187
   8   5  10   4.97253   0.1897
   8   5  11  18.83560   0.5157
   8   5  12  20.37080   0.5569
   8   5  13  14.72140   0.4050
   8   5  14   1.92316   0.1086
   8   5  15  19.45520   0.5694
   8   5  16   3.33989   0.1387
   8   5  17  14.24000   0.4236
   8   5  18   1.74673   0.1031
   8   5  19  43.82820   1.1520
   8   5  20 0.1281700   0.0816
   8   5  21 0.1418600   0.0667
   8   5  22   1.23713   0.1460
   8   5  23 0.9932400   0.0956
   8   5  24 0.2733700   0.1026
   8   5  25   6.59387   0.2543
   8   5  26 0.8152000   0.3387
   8   6   0 0.8113400   0.0821
   8   6   1  73.60740   1.7032
   8   6   2   3.80773   0.1959
   8   6   3  75.00960   1.7817
   8   6   4  37.19180   0.9035
   8   6   5  63.61500   1.4963
   8   6   6 0.9171600   0.0763
   8   6   7  112.7180   2.9303
   8   6   8  28.71270   0.8090
   8   6   9  143.4330   3.4211
   8   6  10 0.2445700   0.0476
   8   6  11 0.4114000   0.0542
   8   6  12 0.6774700   0.0729
   8   6  13   4.50787   0.1629
   8   6  14 0.5773800   0.0822
   8   6  15  75.22060   2.0209
   8   6  16   6.96030   0.3564
   8   6  17  27.00550   0.7156
   8   6  18   1.96689   0.1193
   8   6  19  11.41280   0.3433
   8   6  20   8.09655   0.2667
   8   6  21  23.54470   0.6274
   8   6  22   1.83088   0.1307
   8   6  23   1.24247   0.1062
   8   6  24 0.3195100   0.0794
   8   6  25   2.14096   0.1502
   8   7   0  41.99340   1.0352
   8   7   1   5.68717   0.2549
   8   7   2   5.17523   0.1816
   8   7   3  118.1580   2.9863
   8   7   4   4.36687   0.1767
   8   7   5  13.53560   0.4010
   8   7   6  64.67670   1.5606
   8   7   7   1.52200   0.1222
   8   7   8   1.88157   0.1187
   8   7   9  11.23740   0.3309
   8   7  10  25.95000   0.6596
   8   7  11   1.12737   0.0898
   8   7  12   2.93103   0.1213
   8   7  13  12.61430   0.3482
   8   7  14   9.11612   0.2779
   8   7  15   1.80365   0.1274
   8   7  16 0.9512000   0.0736
   8   7  17 0.4886100   0.0631
   8   7  18   9.26934   0.2921
   8   7  19   9.33063   0.3224
   8   7  20 0.3136000   0.0639
   8   7  21   9.13390   0.5821
   8   7  23 0.3150400   0.0976
   8   7  24 0.2602100   0.0862
   8   7  25   7.85000   1.2425
   8   8   0  224.5380   5.1074
   8   8   1  43.44740   1.0399
   8   8   2   1.15476   0.1042
   8   8   3  102.3710   2.3807
   8   8   4   7.31655   0.2476
   8   8   5   5.37670   0.2385
   8   8   6  11.00760   0.3505
   8   8   7   6.31870   0.2387
   8   8   8  41.79730   1.0148
   8   8   9  62.99550   1.4835
   8   8  10   1.17480   0.0822
   8   8  11  39.21450   0.9517
   8   8  12   3.60596   0.1439
   8   8  13  51.95760   1.2360
   8   8  14   1.89125   0.1117
   8   8  15  20.46750   0.5335
   8   8  16  23.51310   0.7712
   8   8  17 0.8215800   0.0776
   8   8  18 0.7416700   0.0713
   8   8  19 0.1896100   0.0555
   8   8  20   1.00092   0.1189
   8   8  21   6.91876   0.2655
   8   8  22   1.01027   0.1119
   8   8  23   5.25334   0.2766
   8   8  24   4.13643   0.3631
   8   9   0  81.53920   1.9152
   8   9   1  14.03100   0.5088
   8   9   2   8.79544   0.2816
   8   9   3  63.88230   1.5240
   8   9   4  63.81500   1.5257
   8   9   5  15.30750   0.4228
   8   9   6  49.80750   1.3656
   8   9   7   4.21388   0.1670
   8   9   8  17.13050   0.4636
   8   9   9  20.62990   0.5432
   8   9  10  13.31700   0.4401
   8   9  11  22.82960   0.5845
   8   9  12  87.03280   2.2320
   8   9  13  13.82380   0.4014
   8   9  14   4.15311   0.1744
   8   9  15   1.97451   0.1514
   8   9  16   8.05409   0.2731
   8   9  17 0.1065200   0.0591
   8   9  18  17.87710   0.4995
   8   9  19 0.6700000   0.1559
   8   9  20   5.12276   0.2408
   8   9  21  10.05040   0.3487
   8   9  22 0.5801200   0.0914
   8   9  23   2.59124   0.1626
   8  10   0  22.99250   0.6319
   8  10   1  11.05700   0.3442
   8  10   2  125.3790   3.0893
   8  10   3   7.87559   0.2706
   8  10   4  19.02220   0.5164
   8  10   5   5.24014   0.1919
   8  10   6  36.12960   1.0374
   8  10   7 0.9925600   0.0822
   8  10   8 0.6072400   0.0975
   8  10   9 0.1142800   0.0685
   8  10  10  17.41290   0.4739
   8  10  11   3.05086   0.1418
   8  10  12 0.1777700   0.0975
   8  10  13 0.8140200   0.0819
   8  10  14  13.28890   0.4981
   8  10  15 0.3746000   0.0601
   8  10  16   1.72560   0.1155
   8  10  17 0.2792500   0.0649
   8  10  18   8.98887   0.4315
   8  10  19   1.01524   0.1439
   8  10  20   1.62755   0.1223
   8  10  21 0.0581000   0.0609
   8  10  22  20.64140   0.6477
   8  11   0  86.72510   2.0293
   8  11   1   1.20478   0.1091
   8  11   2 0.1614900   0.0661
   8  11   3  52.04980   1.3793
   8  11   4  84.89080   1.9880
   8  11   5  10.79880   0.3518
   8  11   6  20.01900   0.5869
   8  11   7   9.32996   0.3162
   8  11   8   5.61851   0.2153
   8  11   9   1.31491   0.1310
   8  11  10   5.09351   0.2196
   8  11  11 0.3000800   0.0718
   8  11  12  78.16990   1.9389
   8  11  13 0.8659000   0.0989
   8  11  14   3.05205   0.1547
   8  11  15   1.32741   0.1077
   8  11  16   9.73673   0.3490
   8  11  17   4.94979   0.3100
   8  11  18   5.18710   0.2236
   8  11  19 0.5108600   0.0861
   8  11  20   9.40972   0.3343
   8  11  21 0.8159800   0.0985
   8  12   0  22.92450   0.5985
   8  12   1   1.42411   0.1268
   8  12   2  53.48930   1.5246
   8  12   3  24.90980   0.6687
   8  12   4   3.97428   0.2139
   8  12   5   2.18022   0.1959
   8  12   6   1.32846   0.1487
   8  12   7 0.9285600   0.1105
   8  12   8  50.51450   1.3072
   8  12   9   6.01173   0.2319
   8  12  10  10.78010   0.4243
   8  12  11  14.89160   0.5005
   8  12  12   1.92640   0.1354
   8  12  13  20.20710   0.5723
   8  12  14  22.06830   0.6475
   8  12  15   5.69157   0.2470
   8  12  16   9.24919   0.4017
   8  12  17   1.96256   0.1348
   8  12  18   1.53216   0.1184
   8  12  19 0.4153800   0.0837
   8  12  20   1.93800   0.2007
   8  13   0 0.9891300   0.0897
   8  13   1 0.1667900   0.0737
   8  13   2   8.36967   0.3787
   8  13   3  25.37850   0.7941
   8  13   4  12.75740   0.5129
   8  13   5   1.26884   0.0968
   8  13   6  14.04030   0.4422
   8  13   7   8.28620   0.2950
   8  13   8   1.13179   0.1656
[truncated: 37,407 more chars]
