# Supplementary material for: The nature of π-hole interactions between iodide anions and quinoid rings in the crystalline state
Source: IUCrJ. 2023 Jan 10;10(Pt 2):156–63. doi: 10.1107/S2052252523000052 (PMC9980391; doi:10.1107/S2052252523000052)
Supplement: Supplementary file 2 [file m-10-00156-Isup2.hkl]

 
# fcf, LIST 4 option, 
# notice sigma(Iobs) is replaced by sigmaw(Iobs)
# where in the weighting scheme, Weight(hkl) = 1/sigmaw^2 )
# Weight(hkl) =   1/sigma^2
# Input diffraction data were   Ihkl
# Structure was refined vs Ihkl
# written by  MoPro v20.01 

data_I
_shelx_title ' written by MoPro v20.01'
_shelx_refln_list_code        4
_shelx_F_calc_maximum      221.01
_exptl_crystal_F_000       864.00
_reflns_d_resolution_high  0.4734

loop_
 _symmetry_equiv_pos_as_xyz
'x, y, z'
'-x, y+1/2, -z+1/2'
'-x, -y, -z'
'x, -y+1/2, z+1/2'

_cell_length_a     6.6290
_cell_length_b    11.0776
_cell_length_c    17.5033
_cell_angle_alpha  90.000
_cell_angle_beta   97.687
_cell_angle_gamma  90.000


loop_ 
 _refln_index_h 
 _refln_index_k 
 _refln_index_l 
 _refln_F_squared_calc 
 _refln_F_squared_meas 
 _refln_F_squared_sigma
 _refln_observed_status
 -13     0     1          0.00          0.47          1.05   o 
 -13     0     2         23.98         21.78          2.26   o 
 -13     0     3          0.00          0.99          1.78   o 
 -13     0     4         14.55         17.32          2.70   o 
 -13     0     5          0.00          1.87          1.60   o 
 -13     0     6        971.69        931.50        127.27   o 
 -13     0     8        269.10        273.69         26.90   o 
 -13     0     9          0.00          0.81          1.53   o 
 -13     0    10        276.11        257.44         10.56   o 
 -13     0    11          0.00          1.76          1.04   o 
 -13     0    12         77.51         70.85          6.11   o 
 -13     0    13          0.00          1.05          1.41   o 
 -13     0    14        707.02        799.65         65.01   o 
 -13     0    16          0.70          2.82          1.85   o 
 -13     0    17          0.00          0.53          1.37   o 
 -13     1     1          0.57          2.33          1.02   o 
 -13     1     2        199.98        195.14          5.95   o 
 -13     1     3          1.49          1.30          0.96   o 
 -13     1     4         96.78         94.43          6.08   o 
 -13     1     5        263.38        251.31          9.41   o 
 -13     1     6         25.52         21.82          1.94   o 
 -13     1     7         56.81         56.91          4.00   o 
 -13     1     8        548.04        536.50         18.84   o 
 -13     1     9        123.98        128.31          7.74   o 
 -13     1    10         15.97         17.41          1.63   o 
 -13     1    11          8.37         10.07          1.34   o 
 -13     1    12          0.75          3.22          1.10   o 
 -13     1    13          5.62          6.76          1.27   o 
 -13     1    14          9.58         10.55          1.84   o 
 -13     1    15         69.01         69.44          4.82   o 
 -13     1    16        163.16        161.79          8.17   o 
 -13     1    17        205.16        213.64          8.43   o 
 -13     2     1        208.45        209.89          7.80   o 
 -13     2     2          3.17          3.46          0.90   o 
 -13     2     3          0.14          0.86          1.06   o 
 -13     2     4        209.72        201.00          6.51   o 
 -13     2     5        141.16        130.89          5.51   o 
 -13     2     6        145.86        143.75          6.31   o 
 -13     2     7         60.18         64.59          3.85   o 
 -13     2     8        138.77        137.22          5.57   o 
 -13     2     9        109.76        107.72          4.95   o 
 -13     2    10         29.30         28.50          1.89   o 
 -13     2    11         29.88         29.97          1.99   o 
 -13     2    12        397.78        370.60         14.05   o 
 -13     2    13         79.51         82.29          4.58   o 
 -13     2    14        164.97        167.10         10.23   o 
 -13     2    15        175.48        183.09         12.21   o 
 -13     2    16          2.84          3.65          1.21   o 
 -13     3     1         17.06         16.95          1.47   o 
 -13     3     2        311.55        302.93         10.08   o 
 -13     3     3         79.01         76.22          4.15   o 
 -13     3     4         31.85         35.88          2.50   o 
 -13     3     5        223.21        215.61          7.84   o 
 -13     3     6         52.82         56.92          3.89   o 
 -13     3     7         57.59         57.70          3.70   o 
 -13     3     8          1.55          3.00          1.14   o 
 -13     3     9        362.17        358.44         14.96   o 
 -13     3    10        401.30        371.85         10.64   o 
 -13     3    11         55.85         56.85          2.90   o 
 -13     3    12         62.17         62.89          3.05   o 
 -13     3    13          1.03          2.63          1.14   o 
 -13     3    14        295.73        292.49         10.70   o 
 -13     3    15        226.72        218.98          7.47   o 
 -13     3    16         69.44         69.32          4.99   o 
 -13     3    17        473.48        447.37         13.84   o 
 -13     4     1        241.32        228.91          9.55   o 
 -13     4     2         20.99         18.61          2.04   o 
 -13     4     3        126.04        125.32          7.69   o 
 -13     4     4        307.83        324.28         24.12   o 
 -13     4     5        374.96        401.84         34.27   o 
 -13     4     6          8.49          9.39          1.51   o 
 -13     4     7         17.65         15.49          1.59   o 
 -13     4     8         87.06         87.80          3.69   o 
 -13     4     9          2.37          4.13          1.22   o 
 -13     4    10         15.51         19.85          2.27   o 
 -13     4    11        108.91         99.60          4.03   o 
 -13     4    12        129.84        123.84          4.75   o 
 -13     4    13        295.64        275.79          9.75   o 
 -13     4    14         57.23         55.69          3.17   o 
 -13     4    15          1.51          2.74          1.50   o 
 -13     4    16          1.70          2.46          2.85   o 
 -13     5     1        312.54        290.25          8.31   o 
 -13     5     2          0.28          2.25          1.26   o 
 -13     5     3        466.15        463.42         17.78   o 
 -13     5     4         32.88         32.51          2.17   o 
 -13     5     5         39.81         36.40          2.27   o 
 -13     5     6         14.90         16.06          1.67   o 
 -13     5     7         14.15         13.97          1.86   o 
 -13     5     8          0.97          5.16          1.57   o 
 -13     5     9        167.95        159.65          7.31   o 
 -13     5    10        168.79        162.82          8.98   o 
 -13     5    11        440.66        429.63         15.99   o 
 -13     5    12          0.42          2.62          1.21   o 
 -13     5    13         62.52         59.78          3.44   o 
 -13     5    14         68.84         70.32          4.57   o 
 -13     6     1        218.07        203.18          9.03   o 
 -13     6     2         45.88         49.33          3.04   o 
 -13     6     3         93.62         90.57          3.99   o 
 -13     6     4         17.10         17.72          2.08   o 
 -13     6     5        135.36        139.58          6.02   o 
 -13     6     6          1.47          2.41          0.98   o 
 -13     6     7        199.12        189.20          8.58   o 
 -13     6     8         21.41         21.33          1.81   o 
 -13     6     9         55.79         56.52          4.45   o 
 -13     6    10         46.86         46.21          2.99   o 
 -13     6    11        164.87        163.42          7.45   o 
 -13     6    12        123.05        123.12          5.22   o 
 -13     6    13        749.42        696.50         22.77   o 
 -13     7     1        325.60        314.61         10.26   o 
 -13     7     2        229.39        233.32          9.52   o 
 -13     7     3        118.72        107.04          4.01   o 
 -13     7     4          9.07          8.10          1.16   o 
 -13     7     5         19.41         18.07          1.73   o 
 -13     7     6         37.04         36.42          2.27   o 
 -13     7     7        112.57        105.01          4.21   o 
 -13     7     8         28.91         28.34          2.23   o 
 -13     7     9        152.37        145.51          5.47   o 
 -13     7    10        173.83        165.02          7.81   o 
 -13     8     1          0.62          0.18          1.58   o 
 -13     8     2          2.50          3.77          1.11   o 
 -13     8     3         17.23         16.58          3.11   o 
 -13     8     4        107.74         98.95          4.95   o 
 -13     8     5         76.69         60.88          3.87   o 
 -13     8     7        342.08        290.70         10.32   o 
 -13     8     8          1.30          4.04          1.23   o 
 -12     0     2       2645.88       2599.14         67.75   o 
 -12     0     3          0.00          1.45          1.74   o 
 -12     0     4        278.29        260.39          8.14   o 
 -12     0     5          0.00          1.23          1.35   o 
 -12     0     6        236.90        232.87          7.51   o 
 -12     0     7          0.00          0.50          1.03   o 
 -12     0     8        504.26        493.05         15.49   o 
 -12     0     9          0.00          2.66          1.57   o 
 -12     0    10        570.28        592.35         28.94   o 
 -12     0    11          0.00          1.11          1.02   o 
 -12     0    12        310.84        303.13         10.33   o 
 -12     0    13          0.00          1.09          2.08   o 
 -12     0    14        810.84        839.32         32.05   o 
 -12     0    15          0.00          0.45          1.33   o 
 -12     0    18        102.90        107.55         13.85   o 
 -12     0    19          0.00          1.35          1.40   o 
 -12     0    20         31.44         30.59          3.18   o 
 -12     0    22        160.25        157.02          7.89   o 
 -12     0    23          0.00          2.28          4.21   o 
 -12     1     1         67.61         68.74          2.66   o 
 -12     1     2         43.67         43.06          2.08   o 
 -12     1     3        211.31        203.03          5.86   o 
 -12     1     4        255.28        247.32          6.80   o 
 -12     1     5         20.87         23.27          1.53   o 
 -12     1     6         34.87         33.12          1.99   o 
 -12     1     7          0.72          1.72          0.71   o 
 -12     1     8        350.35        340.22          9.67   o 
 -12     1     9         27.93         29.26          1.76   o 
 -12     1    10         99.88         99.00          3.86   o 
 -12     1    11        416.85        402.13         13.03   o 
 -12     1    12        953.41        915.86         22.88   o 
 -12     1    13         30.35         29.99          1.89   o 
 -12     1    14        176.40        180.83          7.75   o 
 -12     1    15         75.80         79.12          3.59   o 
 -12     1    16         15.55         19.04          4.10   o 
 -12     1    17         45.47         53.47          5.00   o 
 -12     1    18        286.78        296.31         13.42   o 
 -12     1    19          3.15          4.59          1.04   o 
 -12     1    20        944.14       1037.23         76.91   o 
 -12     1    21        100.50        105.90          4.79   o 
 -12     1    22         10.66         11.53          1.82   o 
 -12     2     1        267.98        256.83          6.95   o 
 -12     2     2        173.17        163.35          5.04   o 
 -12     2     3         37.89         41.27          2.10   o 
 -12     2     4        201.82        195.07          6.22   o 
 -12     2     5         12.38         13.21          1.21   o 
 -12     2     6         93.40         90.84          3.23   o 
 -12     2     7        167.48        161.43          4.83   o 
 -12     2     8        697.45        681.79         19.88   o 
 -12     2     9        236.47        228.97         10.14   o 
 -12     2    10         24.77         25.14          1.80   o 
 -12     2    11        720.47        729.99         22.11   o 
 -12     2    12          1.44          2.58          0.89   o 
 -12     2    13        225.72        223.12          6.85   o 
 -12     2    14        121.57        113.67          4.13   o 
 -12     2    15         16.96         17.34          1.89   o 
 -12     2    16        360.14        364.63         13.94   o 
 -12     2    17        346.05        355.40         11.57   o 
 -12     2    18          4.61          8.74          1.37   o 
 -12     2    19         33.75         36.16          2.10   o 
 -12     2    20         56.51         60.99          3.92   o 
 -12     2    21        414.64        427.70         18.38   o 
 -12     2    22        100.50         94.67          4.56   o 
 -12     3     1          1.98          4.53          0.91   o 
 -12     3     3        504.88        493.37         12.17   o 
 -12     3     4        209.45        204.39          6.45   o 
 -12     3     5        424.49        414.97         13.15   o 
 -12     3     6        848.78        815.56         25.94   o 
 -12     3     7         39.73         38.72          1.94   o 
 -12     3     8        193.38        185.03          6.88   o 
 -12     3     9         95.23         96.41          4.42   o 
 -12     3    10        121.67        123.41          5.35   o 
 -12     3    11        692.14        655.21         18.15   o 
 -12     3    12         18.61         20.50          1.63   o 
 -12     3    13         27.67         30.01          1.95   o 
 -12     3    14        115.46        114.12          7.11   o 
 -12     3    15         69.23         75.97          4.32   o 
 -12     3    16         37.71         36.15          2.35   o 
 -12     3    17         32.27         34.01          2.74   o 
 -12     3    18        250.74        263.60          9.90   o 
 -12     3    19         16.95         16.91          1.75   o 
 -12     3    20         10.18         10.81          1.26   o 
 -12     3    21         84.82         88.60          5.26   o 
 -12     3    22          2.91          4.31          2.53   o 
 -12     4     1         70.78         70.62          2.83   o 
 -12     4     2        137.31        136.13          4.43   o 
 -12     4     3         67.98         64.07          2.40   o 
 -12     4     4        295.95        277.87          9.07   o 
 -12     4     5         58.39         58.38          2.58   o 
 -12     4     6         27.79         30.34          3.47   o 
 -12     4     7        326.13        309.41          9.24   o 
 -12     4     8         51.50         55.51          3.02   o 
 -12     4     9        273.32        264.25          9.89   o 
 -12     4    10         46.68         45.90          2.55   o 
 -12     4    11         99.11         93.00          3.69   o 
 -12     4    12         39.37         37.66          2.71   o 
 -12     4    13          2.70          5.74          1.45   o 
 -12     4    14          0.67          0.22          1.41   o 
 -12     4    15        594.66        590.98         18.24   o 
 -12     4    16        927.38        911.22         22.89   o 
 -12     4    17        390.87        405.49         15.77   o 
 -12     4    18          7.55          8.72          1.35   o 
 -12     4    19          5.46          6.30          1.62   o 
 -12     4    20         78.45         86.57          3.97   o 
 -12     4    21        225.96        218.60          7.87   o 
 -12     5     1          1.96          4.15          0.82   o 
 -12     5     2         10.51         11.34          1.15   o 
 -12     5     3         10.45         12.88          1.12   o 
 -12     5     4        116.72        120.27          7.74   o 
 -12     5     5        751.91        706.46         19.23   o 
 -12     5     6         63.36         63.88          4.18   o 
 -12     5     7        278.38        265.10          9.40   o 
 -12     5     8        174.70        171.56          6.23   o 
 -12     5     9        290.17        289.26         10.21   o 
 -12     5    10         62.21         58.24          2.79   o 
 -12     5    11         26.10         28.85          2.73   o 
 -12     5    12          0.43          3.97          1.48   o 
 -12     5    13        355.40        339.21         33.80   o 
 -12     5    14         14.95         15.17          2.13   o 
 -12     5    15        237.09        248.29          9.29   o 
 -12     5    16         32.99         33.86          2.48   o 
 -12     5    17        547.10        556.55         17.56   o 
 -12     5    18          1.31          3.20          1.38   o 
 -12     5    19        290.32        290.98          9.75   o 
 -12     5    20        170.93        177.38          6.95   o 
 -12     5    21          5.28          9.47          3.97   o 
 -12     6     1        214.47        204.12          7.44   o 
 -12     6     2          3.87          4.07          0.99   o 
 -12     6     3        549.25        519.01         14.72   o 
 -12     6     4        153.25        151.58          5.16   o 
 -12     6     5          6.64          9.16          1.11   o 
 -12     6     6         33.57         33.61          2.12   o 
 -12     6     7       1044.06       1021.74         27.84   o 
 -12     6     8        215.12        219.35          8.13   o 
 -12     6     9        244.84        244.42          7.87   o 
 -12     6    10         74.00         79.65         10.74   o 
 -12     6    11         84.10         79.56          7.10   o 
 -12     6    12          8.28          7.30          1.42   o 
 -12     6    13         23.78         21.78          1.86   o 
 -12     6    14         16.40         19.74          2.86   o 
 -12     6    15        492.98        488.55         15.63   o 
 -12     6    16         51.90         55.04          3.59   o 
 -12     6    17          4.21          3.54          1.13   o 
 -12     6    18         31.31         32.59          2.45   o 
 -12     6    19         45.35         48.55          3.08   o 
 -12     6    20          1.30          3.25          1.92   o 
 -12     7     1         28.99         27.98          4.61   o 
 -12     7     2         40.33         34.56          2.72   o 
 -12     7     3         52.42         48.51          3.13   o 
 -12     7     4          6.58          6.58          1.86   o 
 -12     7     5         80.70         78.77          4.13   o 
 -12     7     6        400.58        400.18         13.27   o 
 -12     7     7        187.51        194.12         10.03   o 
 -12     7     8         37.83         36.32         11.92   o 
 -12     7     9         11.83         11.14          3.38   o 
 -12     7    10          0.20          0.86          1.60   o 
 -12     7    11        143.64        140.76          5.46   o 
 -12     7    12          2.35          3.24          1.22   o 
 -12     7    13        611.32        600.98         17.49   o 
 -12     7    14        383.99        387.93         11.26   o 
 -12     7    15         39.94         44.36          2.80   o 
 -12     7    16          1.18          4.18          1.37   o 
 -12     7    17        138.57        142.69          6.00   o 
 -12     7    18        229.64        240.03          8.59   o 
 -12     7    19        555.25        581.93         30.56   o 
 -12     8     1        736.21        738.12         25.51   o 
 -12     8     2         11.39         12.96          2.45   o 
 -12     8     3        184.00        188.13          8.98   o 
 -12     8     4        160.17        160.01          8.65   o 
 -12     8     5        152.35        156.75          6.10   o 
 -12     8     6         47.39         51.35          2.82   o 
 -12     8     7         94.90         92.36          3.88   o 
 -12     8     8         59.57         57.91          2.88   o 
 -12     8     9        224.01        211.35          8.30   o 
 -12     8    10        153.07        154.36          5.84   o 
 -12     8    11         47.61         46.53          3.32   o 
 -12     8    12         23.73         23.63          2.31   o 
 -12     8    13        357.37        359.36         11.41   o 
 -12     8    14         33.30         35.05          2.64   o 
 -12     8    15         45.57         49.79          3.95   o 
 -12     8    16        512.36        507.75         15.26   o 
 -12     8    17          4.43          5.99          1.37   o 
 -12     9     1          3.33          3.35          0.89   o 
 -12     9     2         42.06         40.07          2.20   o 
 -12     9     3        238.56        232.93          6.89   o 
 -12     9     4        483.79        474.61         12.81   o 
 -12     9     5          1.34          2.25          1.13   o 
 -12     9     6        160.15        159.98          5.18   o 
 -12     9     7          5.75          6.30          1.08   o 
 -12     9     8         25.44         30.59          1.88   o 
 -12     9     9         39.78         41.12          2.27   o 
 -12     9    10        138.24        132.82          5.20   o 
 -12     9    11        395.05        394.47         11.73   o 
 -12     9    12        282.75        284.04          9.80   o 
 -12     9    13         66.11         74.77          3.89   o 
 -12     9    14         12.82         13.77          1.69   o 
 -12     9    15         50.49         55.46          3.35   o 
 -12     9    16         53.93         61.84          6.92   o 
 -12    10     1         32.32         31.29          2.41   o 
 -12    10     2        207.06        206.79          6.40   o 
 -12    10     3          2.16          1.78          0.97   o 
 -12    10     4          2.23          2.92          1.12   o 
 -12    10     5          1.35          2.22          1.05   o 
 -12    10     6         11.87         13.45          1.61   o 
 -12    10     7          0.99          2.03          0.96   o 
 -12    10     8         42.94         43.72          2.31   o 
 -12    10     9         37.53         38.29          2.19   o 
 -12    10    10        392.16        392.08         10.63   o 
 -12    10    11         12.62         12.56          1.63   o 
 -12    10    12         48.94         56.57          3.33   o 
 -12    10    13         76.08         78.99          3.99   o 
 -12    10    14        185.36        194.56         18.35   o 
 -12    11     1          3.57          5.00          1.16   o 
 -12    11     2         64.14         67.02          4.01   o 
 -12    11     3          0.11          1.98          1.23   o 
 -12    11     4        410.25        418.12         11.28   o 
 -12    11     5         57.98         57.65          3.04   o 
 -12    11     6         23.18         24.13          1.76   o 
 -12    11     7         12.18         11.49          1.26   o 
 -12    11     8         71.97         67.90          3.26   o 
 -12    11     9         90.25         91.18          3.83   o 
 -12    11    10        217.83        222.63          9.25   o 
 -11     0     1          0.00          2.20          1.18   o 
 -11     0     2          3.17          3.60          1.14   o 
 -11     0     3          0.00          1.36          0.91   o 
 -11     0     4        708.53        684.21         17.71   o 
 -11     0     5          0.00          1.10          2.13   o 
 -11     0     6        821.90        776.85         20.67   o 
 -11     0     7          0.00          1.58          1.29   o 
 -11     0     8        274.79        263.80          8.96   o 
 -11     0     9          0.00          1.75          1.36   o 
 -11     0    10         13.23         15.77          1.80   o 
 -11     0    11          0.00          1.49          1.36   o 
 -11     0    12         60.08         53.33          5.99   o 
 -11     0    13          0.00          0.84          1.22   o 
 -11     0    14       1989.08       2079.03         67.64   o 
 -11     0    15          0.00          0.46          1.92   o 
 -11     0    16        384.38        383.07         13.00   o 
 -11     0    17          0.00          0.22          1.27   o 
 -11     0    18        442.50        442.73         16.73   o 
 -11     0    19          0.00          0.18          1.77   o 
 -11     0    20        428.89        433.97         14.13   o 
 -11     0    21          0.00          0.35          3.68   o 
 -11     0    22         64.92         71.49          5.10   o 
 -11     0    23          0.00          2.40          1.77   o 
 -11     0    24        640.78        632.60         19.72   o 
 -11     0    26       1267.26       1226.59         58.75   o 
 -11     1     1         23.44         24.16          1.35   o 
 -11     1     2       1438.22       1402.55         32.08   o 
 -11     1     3         46.14         45.65          1.98   o 
 -11     1     4        173.68        172.35          4.92   o 
 -11     1     5         17.68         18.07          1.39   o 
 -11     1     6       1250.84       1236.43         29.02   o 
 -11     1     7        119.51        122.82          4.02   o 
 -11     1     8       1364.62       1327.80         33.09   o 
 -11     1     9        365.01        355.75          9.15   o 
 -11     1    10         37.47         40.09          2.20   o 
 -11     1    11        116.94        116.02          5.16   o 
 -11     1    12         48.24         51.58          2.57   o 
 -11     1    13         62.74         62.67          3.15   o 
 -11     1    14       1820.29       1840.34         51.21   o 
 -11     1    15        409.01        401.61         14.41   o 
 -11     1    16        210.10        218.51          6.72   o 
 -11     1    17         20.21         20.83          1.84   o 
 -11     1    18        231.61        229.15          7.55   o 
 -11     1    19         14.86         15.48          1.43   o 
 -11     1    20        161.43        156.43          5.66   o 
 -11     1    21         22.13         22.40          2.89   o 
 -11     1    22         74.85         77.18          3.89   o 
 -11     1    23        383.24        386.67         11.18   o 
 -11     1    24         96.83         96.20          4.56   o 
 -11     1    25         20.55         23.88          2.05   o 
 -11     1    26         64.95         62.15          5.00   o 
 -11     2     1        245.14        233.24          6.32   o 
 -11     2     2        447.80        442.53         10.95   o 
 -11     2     3         16.64         17.76          1.21   o 
 -11     2     4        431.20        419.74         11.18   o 
 -11     2     5       2965.61       2916.03         67.84   o 
 -11     2     6          2.70          4.88          0.91   o 
 -11     2     7         81.68         75.80          2.84   o 
 -11     2     8          1.77          3.14          0.87   o 
 -11     2     9        348.43        345.06         10.76   o 
 -11     2    10        376.24        383.28         11.39   o 
 -11     2    11        218.45        230.11          7.37   o 
 -11     2    12        548.53        547.48         15.29   o 
 -11     2    13        249.35        242.80          7.57   o 
 -11     2    14          1.18          3.23          1.08   o 
 -11     2    15        116.26        119.33          4.28   o 
 -11     2    16         52.64         52.54          2.66   o 
 -11     2    17       1163.69       1158.85         29.91   o 
 -11     2    18        409.04        403.10         10.89   o 
 -11     2    19        245.71        241.31          7.46   o 
 -11     2    20        271.07        264.13          7.79   o 
 -11     2    21          1.47          2.18          1.19   o 
 -11     2    22          7.80         10.06          1.72   o 
 -11     2    23          5.25          6.34          1.34   o 
 -11     2    24        208.86        206.68          7.04   o 
 -11     2    25         42.24         42.54          3.04   o 
 -11     2    26        138.47        140.70          8.51   o 
 -11     3     1         67.67         69.69          3.35   o 
 -11     3     2         20.60         25.68          1.87   o 
 -11     3     3         65.77         65.45          2.51   o 
 -11     3     4        100.11        100.70          3.58   o 
 -11     3     5         46.34         45.85          1.99   o 
 -11     3     6          4.75          8.37          1.44   o 
 -11     3     7        305.19        300.77         11.20   o 
 -11     3     8        190.27        195.22          7.19   o 
 -11     3     9          2.18          4.74          1.74   o 
 -11     3    10        430.29        416.74         11.81   o 
 -11     3    11        242.60        239.58          7.83   o 
 -11     3    12        432.29        427.44         15.84   o 
 -11     3    13          4.79          6.47          1.10   o 
 -11     3    14          9.58         13.30          1.32   o 
 -11     3    15        483.00        488.42         16.04   o 
 -11     3    16        143.77        148.84          7.29   o 
 -11     3    17        373.10        381.83         14.41   o 
 -11     3    18        252.36        259.43          7.87   o 
 -11     3    19         13.15         16.99          1.63   o 
 -11     3    20        382.59        382.00         11.74   o 
 -11     3    21        132.75        132.20          5.04   o 
 -11     3    22        404.70        398.35         11.79   o 
 -11     3    23        873.01        864.13         24.68   o 
 -11     3    24         11.73         14.11          1.75   o 
 -11     3    25          0.39          0.66          1.28   o 
 -11     4     1          2.94          3.48          1.16   o 
 -11     4     2        510.34        507.09         15.28   o 
 -11     4     3        788.81        797.44         27.58   o 
 -11     4     4         93.16         90.42          4.41   o 
 -11     4     5        404.86        391.78         13.14   o 
 -11     4     6        162.84        167.16          5.80   o 
 -11     4     7        206.01        207.05          8.66   o 
 -11     4     8         43.96         45.63          3.60   o 
 -11     4     9        131.62        133.79          4.82   o 
 -11     4    10       1218.25       1204.14         38.10   o 
 -11     4    11       1654.19       1631.44         41.58   o 
 -11     4    12        333.52        334.37          9.94   o 
 -11     4    13         47.46         48.73          2.80   o 
 -11     4    14        533.14        550.74         16.20   o 
 -11     4    15        124.00        125.41          4.67   o 
 -11     4    16          9.22          9.74          1.41   o 
 -11     4    17         92.93         97.73          4.03   o 
 -11     4    18        210.52        219.36          7.38   o 
 -11     4    19        467.94        471.31         14.56   o 
 -11     4    20          6.13          8.78          2.13   o 
 -11     4    21          0.23          3.45          2.39   o 
 -11     4    22        153.92        155.29          5.50   o 
 -11     4    23        134.19        135.96          5.07   o 
 -11     4    24          5.65          7.74          2.06   o 
 -11     4    25         29.71         30.75          4.99   o 
 -11     5     1       1584.70       1547.52         36.75   o 
 -11     5     2        180.14        174.82          4.94   o 
 -11     5     3         33.35         38.88          1.81   o 
 -11     5     4         54.86         59.53          3.37   o 
 -11     5     5         51.84         53.07          2.89   o 
 -11     5     6         18.84         18.61          1.64   o 
 -11     5     7        159.34        151.51          4.96   o 
 -11     5     8         90.32         93.27          4.11   o 
 -11     5     9       1927.94       1893.80         44.41   o 
 -11     5    10          1.21          3.92          1.05   o 
 -11     5    11         81.93         81.12          4.50   o 
 -11     5    12         23.02         26.12          1.86   o 
 -11     5    13        543.23        552.47         15.53   o 
 -11     5    14        122.45        124.55          4.33   o 
 -11     5    15        108.21        107.97          3.92   o 
 -11     5    16         32.73         36.35          3.17   o 
 -11     5    17        214.05        221.53          8.20   o 
 -11     5    18        150.86        157.98          5.42   o 
 -11     5    19          3.03          3.81          1.31   o 
 -11     5    20          0.65          0.88          1.32   o 
 -11     5    21        896.11        922.22         33.57   o 
 -11     5    22        230.95        241.55          9.31   o 
 -11     5    23         16.51         22.54          2.63   o 
 -11     5    24          1.68          1.19          1.19   o 
 -11     5    25          3.24          1.58          1.58   o 
 -11     6     1        185.08        182.12          5.46   o 
 -11     6     2        260.22        259.67          6.96   o 
 -11     6     3        713.88        753.83         27.56   o 
 -11     6     4         50.46         49.49          2.39   o 
 -11     6     5          6.03          7.19          1.07   o 
 -11     6     6        202.83        202.00          6.01   o 
 -11     6     7        264.51        260.63          9.65   o 
 -11     6     8        181.82        176.86          5.92   o 
 -11     6     9        117.80        108.66          3.82   o 
 -11     6    10          0.42          1.65          0.81   o 
 -11     6    11        476.21        484.74         16.47   o 
 -11     6    12         17.30         21.94          2.00   o 
 -11     6    13        423.10        438.68         13.61   o 
 -11     6    14          1.54          2.86          1.01   o 
 -11     6    15          7.54         10.91          1.56   o 
 -11     6    16        138.81        142.19          5.33   o 
 -11     6    17         51.13         61.18          4.16   o 
 -11     6    18          6.66         10.08          4.04   o 
 -11     6    19       1474.36       1570.39         40.34   o 
 -11     6    20        291.45        294.02         14.63   o 
 -11     6    21         63.23         75.91          3.83   o 
 -11     6    22          0.44          0.60          1.07   o 
 -11     6    23        232.80        250.89          8.56   o 
 -11     6    24         28.76         29.04          3.74   o 
 -11     7     1        700.81        696.35         16.93   o 
 -11     7     2         45.55         51.07          2.44   o 
 -11     7     3        252.31        253.88          7.70   o 
 -11     7     4         22.27         22.87          1.50   o 
 -11     7     5         76.25         76.92          3.76   o 
 -11     7     6         43.99         43.65          2.87   o 
 -11     7     7       1011.90       1009.38         24.93   o 
 -11     7     8        144.37        148.94          5.50   o 
 -11     7     9        732.01        729.06         19.86   o 
 -11     7    10        284.76        291.29          9.43   o 
 -11     7    11        160.09        154.65          5.59   o 
 -11     7    12        299.21        300.04          9.03   o 
 -11     7    13        535.36        546.19         16.63   o 
 -11     7    14          5.38          6.41          1.23   o 
 -11     7    15        548.03        553.92         14.90   o 
 -11     7    16         12.93         15.22          1.54   o 
 -11     7    17          2.87          2.98          3.86   o 
 -11     7    18        258.30        267.44          9.57   o 
 -11     7    19        281.35        286.43         12.33   o 
 -11     7    20         83.07         87.68          5.20   o 
 -11     7    21        131.49        134.90          5.61   o 
 -11     7    22        160.48        171.35          7.67   o 
 -11     7    23          4.37          6.36          2.22   o 
 -11     8     1         21.59         22.78          2.32   o 
 -11     8     2        219.69        220.94          6.46   o 
 -11     8     3         33.27         34.39          1.89   o 
 -11     8     4         98.14         98.99          3.89   o 
 -11     8     5        429.21        443.28         15.34   o 
 -11     8     6        503.96        495.17         14.53   o 
 -11     8     7         61.43         60.72          3.02   o 
 -11     8     8         12.43         13.46          1.55   o 
 -11     8     9         58.97         60.45          3.15   o 
 -11     8    10        708.66        714.60         19.98   o 
 -11     8    11         15.80         16.45          1.55   o 
 -11     8    12        207.13        195.22          9.70   o 
 -11     8    13        180.73        182.12          6.72   o 
 -11     8    14         26.40         29.38          2.48   o 
 -11     8    15         77.98         80.22          5.67   o 
 -11     8    16          1.59          4.04          8.19   o 
 -11     8    17        256.21        260.64          8.32   o 
 -11     8    18        361.15        377.65         11.00   o 
 -11     8    19         71.49         69.63          3.61   o 
 -11     8    20          0.41          0.02          1.09   o 
 -11     8    21         57.30         55.46          3.56   o 
 -11     8    22         17.60         17.19          2.47   o 
 -11     9     1          4.57          3.95          1.09   o 
 -11     9     2         11.43         13.30          1.25   o 
 -11     9     3        407.66        408.07         10.88   o 
 -11     9     4         10.13         12.84          1.90   o 
 -11     9     5         44.91         44.91          2.51   o 
 -11     9     6        189.24        191.86          5.91   o 
 -11     9     7        721.09        735.55         18.97   o 
 -11     9     8         29.59         29.17          2.00   o 
 -11     9     9         14.55         15.11          1.51   o 
 -11     9    10        121.45        119.44          4.56   o 
 -11     9    11         39.34         41.53          2.44   o 
 -11     9    12         23.05         26.05          2.59   o 
 -11     9    13        110.21        117.12          6.73   o 
 -11     9    14         81.29         94.74          7.04   o 
 -11     9    15        470.75        477.19         13.22   o 
 -11     9    16        699.62        725.44         24.11   o 
 -11     9    17         27.04         27.36          2.42   o 
 -11     9    18         41.93         44.93          3.74   o 
 -11     9    19        171.79        179.06          6.53   o 
 -11     9    20         59.76         59.42          3.39   o 
 -11    10     1          1.63          2.43          0.81   o 
 -11    10     2         24.00         24.60          2.26   o 
 -11    10     3         29.27         30.80          2.10   o 
 -11    10     4        959.44        947.37         22.75   o 
 -11    10     5        207.83        199.30          6.39   o 
 -11    10     6        602.98        619.62         15.52   o 
 -11    10     7         43.93         42.69          2.37   o 
 -11    10     8        236.82        247.54          7.16   o 
 -11    10     9         25.44         26.82          3.15   o 
 -11    10    10        231.27        230.60          7.95   o 
 -11    10    11         84.42         81.93          7.76   o 
 -11    10    12        360.47        356.35         11.40   o 
 -11    10    13         13.11         15.98          1.64   o 
 -11    10    14         60.28         65.99          4.24   o 
 -11    10    15         42.30         44.06          3.06   o 
 -11    10    16        522.85        522.80         14.51   o 
 -11    10    17        157.04        157.12          5.96   o 
 -11    10    18        184.41        185.48          6.97   o 
 -11    10    19         33.90         33.50          2.55   o 
 -11    11     1         12.37         17.81          2.48   o 
 -11    11     2        206.20        197.54         18.87   o 
 -11    11     3        246.93        241.40          9.84   o 
 -11    11     4         12.02         10.38          2.19   o 
 -11    11     5         11.65         12.54          2.30   o 
 -11    11     6        366.55        359.30         13.42   o 
 -11    11     7        186.83        191.14         16.77   o 
 -11    11     8        141.92        143.04          8.05   o 
 -11    11     9          4.40          7.40          2.47   o 
 -11    11    10          1.07          2.05          1.27   o 
 -11    11    11          6.75          9.57          1.60   o 
 -11    11    12         78.79         81.45          3.85   o 
 -11    11    13          0.32          2.90          1.22   o 
 -11    11    14        403.06        401.17         11.99   o 
 -11    11    15         66.78         70.74          3.76   o 
 -11    11    16        338.51        354.39         10.94   o 
 -11    11    17         36.05         39.43          2.80   o 
 -11    11    18         10.90          9.91          4.10   o 
 -11    12     1          1.32          2.83          1.18   o 
 -11    12     2         69.85         71.92          3.07   o 
 -11    12     3          8.61          8.64          1.27   o 
 -11    12     4        319.02        318.98          9.44   o 
 -11    12     5         36.53         40.92          3.44   o 
 -11    12     6        105.24        110.85          4.06   o 
 -11    12     7         21.80         22.19          1.64   o 
 -11    12     8          2.53          5.04          1.18   o 
 -11    12     9         11.66         11.78          1.41   o 
 -11    12    10        187.25        198.72          7.01   o 
 -11    12    11        134.52        139.71          5.13   o 
 -11    12    12        194.88        200.09          6.67   o 
 -11    12    13        100.61        103.48          4.29   o 
 -11    12    14         73.92         74.73          3.87   o 
 -11    12    15        152.13        156.97          6.40   o 
 -11    12    16        189.68        193.16          8.78   o 
 -11    13     1         60.70         63.12          3.09   o 
 -11    13     2        285.23        272.72          9.32   o 
 -11    13     3        142.89        144.74          4.92   o 
 -11    13     4         11.29         13.04          1.46   o 
 -11    13     5          0.81          1.42          0.97   o 
 -11    13     6         61.29         59.79          3.09   o 
 -11    13     7        270.49        278.99          8.53   o 
 -11    13     8        306.53        305.53         11.24   o 
 -11    13     9          4.55          7.11          1.17   o 
 -11    13    10         79.56         78.37          3.36   o 
 -11    13    11         30.34         33.21          2.43   o 
 -11    13    12        219.43        222.80          6.90   o 
 -11    13    13         56.52         62.63          7.26   o 
 -11    14     1          0.10          1.39          2.72   o 
 -11    14     2        298.38        286.64          9.95   o 
 -11    14     3         86.40         81.94          4.54   o 
 -11    14     4          1.91          3.52          1.30   o 
 -11    14     5        162.34        162.77          6.25   o 
 -11    14     6         60.80         66.17          4.26   o 
 -11    14     7          2.48          2.11          4.56   o 
 -10     0     1          0.00          3.38          1.12   o 
 -10     0     2        141.55        136.78          5.64   o 
 -10     0     3          0.00          2.60          1.45   o 
 -10     0     4         51.13         48.46          2.67   o 
 -10     0     5          0.00          0.69          0.97   o 
 -10     0     6          3.06          5.28          1.37   o 
 -10     0     7          0.00          8.46          3.60   o 
 -10     0     8       5268.52       5169.41        122.88   o 
 -10     0     9          0.00          4.18          1.23   o 
 -10     0    10        155.56        164.61          5.78   o 
 -10     0    11          0.00          0.91          1.11   o 
 -10     0    12       1541.74       1513.03         38.53   o 
 -10     0    13          0.00          0.64          1.33   o 
 -10     0    14       1377.61       1375.51         35.18   o 
 -10     0    15          0.00          0.77          1.14   o 
 -10     0    16        348.35        352.52         11.50   o 
 -10     0    18         49.35         54.82          4.85   o 
 -10     0    19          0.00          1.77          1.64   o 
 -10     0    20       3482.28       3275.72         80.98   o 
 -10     0    21          0.00          4.58          2.43   o 
 -10     0    22          1.91          3.62          1.40   o 
 -10     0    23          0.00          1.47          1.39   o 
 -10     0    24         71.62         71.67          6.92   o 
 -10     0    25          0.00          0.00          2.46   o 
 -10     0    26        110.93        102.72          5.55   o 
 -10     0    27          0.00          2.52          1.56   o 
 -10     0    28        188.55        182.64         13.83   o 
 -10     1     1        393.82        389.90          9.84   o 
 -10     1     2       2228.96       2172.01         49.28   o 
 -10     1     3        107.38        100.24          3.47   o 
 -10     1     4        486.23        475.81         11.74   o 
 -10     1     5        663.16        630.79         15.18   o 
 -10     1     6          1.56          3.73          0.99   o 
 -10     1     7        350.39        340.78          8.81   o 
 -10     1     8        272.53        262.41          7.28   o 
 -10     1     9        453.29        446.21         11.17   o 
 -10     1    10       1642.00       1638.80         37.77   o 
 -10     1    11       1048.36       1021.88         24.59   o 
 -10     1    12         11.02         13.64          1.50   o 
 -10     1    13         63.12         63.00          2.70   o 
 -10     1    14          0.94          2.20          0.82   o 
 -10     1    15         26.19         26.27          1.60   o 
 -10     1    16         16.22         17.59          1.37   o 
 -10     1    17        443.98        442.75         14.44   o 
 -10     1    18        808.46        805.39         21.71   o 
 -10     1    19        241.33        245.52         10.36   o 
 -10     1    20        431.38        418.25         11.09   o 
 -10     1    21        353.17        344.32         10.34   o 
 -10     1    22        181.79        175.84          6.47   o 
 -10     1    23         52.29         50.36          3.16   o 
 -10     1    24         65.68         66.82          3.83   o 
 -10     1    25         56.63         53.25          3.49   o 
 -10     1    26        774.33        746.76         19.27   o 
 -10     1    27          5.72          5.10          1.17   o 
 -10     1    28         43.27         46.30          2.79   o 
 -10     2     1        683.37        689.55         17.30   o 
 -10     2     2        658.44        649.27         16.20   o 
 -10     2     3       1032.47       1019.18         23.55   o 
 -10     2     4         20.44         19.55          1.43   o 
 -10     2     5          5.56          6.37          0.90   o 
 -10     2     6       1111.10       1097.61         25.68   o 
 -10     2     7         77.10         80.35          3.08   o 
 -10     2     8       1231.38       1222.87         30.35   o 
 -10     2     9        331.28        336.29         10.34   o 
 -10     2    10         16.81         16.75          1.30   o 
 -10     2    11        474.92        466.54         11.71   o 
 -10     2    12        279.02        292.22          9.09   o 
 -10     2    13          6.23          7.35          1.09   o 
 -10     2    14       1212.62       1205.79         30.46   o 
 -10     2    15        453.04        460.49         13.90   o 
 -10     2    16        349.25        348.63          9.50   o 
 -10     2    17       1424.56       1424.54         34.42   o 
 -10     2    18        253.08        251.70          8.22   o 
 -10     2    19          8.96         12.89          1.97   o 
 -10     2    20        283.95        269.84          8.07   o 
 -10     2    21        169.12        164.07          5.32   o 
 -10     2    22        305.07        292.12          7.99   o 
 -10     2    23        110.64        106.52          3.91   o 
 -10     2    24          0.29          2.06          1.35   o 
 -10     2    25        112.34        109.41          4.55   o 
 -10     2    26        222.12        217.22          6.74   o 
 -10     2    27         49.18         44.52          2.48   o 
 -10     2    28         94.31         85.72          4.10   o 
 -10     3     1         73.84         75.72          2.65   o 
 -10     3     2          8.22          9.03          0.90   o 
 -10     3     3         77.35         81.58          3.18   o 
 -10     3     4       1665.83       1628.40         38.13   o 
 -10     3     5        871.69        879.45         21.88   o 
 -10     3     6        292.68        285.51          7.74   o 
 -10     3     7        542.24        539.77         13.39   o 
 -10     3     8        232.21        234.46          6.65   o 
 -10     3     9        650.04        653.91         16.84   o 
 -10     3    10          5.49          7.42          0.94   o 
 -10     3    11       2109.49       2092.33         49.66   o 
 -10     3    12       1964.47       1982.82         51.52   o 
 -10     3    13         62.12         65.64          2.98   o 
 -10     3    14          4.42          6.82          1.13   o 
 -10     3    15         62.29         63.54          2.82   o 
 -10     3    16       1135.76       1131.17         27.80   o 
 -10     3    17       1805.84       1771.29         41.40   o 
 -10     3    18         23.67         29.91          2.12   o 
 -10     3    19        315.44        314.75          9.12   o 
 -10     3    20          8.21          8.83          0.95   o 
 -10     3    21        267.37        265.87          7.56   o 
 -10     3    22          4.65          5.68          0.89   o 
 -10     3    23        390.49        372.94          9.87   o 
 -10     3    24        884.93        826.84         20.92   o 
 -10     3    25          6.39          6.30          1.28   o 
 -10     3    26          2.51          2.98          0.99   o 
 -10     3    27         26.36         28.28          2.07   o 
 -10     3    28         68.13         66.15          3.39   o 
 -10     4     1        529.32        531.89         13.09   o 
 -10     4     2        165.55        161.70          4.72   o 
 -10     4     3         87.61         87.58          3.25   o 
 -10     4     4        249.86        248.97          8.93   o 
 -10     4     5       1531.59       1482.13         34.51   o 
 -10     4     6       1544.47       1499.23         34.72   o 
 -10     4     7       1082.69       1058.84         25.30   o 
 -10     4     8        897.77        874.31         21.63   o 
 -10     4     9         89.18         90.78          3.06   o 
 -10     4    10          4.05          9.13          1.27   o 
 -10     4    11          0.64          4.09          1.15   o 
 -10     4    12         25.89         27.68          1.70   o 
 -10     4    13        393.19        391.27         10.60   o 
 -10     4    14         95.20         99.94          4.75   o 
 -10     4    15        984.14       1004.75         26.47   o 
 -10     4    16         47.17         45.75          2.89   o 
 -10     4    17         30.23         34.19          2.12   o 
 -10     4    18         21.63         23.17          2.27   o 
 -10     4    19         74.46         70.84          3.09   o 
 -10     4    20        284.55        273.93          7.85   o 
 -10     4    21        232.09        229.86          6.61   o 
 -10     4    22        665.15        638.68         21.41   o 
 -10     4    23        515.62        494.42         17.87   o 
 -10     4    24        171.66        175.47          5.71   o 
 -10     4    25         10.79         11.44          1.36   o 
 -10     4    26         78.88         83.13          4.10   o 
 -10     4    27        285.27        273.90          9.06   o 
 -10     4    28         81.90         70.00          5.11   o 
 -10     5     1         39.67         43.78          1.94   o 
 -10     5     2         65.35         69.51          3.07   o 
 -10     5     3       2048.06       2010.48         46.13   o 
 -10     5     4        132.13        135.27          4.88   o 
 -10     5     5        657.20        654.24         16.35   o 
 -10     5     6        122.42        124.29          3.83   o 
 -10     5     7        243.00        244.41          7.13   o 
 -10     5     8          7.06          6.82          0.91   o 
 -10     5     9        280.89        286.61          7.95   o 
 -10     5    10         92.73         99.55          4.57   o 
 -10     5    11        258.04        272.09          7.89   o 
 -10     5    12        637.57        648.63         16.39   o 
 -10     5    13        882.18        915.56         24.53   o 
 -10     5    14        178.49        187.03         11.40   o 
 -10     5    15        774.05        776.87         22.41   o 
 -10     5    16        445.21        439.36         13.16   o 
 -10     5    17        464.53        470.51         13.19   o 
 -10     5    18        185.99        189.61          5.66   o 
 -10     5    19         13.64         14.75          1.99   o 
 -10     5    20        234.11        230.81          6.67   o 
 -10     5    21        150.98        152.64          5.23   o 
 -10     5    22        173.74        165.61          9.13   o 
 -10     5    23        238.21        227.96         13.64   o 
 -10     5    24         32.57         35.78          2.82   o 
 -10     5    25        951.58        933.41         29.07   o 
 -10     5    26        143.70        144.67          7.17   o 
 -10     5    27         30.64         32.24          2.23   o 
 -10     6     1        481.15        478.81         13.86   o 
 -10     6     2        432.69        445.56         13.28   o 
 -10     6     3       1246.30       1249.94         30.49   o 
 -10     6     4        177.20        178.47          5.42   o 
 -10     6     5        942.93        916.46         21.93   o 
 -10     6     6        250.20        262.17          9.60   o 
 -10     6     7        983.69        966.09         23.78   o 
 -10     6     8         38.49         40.78          2.26   o 
 -10     6     9        656.59        659.32         17.58   o 
 -10     6    10        101.58        107.25          4.56   o 
 -10     6    11         88.35         86.03          3.19   o 
 -10     6    12         44.61         48.16          2.44   o 
 -10     6    13       1963.91       2018.13         50.32   o 
 -10     6    14        710.43        740.36         23.41   o 
 -10     6    15       1385.35       1395.10         33.63   o 
 -10     6    16         82.57         86.67          3.30   o 
 -10     6    17        103.64        103.55          4.17   o 
 -10     6    18        227.12        232.83          7.61   o 
 -10     6    19        145.45        145.49          5.06   o 
 -10     6    20          1.14          4.63          1.58   o 
 -10     6    21        820.86        825.98         23.04   o 
 -10     6    22         19.12         18.00          1.92   o 
 -10     6    23         30.50         31.44          2.48   o 
 -10     6    24          0.23          1.11          1.01   o 
 -10     6    25        122.85        120.84          4.59   o 
 -10     6    26         54.67         53.53          2.90   o 
 -10     6    27        259.39        251.85         13.13   o 
 -10     7     1        651.83        669.22         16.85   o 
 -10     7     2          9.81          9.34          0.96   o 
 -10     7     3       1453.44       1422.57         35.08   o 
 -10     7     4       1006.69        985.54         24.91   o 
 -10     7     5         52.06         54.95          2.61   o 
 -10     7     6         11.73         14.34          1.63   o 
 -10     7     7        128.77        131.46          4.56   o 
 -10     7     8        187.46        191.13          7.58   o 
 -10     7     9        630.27        634.56         16.00   o 
 -10     7    10        201.90        211.98          6.76   o 
 -10     7    11         73.29         77.39          4.02   o 
 -10     7    12        861.10        879.75         27.77   o 
 -10     7    13         35.07         38.20          2.61   o 
 -10     7    14         21.48         23.21          2.00   o 
 -10     7    15         27.96         28.12          1.90   o 
 -10     7    16        297.04        301.66          8.60   o 
 -10     7    17         39.49         40.33          3.27   o 
 -10     7    18          2.85          4.11          1.20   o 
 -10     7    19        380.18        389.20         14.93   o 
 -10     7    20          0.98          2.29          1.01   o 
 -10     7    21        102.07         96.40          7.72   o 
 -10     7    22         85.48         92.31          6.15   o 
 -10     7    23         61.93         56.82          4.75   o 
 -10     7    24        319.19        332.11         14.45   o 
 -10     7    25        526.02        534.42         21.17   o 
 -10     7    26         25.64         25.50          2.10   o 
 -10     8     1        541.15        533.99         14.30   o 
 -10     8     2        146.46        150.44          5.52   o 
 -10     8     3          1.11          3.95          0.83   o 
 -10     8     4         46.19         45.21          2.93   o 
 -10     8     5         60.55         62.24          3.11   o 
 -10     8     6        715.43        716.93         18.87   o 
 -10     8     7        558.79        568.72         15.93   o 
 -10     8     8         82.85         83.01          6.42   o 
 -10     8     9       1427.15       1443.28         37.22   o 
 -10     8    10         84.89         95.06          5.87   o 
 -10     8    11        348.12        350.35         10.91   o 
 -10     8    12          7.89          9.96          1.69   o 
 -10     8    13        658.39        679.87         16.67   o 
 -10     8    14        175.95        186.89          5.68   o 
 -10     8    15        309.18        313.53          9.30   o 
 -10     8    16        119.33        123.85          4.61   o 
 -10     8    17         12.94         13.05          1.51   o 
 -10     8    18          7.21          9.35          1.26   o 
 -10     8    19        683.53        712.01         21.97   o 
 -10     8    20         26.68         31.67          3.64   o 
 -10     8    21        513.01        496.37         13.23   o 
 -10     8    22        613.40        593.91         15.51   o 
 -10     8    23         79.99         78.20          3.96   o 
 -10     8    24         69.91         72.43          3.54   o 
 -10     8    25         80.78         79.86          3.92   o 
 -10     9     1        756.31        726.17         24.62   o 
 -10     9     2        162.04        173.17          7.99   o 
 -10     9     3         61.47         65.54          8.83   o 
 -10     9     4        383.52        398.00         18.69   o 
 -10     9     5          3.26          6.44          3.17   o 
 -10     9     6        577.90        590.10         16.10   o 
 -10     9     7         50.31         50.22          3.24   o 
 -10     9     8          1.55          2.35          1.27   o 
 -10     9     9        314.93        326.37          9.62   o 
 -10     9    10       1220.46       1211.90         28.92   o 
 -10     9    11        282.32        280.23          8.20   o 
 -10     9    12        860.37        864.62         21.19   o 
 -10     9    13        241.86        244.99          8.10   o 
 -10     9    14         34.92         36.66          2.27   o 
 -10     9    15         95.55         97.49          3.66   o 
 -10     9    16        309.65        302.34          8.64   o 
 -10     9    17        128.93        129.58          6.61   o 
 -10     9    18        685.14        705.27         18.25   o 
 -10     9    19        440.08        449.13         18.76   o 
 -10     9    20         16.94         19.44          2.23   o 
 -10     9    21         97.27        102.45          5.37   o 
 -10     9    22        309.48        319.60         10.67   o 
 -10     9    23         44.34         45.48          2.75   o 
 -10     9    24        145.27        143.58          5.52   o 
 -10    10     1          0.01          2.30          1.10   o 
 -10    10     2         18.74         19.32          2.15   o 
 -10    10     3         75.95         73.16          3.17   o 
 -10    10     4        308.30        315.53          9.88   o 
 -10    10     5          0.71          2.68          1.30   o 
 -10    10     6         79.01         78.76          3.06   o 
 -10    10     7        161.13        161.71          5.38   o 
 -10    10     8        787.44        791.88         19.61   o 
 -10    10     9         18.43         19.49          2.19   o 
 -10    10    10         43.66         46.91          2.71   o 
 -10    10    11         62.44         61.12          2.92   o 
 -10    10    12        442.49        442.86         11.58   o 
 -10    10    13          1.16          2.50          0.94   o 
 -10    10    14         26.48         26.52          1.67   o 
 -10    10    15          1.64          2.59          0.89   o 
 -10    10    16        112.46        115.71          4.77   o 
 -10    10    17         73.55         71.37          4.04   o 
 -10    10    18        122.22        126.74          5.94   o 
 -10    10    19         92.31        103.76          7.26   o 
 -10    10    20        289.13        294.65          9.06   o 
 -10    10    21          0.42          3.06          1.22   o 
 -10    10    22        112.44        117.78          4.75   o 
 -10    10    23         23.72         28.79          2.47   o 
 -10    11     1         86.19         85.01          3.72   o 
 -10    11     2        251.63        245.86          8.53   o 
 -10    11     3         21.45         22.63          2.47   o 
 -10    11     4        177.99        179.24          5.49   o 
 -10    11     5        305.64        304.97          8.69   o 
 -10    11     6        402.01        403.19         11.36   o 
 -10    11     7         32.75         34.19          2.37   o 
 -10    11     8          6.98         10.32          1.58   o 
 -10    11     9          0.19          3.04          0.77   o 
 -10    11    10       1402.61       1413.43         34.45   o 
 -10    11    11         62.67         61.21          2.72   o 
 -10    11    12        131.76        132.26          4.51   o 
 -10    11    13         18.28         21.85          1.62   o 
 -10    11    14          1.56          1.05          0.90   o 
 -10    11    15        151.56        155.31          6.97   o 
 -10    11    16        212.98        208.64          7.17   o 
 -10    11    17        158.89        164.81          8.68   o 
 -10    11    18        764.13        781.69         19.91   o 
 -10    11    19        194.05        198.40          6.77   o 
 -10    11    20         20.14         23.78          2.01   o 
 -10    11    21         45.03         47.55          3.35   o 
 -10    11    22        365.96        381.30         12.72   o 
 -10    12     1         31.19         35.37          2.26   o 
 -10    12     2        184.33        186.14          7.23   o 
 -10    12     3         15.35         14.14          1.54   o 
 -10    12     4         16.27         18.80          1.75   o 
 -10    12     5        297.59        304.24          9.65   o 
 -10    12     6        233.73        244.18          9.66   o 
 -10    12     7        106.85        109.02          3.74   o 
 -10    12     8        522.22        508.82         14.07   o 
 -10    12     9        680.40        686.86         16.72   o 
 -10    12    10          1.39          2.07          1.07   o 
 -10    12    11         55.94         54.59          2.58   o 
 -10    12    12         75.78         77.00          3.77   o 
 -10    12    13         70.94         73.96          3.41   o 
 -10    12    14        437.21        420.89         12.84   o 
 -10    12    15         42.60         42.18          2.90   o 
 -10    12    16        152.53        153.57          6.22   o 
 -10    12    17         58.82         62.48          2.97   o 
 -10    12    18         19.13         20.91          2.46   o 
 -10    12    19        175.94        183.53          6.69   o 
 -10    12    20        393.81        382.54         10.95   o 
 -10    13     1        416.69        417.27         12.80   o 
 -10    13     2         95.91         93.22          3.88   o 
 -10    13     3         13.98         16.69          1.67   o 
 -10    13     4        491.34        480.96         12.97   o 
 -10    13     5         60.55         61.95          4.23   o 
 -10    13     6         16.81         16.18          1.59   o 
 -10    13     7          0.94          2.82          0.97   o 
 -10    13     8        230.94        225.34          7.60   o 
 -10    13     9        135.61        137.00          5.10   o 
 -10    13    10          7.85          7.87          1.18   o 
 -10    13    11         30.69         30.05          1.85   o 
 -10    13    12         58.51         63.91          3.83   o 
 -10    13    13         43.86         47.70          2.59   o 
 -10    13    14          8.13          7.65          1.14   o 
 -10    13    15        124.52        125.39          4.77   o 
 -10    13    16        211.95        220.92          8.24   o 
 -10    13    17         16.21         14.85          1.88   o 
 -10    13    18         15.80         18.88          2.05   o 
 -10    14     1         66.24         67.06          5.09   o 
 -10    14     2        405.75        401.84         11.42   o 
 -10    14     3         44.38         45.89          2.89   o 
 -10    14     4          3.81          4.33          1.29   o 
 -10    14     5         29.43         32.26          2.40   o 
 -10    14     6        326.97        331.56         14.85   o 
 -10    14     7        219.95        231.33          8.94   o 
 -10    14     8        106.34        111.34          4.85   o 
 -10    14     9         69.28         74.44          3.30   o 
 -10    14    10         41.21         42.85          2.36   o 
 -10    14    11          4.72          5.03          1.07   o 
 -10    14    12         30.30         32.19          2.24   o 
 -10    14    13        113.59        126.63          4.71   o 
 -10    14    14        715.26        711.84         18.32   o 
 -10    14    15        105.13        107.05          4.79   o 
 -10    14    16         18.87         18.65          2.43   o 
 -10    15     1         15.39         20.08          2.92   o 
 -10    15     2        125.71        133.00          7.16   o 
 -10    15     3        142.47        151.39          7.80   o 
 -10    15     4         59.70         55.99          3.49   o 
 -10    15     5        357.23        364.27         11.44   o 
 -10    15     6         41.43         44.25          2.74   o 
 -10    15     7          5.67          8.02          2.11   o 
 -10    15     8         84.85         86.21          3.64   o 
 -10    15     9         55.36         58.05          2.97   o 
 -10    15    10          8.85          8.71          1.06   o 
 -10    15    11        161.89        159.22          5.55   o 
 -10    15    12         19.31         20.18          2.37   o 
 -10    15    13        201.71        200.18         14.25   o 
 -10    16     1        144.43        138.68          8.47   o 
 -10    16     2          8.94         12.59          3.38   o 
 -10    16     3         16.05         22.59          4.24   o 
 -10    16     4          2.56          4.04          2.46   o 
 -10    16     5        417.90        404.94         14.81   o 
 -10    16     6          0.54          0.24          2.17   o 
 -10    16     7        113.21        117.36          5.77   o 
 -10    16     8          0.50          0.88          1.23   o 
  -9     0     1          0.00          1.63          1.34   o 
  -9     0     2       4621.20       4514.94        104.03   o 
  -9     0     3          0.00          5.36          1.47   o 
  -9     0     4       5753.40       5609.52        161.07   o 
  -9     0     5          0.00          2.14          1.71   o 
  -9     0     6       2433.39       2384.64         55.41   o 
  -9     0     7          0.00          2.70          0.90   o 
  -9     0     8       1180.50       1161.90         27.61   o 
  -9     0     9          0.00          0.98          0.93   o 
  -9     0    10        837.02        853.46         23.19   o 
  -9     0    11          0.00          1.19          1.50   o 
  -9     0    12        426.42        419.39         32.08   o 
  -9     0    13          0.00          1.74          1.41   o 
  -9     0    14       1201.62       1172.65         28.73   o 
  -9     0    15          0.00          1.41          1.48   o 
  -9     0    16       1171.90       1142.93         34.04   o 
  -9     0    17          0.00          3.60          5.83   o 
  -9     0    18        555.56        544.08         16.13   o 
  -9     0    19          0.00          5.86          1.45   o 
  -9     0    20        590.67        573.82         19.21   o 
  -9     0    21          0.00          2.10          1.22   o 
  -9     0    22          4.04          4.65          1.52   o 
  -9     0    23          0.00          3.25          1.60   o 
  -9     0    24        632.06        621.99         18.13   o 
  -9     0    25          0.00          1.70          1.43   o 
  -9     0    26        137.26        135.97          9.43   o 
  -9     0    28         15.80         18.79          2.56   o 
  -9     0    30         14.38         13.49          2.68   o 
  -9     1     1       1865.57       1841.71         42.05   o 
  -9     1     2       1434.75       1424.30         34.02   o 
  -9     1     3         16.21         19.98          1.68   o 
  -9     1     4        833.65        821.82         19.55   o 
  -9     1     5       2641.06       2589.94         58.63   o 
  -9     1     6        524.83        512.40         12.68   o 
  -9     1     7         11.10         20.53          3.94   o 
  -9     1     8       1320.13       1310.92         30.53   o 
  -9     1     9        103.27        110.10          3.70   o 
  -9     1    10        690.00        685.81         16.82   o 
  -9     1    11          4.70         11.00          2.10   o 
  -9     1    12        859.91        866.55         24.37   o 
  -9     1    13       1116.56       1127.54         26.67   o 
  -9     1    14       5100.01       4934.73        113.93   o 
  -9     1    15        299.85        295.35          9.41   o 
  -9     1    16         53.00         54.43          2.60   o 
  -9     1    17        125.10        122.56          4.09   o 
  -9     1    18        101.72        104.39          3.87   o 
  -9     1    19        170.01        162.54          5.28   o 
  -9     1    20       1858.21       1821.54         43.07   o 
  -9     1    21         23.71         24.96          2.29   o 
  -9     1    22       1208.57       1204.15         33.27   o 
  -9     1    23        249.72        243.28          7.14   o 
  -9     1    24        314.66        320.07          9.72   o 
  -9     1    25        172.71        164.37          6.24   o 
  -9     1    26        978.24        940.96         25.34   o 
  -9     1    28         32.74         34.56          3.29   o 
  -9     1    29        144.74        140.61          5.43   o 
  -9     1    30          2.51          3.87          1.25   o 
  -9     2     1        226.79        223.93          6.14   o 
  -9     2     2       1907.66       1878.34         42.90   o 
  -9     2     3        603.95        606.97         14.77   o 
  -9     2     4        765.22        748.23         17.73   o 
  -9     2     5         48.31         51.26          2.46   o 
  -9     2     6        136.60        138.69          4.34   o 
  -9     2     7         66.99         70.88          2.80   o 
  -9     2     8       1360.34       1343.02         30.99   o 
  -9     2     9       1080.53       1067.90         26.60   o 
  -9     2    10       1690.56       1692.67         41.25   o 
  -9     2    11       2405.29       2364.22         57.89   o 
  -9     2    12         20.44         24.00          1.50   o 
  -9     2    13        766.12        770.45         20.69   o 
  -9     2    14        124.95        128.12          4.32   o 
  -9     2    15       1016.09       1003.73         23.51   o 
  -9     2    16        627.46        621.06         15.76   o 
  -9     2    17       1027.07       1004.17         24.05   o 
  -9     2    18        770.69        751.93         19.40   o 
  -9     2    19          5.69          6.41          0.97   o 
  -9     2    20         12.57         14.54          1.78   o 
  -9     2    21         20.98         20.59          2.23   o 
  -9     2    22        296.18        294.85          9.20   o 
  -9     2    23       2241.17       2175.75         53.70   o 
  -9     2    24        226.42        217.06          6.88   o 
  -9     2    25         17.42         17.36          3.28   o 
  -9     2    26        217.72        212.29          6.86   o 
  -9     2    27        280.79        282.09         12.22   o 
  -9     2    28         25.64         26.65          2.02   o 
  -9     2    29         56.98         50.89          2.89   o 
  -9     2    30        237.08        236.48          7.75   o 
  -9     3     1       1563.40       1548.05         37.99   o 
  -9     3     2        438.04        433.13         10.90   o 
  -9     3     3        202.28        198.02          5.62   o 
  -9     3     4          6.65         10.73          1.26   o 
  -9     3     5       3123.75       3113.30         73.03   o 
  -9     3     6       1773.83       1760.78         40.19   o 
  -9     3     7       1240.12       1245.00         29.69   o 
  -9     3     8        164.94        174.11          5.33   o 
  -9     3     9        200.92        204.02          6.08   o 
  -9     3    10        720.37        713.94         18.36   o 
  -9     3    11        468.23        470.32         11.79   o 
  -9     3    12        615.78        605.55         14.98   o 
  -9     3    13       1302.00       1306.75         30.80   o 
  -9     3    14        116.81        115.55          3.96   o 
  -9     3    15         95.87         94.74          3.43   o 
  -9     3    16        290.51        279.41          9.15   o 
  -9     3    17         45.70         50.58          2.72   o 
  -9     3    18        464.62        457.20         11.60   o 
  -9     3    19          6.44          9.08          1.08   o 
  -9     3    20        449.74        441.54         11.80   o 
  -9     3    21         20.17         24.28          2.52   o 
  -9     3    22        123.27        131.15          5.97   o 
  -9     3    23        427.02        420.11         11.64   o 
  -9     3    24         43.39         43.90          2.33   o 
  -9     3    25         13.53         14.40          1.52   o 
  -9     3    26          1.07          2.28          0.90   o 
  -9     3    27         23.28         23.54          2.07   o 
  -9     3    28        732.22        732.81         19.80   o 
  -9     3    29        251.22        237.22          9.55   o 
  -9     3    30          0.06          2.44          1.18   o 
  -9     4     1        853.64        836.87         20.22   o 
  -9     4     2         26.78         28.12          1.92   o 
  -9     4     3        352.96        351.01          9.06   o 
  -9     4     4        352.98        351.31          9.12   o 
  -9     4     5        992.80        979.25         23.35   o 
  -9     4     6       2020.09       2012.13         48.62   o 
  -9     4     7         51.83         56.13          3.63   o 
  -9     4     8        206.06        217.25          7.16   o 
  -9     4     9       1719.43       1713.12         43.89   o 
  -9     4    10       1016.60        984.54         25.93   o 
  -9     4    11       2549.56       2505.72         61.99   o 
  -9     4    12         13.71         18.79          1.51   o 
  -9     4    13         33.81         31.19          2.96   o 
  -9     4    14        238.31        230.96          6.83   o 
  -9     4    15        212.61        214.15          6.48   o 
  -9     4    16        288.87        286.58          9.83   o 
  -9     4    17       1488.45       1474.53         34.23   o 
  -9     4    18       2355.73       2341.57         57.44   o 
  -9     4    19       1413.32       1402.38         36.81   o 
  -9     4    20        304.63        297.68         13.03   o 
  -9     4    21        467.56        449.98         11.65   o 
  -9     4    22        249.49        242.90          7.53   o 
  -9     4    23        617.90        617.52         15.29   o 
  -9     4    24        171.48        178.41          5.45   o 
  -9     4    25        212.19        211.49          6.22   o 
  -9     4    26          1.12          2.33          1.72   o 
  -9     4    27         13.13         13.80          1.43   o 
  -9     4    28        119.54        116.14          4.28   o 
  -9     4    29        359.84        361.83         10.44   o 
  -9     4    30        235.98        230.34         11.87   o 
  -9     5     1        250.93        252.10          9.44   o 
  -9     5     2         63.73         62.16          3.18   o 
  -9     5     3         50.40         58.61          3.14   o 
  -9     5     4        192.71        196.60          6.42   o 
  -9     5     5          4.78         10.91          3.16   o 
  -9     5     6        946.90        952.72         26.27   o 
  -9     5     7       3098.40       3075.81         69.73   o 
  -9     5     8         12.94         15.46          1.48   o 
  -9     5     9        535.45        531.05         12.94   o 
  -9     5    10        733.32        731.03         17.72   o 
  -9     5    11       1691.50       1693.04         39.03   o 
  -9     5    12        347.42        344.68          9.70   o 
  -9     5    13         22.64         25.59          1.63   o 
  -9     5    14        345.35        343.48         12.18   o 
  -9     5    15       1940.82       1949.92         45.08   o 
  -9     5    16          7.21          9.45          1.19   o 
  -9     5    17         10.72         13.28          1.27   o 
  -9     5    18         45.36         47.41          2.64   o 
  -9     5    19       1971.36       1913.01         44.79   o 
  -9     5    20        299.11        299.91          9.93   o 
  -9     5    21        443.88        450.00         13.16   o 
  -9     5    22          1.59          2.74          1.00   o 
  -9     5    23         11.99         12.83          1.12   o 
  -9     5    24        113.77        112.50          3.80   o 
  -9     5    25          3.49          5.08          0.82   o 
  -9     5    26         39.81         36.95          2.40   o 
  -9     5    27        932.63        931.16         27.00   o 
  -9     5    28         60.42         63.57          3.49   o 
  -9     5    29        158.00        158.20          5.56   o 
  -9     5    30         29.48         29.30          8.25   o 
  -9     6     1       1574.20       1581.63         36.66   o 
  -9     6     2        338.14        341.84          9.36   o 
  -9     6     3       1472.41       1464.16         36.30   o 
  -9     6     4         15.80         14.18          1.21   o 
  -9     6     5        381.29        372.73          9.90   o 
  -9     6     6        200.46        200.06          6.12   o 
  -9     6     7        211.03        212.76          6.17   o 
  -9     6     8        616.40        629.21         16.02   o 
  -9     6     9       4680.23       4668.59        107.46   o 
  -9     6    10        407.65        409.36         10.60   o 
  -9     6    11         42.91         45.53          3.48   o 
  -9     6    12        894.40        888.10         22.76   o 
  -9     6    13         73.45         79.61          3.31   o 
  -9     6    14          9.56         11.23          1.56   o 
  -9     6    15         97.21        102.64          3.77   o 
  -9     6    16         99.24         99.16          3.82   o 
  -9     6    17        617.97        640.03         18.10   o 
  -9     6    18         41.16         39.39          2.32   o 
  -9     6    19         85.66         87.18          3.41   o 
  -9     6    20         15.28         18.81          1.44   o 
  -9     6    21        259.08        258.33          7.59   o 
  -9     6    22         45.22         49.05          2.68   o 
  -9     6    23         29.39         28.14          1.86   o 
  -9     6    24        108.27        111.37          5.22   o 
  -9     6    25        556.00        555.16         39.25   o 
  -9     6    26        161.64        169.78          5.75   o 
  -9     6    27        157.69        168.02          6.62   o 
  -9     6    28         64.12         70.53          3.63   o 
  -9     6    29        107.62        111.97          4.25   o 
  -9     7     1        111.39        115.81          4.30   o 
  -9     7     2        451.91        452.01         11.43   o 
  -9     7     3         64.40         69.22          3.93   o 
  -9     7     4        233.89        240.94          7.79   o 
  -9     7     5        222.60        226.79          7.65   o 
  -9     7     6        205.04        211.96          6.71   o 
  -9     7     7        579.04        577.21         15.21   o 
  -9     7     8        891.30        899.26         21.60   o 
  -9     7     9        856.02        872.30         20.79   o 
  -9     7    10        112.72        112.28          3.78   o 
  -9     7    11         21.83         25.40          2.27   o 
  -9     7    12        273.71        276.96          7.61   o 
  -9     7    13       1242.27       1249.40         33.44   o 
  -9     7    14         57.19         57.75          2.66   o 
  -9     7    15       1930.22       1981.98         52.09   o 
  -9     7    16        955.37        961.69         34.10   o 
  -9     7    17         33.55         34.49          4.54   o 
  -9     7    18        230.51        232.43          7.09   o 
  -9     7    19        989.01       1010.42         26.56   o 
  -9     7    20        335.83        345.36         11.19   o 
  -9     7    21       1315.59       1319.14         48.69   o 
  -9     7    22         26.14         27.85          2.11   o 
  -9     7    23          0.50          0.50          0.97   o 
  -9     7    24         26.85         28.20          2.83   o 
  -9     7    25        515.34        524.96         18.18   o 
  -9     7    26          1.77          4.05          1.17   o 
  -9     7    27        486.98        491.58         14.16   o 
  -9     7    28        333.83        334.71         10.39   o 
  -9     8     1        241.86        243.23          7.15   o 
  -9     8     2         22.40         23.33          1.87   o 
  -9     8     3       3404.00       3422.30         80.34   o 
  -9     8     4         28.04         34.42          3.74   o 
  -9     8     5         44.94         47.65          2.58   o 
  -9     8     6        860.77        840.14         20.79   o 
  -9     8     7       1562.80       1571.53         37.14   o 
  -9     8     8        347.79        349.52          9.64   o 
  -9     8     9        211.17        216.22          7.47   o 
  -9     8    10        537.10        531.58         13.98   o 
  -9     8    11        380.17        376.16         10.28   o 
  -9     8    12        193.53        195.88          6.05   o 
  -9     8    13         22.65         25.06          1.67   o 
  -9     8    14         86.10         83.52          3.76   o 
  -9     8    15       1416.22       1434.97         39.18   o 
  -9     8    16        429.04        403.30         14.71   o 
  -9     8    17         18.45         19.52          1.65   o 
  -9     8    18       1097.09       1097.01         34.40   o 
  -9     8    19          9.18          9.52          1.54   o 
  -9     8    20         56.08         60.08          3.38   o 
  -9     8    21         78.86         82.32          4.31   o 
  -9     8    22         43.14         47.66          2.36   o 
  -9     8    23        234.84        229.02          6.97   o 
  -9     8    24        302.90        312.89         12.82   o 
  -9     8    25        110.55        110.23          4.39   o 
  -9     8    26         21.97         25.04          1.86   o 
  -9     8    27          1.24          3.31          1.13   o 
  -9     8    28         35.06         46.41          7.72   o 
  -9     9     1        107.01        106.27          4.13   o 
  -9     9     2        249.38        249.93          7.62   o 
  -9     9     3          6.94          8.26          1.14   o 
  -9     9     4        562.40        564.14         14.28   o 
  -9     9     5        770.57        767.73         19.31   o 
  -9     9     6       2438.24       2430.73         56.78   o 
  -9     9     7         19.92         23.09          1.62   o 
  -9     9     8          0.87          2.92          1.00   o 
  -9     9     9          5.47          6.57          1.12   o 
  -9     9    10         71.91         76.64          3.11   o 
  -9     9    11         68.76         70.85          3.14   o 
  -9     9    12        566.32        581.22         16.52   o 
  -9     9    13       1471.54       1493.85         34.96   o 
  -9     9    14        171.17        178.06          7.19   o 
  -9     9    15         10.49         14.31          2.01   o 
  -9     9    16         19.70         24.68          1.72   o 
  -9     9    17         44.41         46.37          2.33   o 
  -9     9    18         33.68         36.62          2.27   o 
  -9     9    19         14.35         18.61          1.95   o 
  -9     9    20          4.84          5.22          1.00   o 
  -9     9    21        200.28        206.06          6.93   o 
  -9     9    22        220.94        213.92          7.30   o 
  -9     9    23        120.90        141.52          6.32   o 
  -9     9    24         65.49         76.81          5.54   o 
  -9     9    25        455.29        480.22         17.83   o 
  -9     9    26          9.53         11.94          1.51   o 
  -9     9    27          4.94          7.83          2.54   o 
  -9    10     1         23.58         25.94          1.87   o 
  -9    10     2        233.01        230.33          6.60   o 
  -9    10     3         73.06         73.80          3.32   o 
  -9    10     4        946.81        949.22         24.68   o 
  -9    10     5          2.87          4.57          1.11   o 
  -9    10     6          0.91          3.40          0.91   o 
  -9    10     7         23.97         27.11          2.01   o 
  -9    10     8         31.64         34.54          2.29   o 
  -9    10     9         30.33         32.16          2.37   o 
  -9    10    10        210.66        216.61          6.90   o 
  -9    10    11        494.52        480.25         17.64   o 
  -9    10    12       2342.01       2313.29         55.11   o 
  -9    10    13          8.29          8.41          2.01   o 
  -9    10    14         59.38         60.91          3.27   o 
  -9    10    15         77.48         79.06          3.72   o 
  -9    10    16       1286.66       1287.62         32.49   o 
  -9    10    17        106.07        102.39          3.91   o 
  -9    10    18        475.05        477.58         13.01   o 
  -9    10    19          2.81          3.80          2.04   o 
  -9    10    20         44.67         43.84          2.54   o 
  -9    10    21          0.20          1.23          1.37   o 
  -9    10    22        513.06        525.15         16.35   o 
  -9    10    23        358.14        361.61         13.02   o 
  -9    10    24       1001.52        986.49         25.64   o 
  -9    10    25         13.59         13.98          2.09   o 
  -9    10    26          7.60          7.49          2.48   o 
  -9    11     1        249.17        244.29          7.13   o 
  -9    11     2       1060.53       1051.92         25.18   o 
  -9    11     3        179.87        177.03          9.57   o 
  -9    11     4       1320.75       1330.37         31.85   o 
  -9    11     5         15.57         17.43          1.52   o 
  -9    11     6        898.95        909.56         22.47   o 
  -9    11     7         12.78         12.53          1.37   o 
  -9    11     8         68.68         68.16          3.92   o 
  -9    11     9         71.90         69.88          4.04   o 
  -9    11    10          0.68          3.34          1.03   o 
  -9    11    11        321.20        314.20         12.43   o 
  -9    11    12        573.64        574.55         17.04   o 
  -9    11    13         68.09         68.65          3.02   o 
  -9    11    14        839.45        843.58         21.13   o 
  -9    11    15        268.07        269.61          7.83   o 
  -9    11    16        195.19        193.13          6.04   o 
  -9    11    17          2.52          2.50          1.07   o 
  -9    11    18          0.34          1.21          1.01   o 
  -9    11    19         17.06         19.91          2.33   o 
  -9    11    20         97.43         93.08          5.35   o 
  -9    11    21         58.37         59.22          3.36   o 
  -9    11    22        447.19        448.07         12.62   o 
  -9    11    23         28.52         27.03          2.13   o 
  -9    11    24         20.13         20.99          2.04   o 
  -9    11    25         51.33         55.79          8.44   o 
  -9    12     1          4.20          6.28          1.91   o 
  -9    12     2        807.29        780.84         20.70   o 
  -9    12     3       1558.26       1558.25         38.16   o 
  -9    12     4        278.32        274.94          9.47   o 
  -9    12     5         29.19         29.90          1.85   o 
  -9    12     6         20.68         20.57          1.78   o 
  -9    12     7        413.08        417.71         11.10   o 
  -9    12     8        165.59        161.83          5.40   o 
  -9    12     9         34.51         40.07          3.21   o 
  -9    12    10        924.47        942.07         25.08   o 
  -9    12    11         87.07         87.35          3.44   o 
  -9    12    12         25.52         27.23          1.72   o 
  -9    12    13          9.38         10.07          1.15   o 
  -9    12    14         74.27         72.36          2.96   o 
  -9    12    15        280.64        284.31          8.35   o 
  -9    12    16        270.99        276.24          8.80   o 
  -9    12    17        254.58        252.75          7.77   o 
  -9    12    18         80.49         86.27          4.19   o 
  -9    12    19         12.16         14.43          2.54   o 
  -9    12    20         76.83         78.83          4.40   o 
  -9    12    21        258.36        258.54          9.53   o 
  -9    12    22        175.20        171.42          6.20   o 
  -9    12    23         15.43         15.84          1.92   o 
  -9    13     1        251.24        249.39          8.16   o 
  -9    13     2         26.28         29.33          2.49   o 
  -9    13     3         12.70         13.71          1.71   o 
  -9    13     4          3.12          5.93          1.47   o 
  -9    13     5         34.43         35.09          2.21   o 
  -9    13     6         44.94         47.65          2.69   o 
  -9    13     7          4.47          6.26          1.26   o 
  -9    13     8        835.65        825.52         22.23   o 
  -9    13     9        233.25        240.05         10.10   o 
  -9    13    10         19.06         19.30          1.53   o 
  -9    13    11        107.21        107.09          3.85   o 
  -9    13    12        225.78        229.37          7.22   o 
  -9    13    13        500.80        514.40         13.29   o 
  -9    13    14        282.15        273.06         10.18   o 
  -9    13    15        152.75        157.00          5.73   o 
  -9    13    16        207.56        210.13          6.89   o 
  -9    13    17          3.27          4.40          1.93   o 
  -9    13    18        143.67        144.67          5.12   o 
  -9    13    19         66.56         70.74          3.71   o 
  -9    13    20        867.35        851.19         21.61   o 
  -9    13    21        285.12        279.80          8.84   o 
  -9    14     1        163.84        161.93          5.70   o 
  -9    14     2        415.23        418.88         13.00   o 
  -9    14     3        133.70        136.71          4.97   o 
  -9    14     4         80.25         81.95          3.71   o 
  -9    14     5        160.70        162.04          5.66   o 
  -9    14     6         19.14         20.59          1.74   o 
  -9    14     7         13.60         14.86          1.86   o 
  -9    14     8        766.19        791.02         24.57   o 
  -9    14     9        143.98        154.55          5.63   o 
  -9    14    10        307.64        311.07          9.29   o 
  -9    14    11        250.52        250.50          7.56   o 
  -9    14    12        267.34        261.98         14.35   o 
  -9    14    13         10.02         11.14          2.65   o 
  -9    14    14         30.20         32.52          6.75   o 
  -9    14    15          2.13          3.63          1.63   o 
  -9    14    16         17.95         17.40          1.88   o 
  -9    14    17        169.38        163.67          7.35   o 
  -9    14    18         69.56         67.59          4.10   o 
  -9    14    19         52.51         51.44          4.78   o 
  -9    14    20         51.69         53.04          4.46   o 
  -9    15     1        166.33        158.36          7.42   o 
  -9    15     2         76.83         81.33          6.60   o 
  -9    15     3         62.05         57.93          4.08   o 
  -9    15     4        110.41        109.69          6.27   o 
  -9    15     5         40.36         40.23          3.65   o 
  -9    15     6         62.38         61.06          6.03   o 
  -9    15     7        531.83        523.26         17.77   o 
  -9    15     8         17.37         21.40          3.70   o 
  -9    15     9         11.31         12.60          2.67   o 
  -9    15    10          0.37          3.66          1.76   o 
  -9    15    11        250.18        259.55          7.93   o 
  -9    15    12          1.79          1.83          0.93   o 
  -9    15    13         43.96         42.74          2.64   o 
  -9    15    14         68.55         73.50          3.33   o 
  -9    15    15         23.98         25.88          1.92   o 
  -9    15    16        135.22        132.72          5.60   o 
  -9    15    17         40.39         43.10          4.43   o 
  -9    15    18        166.87        162.63         11.00   o 
  -9    16     1        121.66        120.09          5.66   o 
  -9    16     2         31.64         35.62          2.45   o 
  -9    16     3          4.47          5.66          1.46   o 
  -9    16     4         41.45         44.12          3.15   o 
  -9    16     5        309.08        316.14         13.56   o 
  -9    16     6         30.55         34.82          2.41   o 
  -9    16     7         40.24         41.01          3.26   o 
  -9    16     8         43.48         48.71          4.08   o 
  -9    16     9        363.70        369.26         14.43   o 
  -9    16    10          2.29          5.21          1.68   o 
  -9    16    11        299.05        309.73          9.63   o 
  -9    16    12          0.11          0.34          0.95   o 
  -9    16    13         37.50         37.88          2.54   o 
  -9    16    14         31.85         34.17          2.41   o 
  -9    17     1        100.60         95.84          5.07   o 
  -9    17     2         10.53          9.86          1.63   o 
  -9    17     3         12.80         13.62          1.71   o 
  -9    17     4         52.69         56.01          3.20   o 
  -9    17     5        300.53        309.24          9.77   o 
  -9    17     6          7.60          6.87          1.42   o 
  -9    17     7        340.77        346.91         11.62   o 
  -9    17     8         58.57         60.97          4.05   o 
  -9    17     9          9.86         12.27          1.72   o 
  -9    17    10          1.97          2.97          1.18   o 
  -9    17    11        257.27        270.35         12.64   o 
  -8     0     1          0.00          4.41          1.96   o 
  -8     0     2        861.75        834.24         36.88   o 
  -8     0     3          0.00          1.66          1.57   o 
  -8     0     4         53.27         56.21          3.19   o 
  -8     0     5          0.00          1.50          1.24   o 
  -8     0     6       1466.53       1537.21         36.29   o 
  -8     0     7          0.00          3.36          1.05   o 
  -8     0     8        870.39        864.55         21.77   o 
  -8     0     9          0.00          3.12          1.34   o 
  -8     0    10       2410.71       2271.63         54.33   o 
  -8     0    11          0.00          2.14          1.13   o 
  -8     0    12        428.13        417.96         12.27   o 
  -8     0    13          0.00          4.67          1.29   o 
  -8     0    14       1969.18       1823.78         42.61   o 
  -8     0    15          0.00          2.79          1.14   o 
  -8     0    16       1947.67       1897.55         53.77   o 
  -8     0    17          0.00          3.51          2.17   o 
  -8     0    18       1909.59       1918.17         48.27   o 
  -8     0    19          0.00          2.92          1.04   o 
  -8     0    20       3764.54       3624.39         85.13   o 
  -8     0    21          0.00          1.32          1.78   o 
  -8     0    22          2.86          4.24          2.09   o 
  -8     0    23          0.00          2.61          1.76   o 
  -8     0    24          4.44          4.85          2.10   o 
  -8     0    25          0.00          0.66          2.27   o 
  -8     0    26       2838.14       2730.10         78.34   o 
  -8     0    27          0.00          1.20          1.31   o 
  -8     0    28        633.62        637.67         18.60   o 
  -8     0    29          0.00          7.19          6.49   o 
  -8     0    30        384.70        381.08         20.39   o 
  -8     0    32        350.78        350.00         18.17   o 
  -8     1     1        448.64        447.60         11.79   o 
  -8     1     2       2239.84       2240.63         51.33   o 
  -8     1     3       2310.72       2281.26         52.79   o 
  -8     1     4       4901.91       4872.17        118.48   o 
  -8     1     5       1293.51       1273.23         29.70   o 
  -8     1     6          2.02          8.34          0.94   o 
  -8     1     7        104.32        116.85          3.87   o 
  -8     1     8       8579.02       8464.45        201.88   o 
  -8     1     9         44.23         46.72          2.21   o 
  -8     1    10       2963.05       2961.54         68.52   o 
  -8     1    11          9.69         14.40          1.43   o 
  -8     1    12        153.38        158.28          5.37   o 
  -8     1    13        674.67        660.12         16.37   o 
  -8     1    14        750.41        731.26         18.73   o 
  -8     1    15        282.98        279.63          7.90   o 
  -8     1    16       3674.23       3664.07         85.05   o 
  -8     1    17       2690.12       2640.49         62.00   o 
  -8     1    18          1.09          2.93          0.80   o 
  -8     1    19         21.70         25.77          2.08   o 
  -8     1    20        609.71        605.82         17.24   o 
  -8     1    21          7.20          9.19          1.45   o 
  -8     1    22        207.93        208.39          7.78   o 
  -8     1    23         26.26         27.79          1.89   o 
  -8     1    24          5.64          7.29          1.85   o 
  -8     1    25        872.21        901.64         23.72   o 
  -8     1    26        334.99        329.84          9.50   o 
  -8     1    27          4.52          6.06          1.19   o 
  -8     1    28        208.67        201.82          6.81   o 
  -8     1    29        613.88        567.72         44.82   o 
  -8     1    30         53.94         52.92          3.16   o 
  -8     1    31         56.57         61.25          3.49   o 
  -8     1    32        108.61        113.29          5.99   o 
  -8     2     1        185.01        187.14          5.79   o 
  -8     2     2          1.86          4.30          1.08   o 
  -8     2     3        366.47        363.42          9.54   o 
  -8     2     4       1546.90       1533.21         35.53   o 
  -8     2     5       1367.00       1352.18         31.98   o 
  -8     2     6       1011.97       1002.11         23.48   o 
  -8     2     7       8845.02       8736.35        200.77   o 
  -8     2     8        373.73        373.53          9.92   o 
  -8     2     9       2404.33       2390.21         55.10   o 
  -8     2    10         18.80         25.00          2.12   o 
  -8     2    11       2216.40       2158.05         49.87   o 
  -8     2    12       1559.14       1527.62         37.65   o 
  -8     2    13        277.73        282.46          9.73   o 
  -8     2    14       1738.86       1692.56         39.48   o 
  -8     2    15         28.20         30.68          2.19   o 
  -8     2    16         12.04         18.10          3.22   o 
  -8     2    17        838.51        824.60         20.33   o 
  -8     2    18        420.21        418.81         10.97   o 
  -8     2    19       1355.75       1323.77         32.90   o 
  -8     2    20        728.26        715.89         18.54   o 
  -8     2    21        800.92        797.11         20.88   o 
  -8     2    22        885.60        895.66         26.33   o 
  -8     2    23          1.19          2.09          0.96   o 
  -8     2    24        146.96        146.53          4.77   o 
  -8     2    25         45.43         45.13          2.38   o 
  -8     2    26        706.21        707.94         18.91   o 
  -8     2    27         56.94         59.43          2.74   o 
  -8     2    28        120.94        127.89          4.81   o 
  -8     2    29         66.68         72.52          3.95   o 
  -8     2    30          8.67         11.17          1.45   o 
  -8     2    31          1.62          2.58          1.17   o 
  -8     2    32        194.30        191.37          7.98   o 
  -8     3     1       1763.81       1736.87         43.33   o 
  -8     3     2       3464.79       3448.37         78.20   o 
  -8     3     3         25.70         30.06          1.76   o 
  -8     3     4          2.65          6.10          0.91   o 
  -8     3     5        324.44        318.37          9.51   o 
  -8     3     6       1080.47       1065.30         25.62   o 
  -8     3     7        426.05        432.64         10.85   o 
  -8     3     8        262.62        260.20          7.47   o 
  -8     3     9        126.74        134.20          4.30   o 
  -8     3    10       1597.70       1560.41         36.59   o 
  -8     3    11        319.52        317.58          9.98   o 
  -8     3    12        712.59        690.86         16.84   o 
  -8     3    13        442.21        431.54         12.06   o 
  -8     3    14       2165.80       2180.96         50.21   o 
  -8     3    15          0.98          4.01          1.29   o 
  -8     3    16          3.35          7.86          1.60   o 
  -8     3    17       3765.47       3687.37         86.06   o 
  -8     3    18        883.28        892.73         22.70   o 
  -8     3    19        100.31         98.66          3.96   o 
  -8     3    20        116.87        110.12          4.28   o 
  -8     3    21         64.47         67.10          3.03   o 
  -8     3    22       1249.41       1260.07         31.20   o 
  -8     3    23       1270.81       1265.00         32.07   o 
  -8     3    24        943.90        937.19         24.24   o 
  -8     3    25        658.86        673.89         17.40   o 
  -8     3    26        191.42        193.87          6.87   o 
  -8     3    27        149.35        150.32          5.53   o 
  -8     3    28          0.20          3.28          1.24   o 
  -8     3    29        766.09        768.25         20.26   o 
  -8     3    30        419.74        411.73         11.92   o 
  -8     3    31         84.21         86.75          3.67   o 
  -8     3    32         63.92         64.94          4.77   o 
  -8     4     1       3390.92       3394.35         77.38   o 
  -8     4     2        260.55        262.62          7.62   o 
  -8     4     3        407.59        408.63         10.53   o 
  -8     4     4       2459.99       2445.63         57.86   o 
  -8     4     5       5035.85       4979.13        113.21   o 
  -8     4     6       1364.32       1347.35         31.34   o 
  -8     4     7        710.10        695.24         16.82   o 
  -8     4     8         36.55         41.86          2.11   o 
  -8     4     9        310.38        313.24          8.29   o 
  -8     4    10         33.17         36.00          2.02   o 
  -8     4    11       1628.66       1637.89         37.93   o 
  -8     4    12       5598.54       5436.93        124.24   o 
  -8     4    13       3194.21       3113.81         70.81   o 
  -8     4    14          0.70          4.53          1.02   o 
  -8     4    15          3.20          6.34          0.92   o 
  -8     4    16       1432.61       1415.13         33.60   o 
  -8     4    17        385.24        376.94          9.90   o 
  -8     4    18         21.35         23.58          1.69   o 
  -8     4    19        446.48        448.22         13.24   o 
  -8     4    20          8.55          9.07          1.02   o 
  -8     4    21        314.26        318.22          8.62   o 
  -8     4    22         31.12         30.15          1.94   o 
  -8     4    23          2.09          4.50          1.61   o 
  -8     4    24        495.85        494.59         12.93   o 
  -8     4    25        254.06        253.85          7.46   o 
  -8     4    26        296.94        298.50          8.30   o 
  -8     4    27         75.66         75.68          3.21   o 
  -8     4    28          3.50          5.90          2.29   o 
  -8     4    29        120.54        120.73          4.57   o 
  -8     4    30        135.78        140.36          5.56   o 
  -8     4    31          1.93          3.92          1.46   o 
  -8     4    32          0.59          1.79          2.53   o 
  -8     5     1       1613.16       1616.07         36.96   o 
  -8     5     2         88.67         92.97          3.34   o 
  -8     5     3       6281.58       6182.21        141.22   o 
  -8     5     4        445.30        449.30         11.45   o 
  -8     5     5        543.50        541.38         13.39   o 
  -8     5     6          1.45          5.43          0.98   o 
  -8     5     7        303.32        307.29          8.28   o 
  -8     5     8        403.40        403.77         11.73   o 
  -8     5     9       1948.00       1921.55         44.03   o 
  -8     5    10        611.87        616.26         15.26   o 
  -8     5    11       1586.99       1589.20         36.91   o 
  -8     5    12        864.26        865.37         20.75   o 
  -8     5    13        382.12        379.83         10.04   o 
  -8     5    14        244.52        236.54          7.40   o 
  -8     5    15       3505.47       3474.46         79.49   o 
  -8     5    16         14.18         17.83          1.34   o 
  -8     5    17          4.07          4.98          0.76   o 
  -8     5    18        725.23        719.13         19.81   o 
  -8     5    19        480.68        473.94         12.15   o 
  -8     5    20        116.36        119.17          4.15   o 
  -8     5    21        405.09        405.36         10.58   o 
  -8     5    22        225.49        222.95          7.97   o 
  -8     5    23       1668.30       1712.52         41.53   o 
  -8     5    24        476.51        477.74         13.66   o 
  -8     5    25          2.40          6.20          1.24   o 
  -8     5    26         21.66         21.37          1.51   o 
  -8     5    27         34.60         35.32          1.97   o 
  -8     5    28         92.93         97.84          4.79   o 
  -8     5    29         11.11         11.75          1.35   o 
  -8     5    30        216.68        218.42          6.72   o 
  -8     5    31        607.84        608.58         16.09   o 
  -8     6     1        128.55        135.61          4.75   o 
  -8     6     2         13.98         18.26          1.78   o 
  -8     6     3       1857.57       1834.66         43.06   o 
  -8     6     4        246.30        248.72          6.79   o 
  -8     6     5       1759.21       1764.78         40.78   o 
  -8     6     6        506.10        511.83         12.89   o 
  -8     6     7         73.32         76.57          3.04   o 
  -8     6     8         15.54         15.99          1.22   o 
  -8     6     9       1029.44       1023.25         25.67   o 
  -8     6    10       1350.95       1340.40         31.27   o 
  -8     6    11        571.00        589.52         14.64   o 
  -8     6    12          0.45          2.83          1.03   o 
  -8     6    13       3449.08       3418.76         85.31   o 
  -8     6    14        548.29        548.32         14.51   o 
  -8     6    15        102.91        105.16          3.64   o 
  -8     6    16         10.74         12.43          1.19   o 
  -8     6    17         12.15         13.86          1.07   o 
  -8     6    18        349.56        351.52         11.18   o 
  -8     6    19        296.48        296.19          9.12   o 
  -8     6    20        127.41        126.75          4.01   o 
  -8     6    21       3708.18       3660.41         90.30   o 
  -8     6    22        864.83        887.51         25.94   o 
  -8     6    23         78.41         74.72          3.02   o 
  -8     6    24         92.67         93.00          3.57   o 
  -8     6    25        631.92        639.34         20.70   o 
  -8     6    26         82.91         82.01          3.27   o 
  -8     6    27        527.09        522.23         18.70   o 
  -8     6    28          1.40          3.51          1.07   o 
  -8     6    29         33.42         33.08          2.00   o 
  -8     6    30          7.64          7.68          1.17   o 
  -8     6    31        118.15        114.70          7.49   o 
  -8     7     1       1301.70       1296.20         31.11   o 
  -8     7     2       1393.02       1399.94         33.85   o 
  -8     7     3       3996.56       4005.30         93.62   o 
  -8     7     4        432.76        414.40         11.38   o 
  -8     7     5        325.79        333.17          9.02   o 
  -8     7     6        279.25        275.16          7.98   o 
  -8     7     7        727.19        732.64         18.80   o 
  -8     7     8        200.78        197.37          9.09   o 
  -8     7     9       6185.70       6196.37        142.88   o 
  -8     7    10        232.09        236.83          7.97   o 
  -8     7    11        348.97        355.01         10.34   o 
  -8     7    12        964.12        961.76         23.31   o 
  -8     7    13        709.35        705.57         19.13   o 
  -8     7    14       1132.16       1137.89         29.30   o 
  -8     7    15       2008.38       1997.48         45.82   o 
  -8     7    16         65.07         72.80          3.05   o 
  -8     7    17        266.39        275.36          9.10   o 
  -8     7    18        109.66        112.19          4.42   o 
  -8     7    19         51.78         53.94          2.87   o 
  -8     7    20        184.34        184.33          7.24   o 
  -8     7    21        488.29        486.49         18.72   o 
  -8     7    22        425.20        416.60         12.50   o 
  -8     7    23          2.60          2.75          0.87   o 
  -8     7    24        176.38        182.04          6.22   o 
  -8     7    25         70.02         74.65          4.27   o 
  -8     7    26        103.46        103.84          4.63   o 
  -8     7    27          8.88         11.01          3.05   o 
  -8     7    28        120.54        122.49          5.97   o 
  -8     7    29         17.13         16.78          1.43   o 
  -8     7    30        121.06        121.32          5.75   o 
  -8     8     1        430.03        438.10         11.23   o 
  -8     8     2         13.90         17.42          1.51   o 
  -8     8     3          0.84          2.66          0.91   o 
  -8     8     4       1088.33       1087.43         27.86   o 
  -8     8     5         20.86         23.29          2.21   o 
  -8     8     6       1057.79       1063.25         27.32   o 
  -8     8     7        904.70        904.50         26.34   o 
  -8     8     8        236.78        240.31          8.50   o 
  -8     8     9        132.41        138.96          5.93   o 
  -8     8    10          7.21         12.56          1.61   o 
  -8     8    11         15.87         20.00          1.71   o 
  -8     8    12       3028.42       3069.98         73.06   o 
  -8     8    13         42.96         48.14          2.56   o 
  -8     8    14          0.92          2.40          1.62   o 
  -8     8    15       1960.77       1919.34         45.51   o 
  -8     8    16        114.47        121.73          4.36   o 
  -8     8    17         10.42         12.11          1.20   o 
  -8     8    18        121.08        124.81          6.37   o 
  -8     8    19       1672.24       1714.89         46.57   o 
  -8     8    20        141.50        152.03          6.19   o 
  -8     8    21        274.53        277.49          9.85   o 
  -8     8    22         23.67         25.33          2.34   o 
  -8     8    23         20.70         24.13          1.61   o 
  -8     8    24        231.70        237.08          7.88   o 
  -8     8    25        242.46        248.01          8.82   o 
  -8     8    26         31.46         37.34          3.55   o 
  -8     8    27       1016.23       1028.31         30.08   o 
  -8     8    28         85.65         89.12          6.93   o 
  -8     8    29          3.37          7.17          1.30   o 
  -8     9     1        550.25        535.26         13.99   o 
  -8     9     2        294.52        302.83          8.76   o 
  -8     9     3         52.12         53.60          3.05   o 
  -8     9     4         15.55         15.37          1.80   o 
  -8     9     5       1247.97       1229.18         30.27   o 
  -8     9     6          5.36          8.87          1.73   o 
  -8     9     7       1029.27       1022.26         27.43   o 
  -8     9     8        224.89        237.76          8.50   o 
  -8     9     9       1143.24       1158.38         28.85   o 
  -8     9    10        378.21        386.59         12.83   o 
  -8     9    11          7.27          9.40          1.42   o 
  -8     9    12        291.59        296.50          8.42   o 
  -8     9    13         57.86         62.35          3.57   o 
  -8     9    14         14.14         14.91          1.55   o 
  -8     9    15         56.18         60.43          2.93   o 
  -8     9    16        464.79        475.08         12.24   o 
  -8     9    17       1124.79       1127.67         34.33   o 
  -8     9    18       1620.19       1659.08         62.41   o 
  -8     9    19        495.60        511.37         14.26   o 
  -8     9    20          0.77          2.23          1.12   o 
  -8     9    21         90.61         91.57          4.32   o 
  -8     9    22        340.40        346.43         10.45   o 
  -8     9    23          4.44          9.36          1.42   o 
  -8     9    24        785.08        796.02         22.45   o 
  -8     9    25         85.03         92.45          7.07   o 
  -8     9    26         45.20         50.77          2.71   o 
  -8     9    27         13.44         13.93          1.36   o 
  -8     9    28        235.33        231.47          8.44   o 
  -8     9    29        139.86        134.40          7.05   o 
  -8    10     1          3.57          6.99          1.19   o 
  -8    10     2         79.13         78.87          3.68   o 
  -8    10     3          6.09         11.23          2.01   o 
  -8    10     4         26.47         30.38          2.62   o 
  -8    10     5        237.60        239.56         11.70   o 
  -8    10     6       4619.68       4630.81        114.89   o 
  -8    10     7        620.84        620.08         16.94   o 
  -8    10     8        594.96        596.74         15.85   o 
  -8    10     9        482.36        487.66         15.37   o 
  -8    10    10       2445.67       2436.26         58.03   o 
  -8    10    11         93.10         94.46          3.96   o 
  -8    10    12        750.49        782.59         19.69   o 
  -8    10    13        118.28        123.15          4.59   o 
  -8    10    14        292.83        300.59          8.79   o 
  -8    10    15          0.55          3.93          0.94   o 
  -8    10    16          5.55          6.89          1.55   o 
  -8    10    17        184.14        175.93          7.80   o 
  -8    10    18       1869.22       1923.52         47.55   o 
  -8    10    19        123.38        125.94          5.28   o 
  -8    10    20         42.97         42.08          3.37   o 
  -8    10    21        129.20        134.70          6.23   o 
  -8    10    22         41.47         44.75          2.42   o 
  -8    10    23         11.62         14.11          1.39   o 
  -8    10    24         54.63         58.50          3.60   o 
  -8    10    25         29.46         28.46          1.98   o 
  -8    10    26        164.25        162.61          5.95   o 
  -8    10    27          4.19          4.53          1.43   o 
  -8    10    28        104.88        100.49          5.28   o 
  -8    11     1          0.24          2.30          0.86   o 
  -8    11     2        215.23        210.60          6.23   o 
  -8    11     3        289.11        285.73          8.32   o 
  -8    11     4        188.54        185.49          5.68   o 
  -8    11     5        271.57        270.45          7.81   o 
  -8    11     6          7.39          8.93          1.15   o 
  -8    11     7          1.80          3.64          1.31   o 
  -8    11     8       1188.32       1181.77         30.82   o 
  -8    11     9        807.02        792.33         21.64   o 
  -8    11    10        319.62        331.88          9.87   o 
  -8    11    11         80.09         79.54          3.65   o 
  -8    11    12         10.07         10.55          1.30   o 
  -8    11    13         23.59         23.69          1.82   o 
  -8    11    14         54.05         54.42          3.81   o 
  -8    11    15          0.21          3.46          2.09   o 
  -8    11    16       1434.80       1441.40         35.56   o 
  -8    11    17          0.29          3.62          1.73   o 
  -8    11    18        466.71        459.92         12.61   o 
  -8    11    19        138.24        143.48          5.30   o 
  -8    11    20         50.15         48.87          2.68   o 
  -8    11    21         12.12         12.36          1.27   o 
  -8    11    22        268.13        276.44          8.87   o 
  -8    11    23        378.63        392.77         17.64   o 
  -8    11    24        285.69        285.47          9.44   o 
  -8    11    25          1.49          3.28          1.16   o 
  -8    11    26        239.76        250.90          8.29   o 
  -8    11    27         39.15         55.47          9.29   o 
  -8    12     1        473.58        460.71         12.11   o 
  -8    12     2         36.99         40.92          2.92   o 
  -8    12     3         95.11         97.65          4.16   o 
  -8    12     4        618.34        616.62         15.95   o 
  -8    12     5        249.26        246.60          7.79   o 
  -8    12     6        738.35        730.81         17.93   o 
  -8    12     7        193.92        192.76          6.81   o 
  -8    12     8        226.71        226.45          6.89   o 
  -8    12     9         30.66         33.73          2.61   o 
  -8    12    10        213.64        218.82          7.56   o 
  -8    12    11        190.28        196.73          6.94   o 
  -8    12    12        180.55        187.64          9.88   o 
  -8    12    13        283.76        292.26         10.07   o 
  -8    12    14        889.59        865.89         26.11   o 
  -8    12    15       1094.94       1053.86         29.75   o 
  -8    12    16         16.83         15.08          1.74   o 
  -8    12    17        159.92        160.66          5.81   o 
  -8    12    18        229.87        233.65          8.65   o 
  -8    12    19        323.24        315.47          9.35   o 
  -8    12    20        422.26        409.02         12.91   o 
  -8    12    21         65.45         67.73          4.96   o 
  -8    12    22         17.61         21.07          2.73   o 
  -8    12    23         67.58         66.30          3.39   o 
  -8    12    24         19.99         21.32          1.83   o 
  -8    12    25          2.47          5.02          1.30   o 
  -8    12    26        368.49        346.57         13.75   o 
  -8    13     1        135.11        134.81          5.72   o 
  -8    13     2        866.15        827.99         21.49   o 
  -8    13     3         17.17         17.64          1.30   o 
  -8    13     4       1181.75       1134.18         27.00   o 
  -8    13     5        988.92        970.69         23.66   o 
  -8    13     6        310.68        301.21         10.32   o 
  -8    13     7        450.75        452.33         14.44   o 
  -8    13     8        340.89        334.03         10.10   o 
  -8    13     9        614.09        606.50         17.87   o 
  -8    13    10        482.27        478.20         13.74   o 
  -8    13    11         18.13         17.08          1.83   o 
  -8    13    12         39.15         41.57          2.83   o 
  -8    13    13          5.32          7.15          1.66   o 
  -8    13    14        752.42        752.35         32.42   o 
  -8    13    15        149.59        148.33          5.09   o 
  -8    13    16        304.40        296.42          9.67   o 
  -8    13    17        297.40        299.95          8.96   o 
  -8    13    18         34.80         34.67          2.38   o 
  -8    13    19        131.91        136.24          7.29   o 
  -8    13    20          0.40          1.69          1.14   o 
  -8    13    21          0.82          2.41          1.31   o 
  -8    13    22        239.43        237.42          8.17   o 
  -8    13    23          8.49         10.35          1.92   o 
  -8    13    24         61.16         58.71          3.75   o 
  -8    14     1         57.87         56.88          3.79   o 
  -8    14     2         47.34         49.14          4.77   o 
  -8    14     3         99.77        102.51          6.07   o 
  -8    14     4        643.89        630.46         23.58   o 
  -8    14     5        457.40        462.20         18.40   o 
  -8    14     6        217.71        215.93          6.71   o 
  -8    14     7        113.96        113.72          5.44   o 
  -8    14     8         18.94         19.61          1.66   o 
  -8    14     9          1.16          1.90          1.08   o 
  -8    14    10        230.74        238.86          7.53   o 
  -8    14    11         28.13         31.59          2.39   o 
  -8    14    12        348.15        357.89         12.96   o 
  -8    14    13        658.73        662.74         24.60   o 
  -8    14    14        155.75        163.91         12.07   o 
  -8    14    15         15.66         14.30          1.48   o 
  -8    14    16          1.77          3.13          1.24   o 
  -8    14    17         22.59         18.07          4.74   o 
  -8    14    18         22.12         25.34          3.30   o 
  -8    14    19         92.02         96.78          5.09   o 
  -8    14    20        417.76        420.17         13.68   o 
  -8    14    21         98.66         98.88          5.89   o 
  -8    14    22        341.89        348.31         12.11   o 
  -8    15     1        273.11        268.40          7.99   o 
  -8    15     2        605.65        621.03         21.70   o 
  -8    15     3        423.96        430.33         11.90   o 
  -8    15     4         29.72         30.15          2.09   o 
  -8    15     5         32.47         35.51          2.30   o 
  -8    15     6         56.08         55.57          2.91   o 
  -8    15     7         43.06         43.39          2.92   o 
  -8    15     8        183.17        182.76          6.18   o 
  -8    15     9         15.95         17.26          1.57   o 
  -8    15    10        465.36        483.92         15.07   o 
  -8    15    11        440.69        442.77         13.32   o 
  -8    15    12         46.92         46.82          2.90   o 
  -8    15    13          5.56          9.43          1.36   o 
  -8    15    14        680.78        729.92        108.91   o 
  -8    15    15        154.65        153.95         10.54   o 
  -8    15    16          0.97          2.17          2.12   o 
  -8    15    17        143.53        139.30          9.44   o 
  -8    15    18          3.17          3.87          1.74   o 
  -8    15    19         93.65         93.46          6.32   o 
  -8    15    20         65.10         67.02          4.51   o 
  -8    16     1        821.69        819.25         26.40   o 
  -8    16     2        119.98        122.92          7.04   o 
  -8    16     3         67.28         64.85          3.17   o 
  -8    16     4         13.62         17.08          1.58   o 
  -8    16     5        840.21        838.80         21.38   o 
  -8    16     6         26.51         26.51          2.04   o 
  -8    16     7        125.44        119.33          4.70   o 
  -8    16     8         40.32         40.09          2.78   o 
  -8    16     9         87.38         84.97          4.43   o 
  -8    16    10         17.82         19.91          5.10   o 
  -8    16    11        423.87        443.58         23.15   o 
  -8    16    12          0.45          2.66          1.35   o 
  -8    16    13        662.90        680.45         17.48   o 
  -8    16    14         17.69         17.30          2.14   o 
  -8    16    15         47.09         47.36          2.98   o 
  -8    16    16         23.31         23.12          3.23   o 
  -8    16    17         73.95         73.22          4.00   o 
  -8    16    18         49.86         45.81          3.40   o 
  -8    17     1        272.62        296.93         22.45   o 
  -8    17     2        110.08        115.30          7.65   o 
  -8    17     3        110.16        103.89          4.71   o 
  -8    17     4         40.87         40.55          2.57   o 
  -8    17     5         36.53         38.92          2.30   o 
  -8    17     6         76.66         83.90          4.70   o 
  -8    17     7          2.33          2.15          1.00   o 
  -8    17     8         55.43         55.52          3.87   o 
  -8    17     9        121.83        122.07          5.30   o 
  -8    17    10        103.63        103.58          4.66   o 
  -8    17    11        128.46        126.71          6.19   o 
  -8    17    12         10.61         12.40          1.56   o 
  -8    17    13          8.94          8.62          1.97   o 
  -8    17    14         89.56         92.34          4.38   o 
  -8    17    15         68.54         62.10          4.51   o 
  -8    17    16          5.28          6.23          1.36   o 
  -8    18     1         14.08         16.89          2.15   o 
  -8    18     2          4.37          5.07          1.77   o 
  -8    18     3          2.59          3.61          2.21   o 
  -8    18     4         25.76         26.16          3.11   o 
  -8    18     5        161.26        163.00          6.81   o 
  -8    18     6         45.80         49.52          4.25   o 
  -8    18     7        401.76        415.20         17.01   o 
  -8    18     8          9.08         11.13          1.76   o 
  -8    18     9         18.94         19.75          1.77   o 
  -8    18    10        100.37         99.72          5.17   o 
  -8    18    11        339.39        341.64         11.01   o 
  -8    18    12         11.19         16.02          3.74   o 
  -8    18    13         72.55         62.28         15.45   o 
  -7     0     1          0.00          5.66          3.78   o 
  -7     0     2       7604.30       7892.62        187.31   o 
  -7     0     3          0.00          2.46          1.17   o 
  -7     0     4       1089.35       1125.83         27.31   o 
  -7     0     5          0.00          5.45          1.04   o 
  -7     0     6          5.93         11.89          1.67   o 
  -7     0     7          0.00          2.64          1.13   o 
  -7     0     8       2082.68       2017.15         68.90   o 
  -7     0     9          0.00          2.57          1.24   o 
  -7     0    10      22070.31      22071.53        547.17   o 
  -7     0    11          0.00          1.76          1.35   o 
  -7     0    12       1014.18       1007.25         28.43   o 
  -7     0    13          0.00          3.09          1.34   o 
  -7     0    14       9470.18       9301.00        232.45   o 
  -7     0    15          0.00          9.59          5.43   o 
  -7     0    16       3480.85       3451.84         81.09   o 
  -7     0    17          0.00          3.13          1.32   o 
  -7     0    18         35.38         35.66          4.81   o 
  -7     0    19          0.00          1.63          1.28   o 
  -7     0    20       1158.47       1155.93         29.13   o 
  -7     0    21          0.00          2.14          1.08   o 
  -7     0    22       4582.40       4433.97        112.00   o 
  -7     0    23          0.00          1.04          1.43   o 
  -7     0    24         19.28         21.38          4.07   o 
  -7     0    25          0.00          0.68          1.95   o 
  -7     0    26        342.38        342.69         11.31   o 
  -7     0    27          0.00          1.35          1.36   o 
  -7     0    28         73.42         77.53          3.99   o 
  -7     0    29          0.00          0.96          1.31   o 
  -7     0    30         92.85         87.72          4.85   o 
  -7     0    31          0.00          0.52          1.29   o 
  -7     0    32        153.88        149.86          6.81   o 
  -7     1     1       1975.26       1985.59         46.88   o 
  -7     1     2       2759.47       2762.47         66.60   o 
  -7     1     3       1474.79       1471.19         34.36   o 
  -7     1     4      10993.29      11024.04        255.40   o 
  -7     1     5        127.35        120.34          4.12   o 
  -7     1     6        142.22        149.39          4.93   o 
  -7     1     7        669.79        697.01         17.19   o 
  -7     1     8        148.87        154.47          4.87   o 
  -7     1     9       1349.08       1322.37         33.84   o 
  -7     1    10        984.96        986.36         23.65   o 
  -7     1    11       3097.29       3071.68         70.43   o 
  -7     1    12       2015.72       2018.48         49.05   o 
  -7     1    13       1073.98       1071.21         26.23   o 
  -7     1    14         76.46         74.22          3.83   o 
  -7     1    15        644.33        633.29         17.28   o 
  -7     1    16          3.86          7.20          1.20   o 
  -7     1    17         41.13         45.48          2.43   o 
  -7     1    18         90.81         95.02          3.54   o 
  -7     1    19        882.49        872.05         26.37   o 
  -7     1    20       4306.90       4282.67        101.47   o 
  -7     1    21         45.68         49.52          2.22   o 
  -7     1    22        175.55        174.06          5.48   o 
  -7     1    23        580.14        576.00         14.79   o 
  -7     1    24        219.82        225.08          6.53   o 
  -7     1    25         19.59         19.72          1.70   o 
  -7     1    26        661.96        672.03         17.58   o 
  -7     1    27        628.00        611.27         16.72   o 
  -7     1    28        881.85        867.75         21.70   o 
  -7     1    29        142.56        146.78          5.44   o 
  -7     1    30          6.86          6.63          1.23   o 
  -7     1    31         20.56         18.14          2.19   o 
  -7     1    32       1097.91       1076.21         28.38   o 
  -7     1    33          0.99          3.27          1.33   o 
  -7     2     1      11852.67      11913.79        278.51   o 
  -7     2     2       2819.49       2794.79         65.19   o 
  -7     2     3         57.08         57.61          2.46   o 
  -7     2     4       1204.01       1222.16         28.81   o 
  -7     2     5       4131.13       4185.29         95.05   o 
  -7     2     6        381.17        386.15         10.53   o 
  -7     2     7         72.34         77.57          3.47   o 
  -7     2     8       5605.42       5537.54        132.01   o 
  -7     2     9        103.89        104.22          3.83   o 
  -7     2    10       1113.88       1070.38         27.50   o 
  -7     2    11        950.23        933.96         27.79   o 
  -7     2    12          0.26          5.12          1.54   o 
  -7     2    13       2987.94       2985.40         68.22   o 
  -7     2    14       1128.48       1122.07         26.51   o 
  -7     2    15        996.39       1001.84         27.33   o 
  -7     2    16       2463.28       2468.05         59.47   o 
  -7     2    17         20.82         31.64          3.37   o 
  -7     2    18         61.10         63.17          2.74   o 
  -7     2    19       2273.81       2214.49         62.48   o 
  -7     2    20        618.71        619.01         15.70   o 
  -7     2    21        165.94        173.31          5.34   o 
  -7     2    22        713.87        718.73         19.70   o 
  -7     2    23       1878.90       1885.47         46.60   o 
  -7     2    24         60.57         60.96          2.62   o 
  -7     2    25          2.66          3.73          0.95   o 
  -7     2    26          7.59         10.57          1.22   o 
  -7     2    27        119.49        114.09          3.99   o 
  -7     2    28        244.71        236.73          7.03   o 
  -7     2    29        877.83        872.94         21.66   o 
  -7     2    30        135.34        143.01          6.08   o 
  -7     2    31        521.69        520.85         13.78   o 
  -7     2    32          3.89          3.67          1.24   o 
  -7     2    33        112.80        116.39          5.11   o 
  -7     3     1       2306.15       2307.98         53.33   o 
  -7     3     2        270.04        263.71          7.56   o 
  -7     3     3        577.09        584.88         14.65   o 
  -7     3     4          8.55         15.73          1.94   o 
  -7     3     5       1770.96       1742.06         44.37   o 
  -7     3     6      12617.38      12577.42        293.61   o 
  -7     3     7       5084.09       5073.47        116.00   o 
  -7     3     8        425.85        419.02         11.25   o 
  -7     3     9        117.10        123.70          4.23   o 
  -7     3    10       1516.24       1490.00         37.15   o 
  -7     3    11       5985.53       5876.00        145.30   o 
  -7     3    12        753.56        755.55         18.92   o 
  -7     3    13       5940.51       5835.89        142.98   o 
  -7     3    14       1841.71       1846.41         45.20   o 
  -7     3    15        214.16        215.54          6.21   o 
  -7     3    16        227.95        231.84          6.66   o 
  -7     3    17       1650.07       1651.80         38.40   o 
  -7     3    18       5577.77       5592.77        130.64   o 
  -7     3    19       2706.12       2730.84         68.67   o 
  -7     3    20        112.26        115.37          4.23   o 
  -7     3    21          6.59          9.69          1.28   o 
  -7     3    22          6.05          6.82          1.09   o 
  -7     3    23        786.26        807.57         19.88   o 
  -7     3    24        213.79        219.70          6.38   o 
  -7     3    25        409.90        406.69         13.34   o 
  -7     3    26        887.69        900.84         25.20   o 
  -7     3    27         30.27         32.49          2.47   o 
  -7     3    28         18.56         21.90          1.62   o 
  -7     3    29         34.96         33.68          1.94   o 
  -7     3    30        189.76        197.06          9.30   o 
  -7     3    31         77.40         78.09          3.40   o 
  -7     3    32         32.61         33.21          2.21   o 
  -7     3    33          1.22          2.01          1.16   o 
  -7     4     1       3111.00       3115.25         71.27   o 
  -7     4     2          8.33          9.84          1.50   o 
  -7     4     3        586.24        607.46         15.86   o 
  -7     4     4         27.70         32.98          2.09   o 
  -7     4     5         29.01         33.07          2.07   o 
  -7     4     6       1685.20       1676.69         39.16   o 
  -7     4     7       3641.79       3631.58         85.89   o 
  -7     4     8       2151.79       2143.96         49.26   o 
  -7     4     9       1119.87       1115.42         26.41   o 
  -7     4    10       3709.54       3653.95         83.58   o 
  -7     4    11         31.89         37.09          1.95   o 
  -7     4    12        310.03        319.45          8.92   o 
  -7     4    13          5.10          8.67          0.96   o 
  -7     4    14        291.76        277.75          7.59   o 
  -7     4    15       1063.18       1049.81         25.45   o 
  -7     4    16        613.95        620.23         15.77   o 
  -7     4    17       1384.11       1388.92         32.69   o 
  -7     4    18         95.21        100.62          4.44   o 
  -7     4    19          0.49          1.68          1.18   o 
  -7     4    20         19.90         23.26          1.63   o 
  -7     4    21        136.75        137.10          4.56   o 
  -7     4    22        278.05        276.07          8.58   o 
  -7     4    23        610.86        621.18         16.79   o 
  -7     4    24       1896.89       1905.17         53.51   o 
  -7     4    25        810.00        811.46         35.21   o 
  -7     4    26         35.88         36.85          2.26   o 
  -7     4    27         78.52         80.61          3.19   o 
  -7     4    28        471.58        459.54         13.37   o 
  -7     4    29        725.81        724.20         19.72   o 
  -7     4    30        191.10        185.81          7.98   o 
  -7     4    31        106.16        107.24          4.13   o 
  -7     4    32          0.49          1.87          1.56   o 
  -7     4    33          0.91          3.47          1.20   o 
  -7     5     1        467.93        469.25         12.14   o 
  -7     5     2        681.43        701.46         17.20   o 
  -7     5     3         18.95         26.06          1.98   o 
  -7     5     4        145.78        156.77          6.85   o 
  -7     5     5       5504.00       5498.45        124.61   o 
  -7     5     6       1361.39       1361.86         32.43   o 
  -7     5     7       2038.15       1987.66         47.22   o 
  -7     5     8        155.78        164.35          5.17   o 
  -7     5     9       2916.18       2932.24         67.16   o 
  -7     5    10          2.77          6.69          1.20   o 
  -7     5    11        442.21        451.33         12.39   o 
  -7     5    12       3029.28       2992.75         72.42   o 
  -7     5    13        778.46        778.60         20.54   o 
  -7     5    14         15.75         17.87          1.34   o 
  -7     5    15       1795.19       1774.85         41.11   o 
  -7     5    16        536.28        543.18         14.87   o 
  -7     5    17       3045.92       3073.09         82.14   o 
  -7     5    18       1438.55       1450.87         35.02   o 
  -7     5    19        775.77        773.48         19.29   o 
  -7     5    20        114.03        120.69          4.23   o 
  -7     5    21        191.33        196.36          6.23   o 
  -7     5    22        249.00        250.53          7.42   o 
  -7     5    23        103.22        100.00          3.93   o 
  -7     5    24        196.32        201.57          6.50   o 
  -7     5    25        828.62        828.50         21.12   o 
  -7     5    26         85.68         87.95          3.65   o 
  -7     5    27       1499.38       1473.11         37.09   o 
  -7     5    28        139.86        137.90          4.69   o 
  -7     5    29        146.20        144.81          5.21   o 
  -7     5    30          0.05          1.35          1.10   o 
  -7     5    31          8.86         10.50          1.32   o 
  -7     5    32        108.07        112.65          4.67   o 
  -7     5    33        243.78        227.19         20.48   o 
  -7     6     1         63.62         70.35          2.94   o 
  -7     6     2        135.66        137.93          4.72   o 
  -7     6     3      10366.17      10169.09        236.87   o 
  -7     6     4       2294.47       2302.80         53.46   o 
  -7     6     5        976.11        960.61         22.87   o 
  -7     6     6        134.66        140.14          4.58   o 
  -7     6     7       4449.92       4384.08        102.24   o 
  -7     6     8       1868.42       1871.10         43.63   o 
  -7     6     9       5792.71       5724.96        145.31   o 
  -7     6    10         21.18         23.76          1.81   o 
  -7     6    11        450.10        447.38         12.26   o 
  -7     6    12        174.46        185.60          5.96   o 
  -7     6    13          1.58          5.20          1.02   o 
  -7     6    14         26.67         31.77          2.81   o 
  -7     6    15       7121.21       7028.13        163.18   o 
  -7     6    16       1393.28       1417.67         36.90   o 
  -7     6    17       1601.52       1637.30         41.26   o 
  -7     6    18         92.79         95.27          3.60   o 
  -7     6    19        952.19        972.34         23.51   o 
  -7     6    20        572.37        576.48         14.84   o 
  -7     6    21       1260.56       1275.87         33.26   o 
  -7     6    22         75.86         78.32          3.03   o 
  -7     6    23        136.24        142.23          5.62   o 
  -7     6    24         40.68         41.70          2.65   o 
  -7     6    25        105.58        106.62          4.06   o 
  -7     6    26          0.74          1.16          1.02   o 
  -7     6    27        797.52        792.68         24.06   o 
  -7     6    28         19.44         21.48          1.95   o 
  -7     6    29         41.57         40.30          3.97   o 
  -7     6    30        120.68        122.34          4.49   o 
  -7     6    31         14.56         14.44          1.55   o 
  -7     6    32          3.07          4.28          1.03   o 
  -7     7     1        325.92        323.18          8.50   o 
  -7     7     2         24.28         28.93          1.82   o 
  -7     7     3       4452.17       4378.25        101.51   o 
  -7     7     4          3.18          8.12          1.66   o 
  -7     7     5       1949.84       1942.91         46.86   o 
  -7     7     6       2088.06       2098.10         49.09   o 
  -7     7     7        124.97        123.75          4.14   o 
  -7     7     8        876.74        868.32         21.08   o 
  -7     7     9        502.70        494.92         12.68   o 
  -7     7    10        119.63        121.97          5.04   o 
  -7     7    11        467.99        488.82         12.73   o 
  -7     7    12         68.85         71.32          3.03   o 
  -7     7    13         11.42         15.50          1.33   o 
  -7     7    14        124.64        126.74          4.18   o 
  -7     7    15        280.73        289.34         10.52   o 
  -7     7    16         10.06         12.66          1.92   o 
  -7     7    17         20.15         21.03          1.48   o 
  -7     7    18       1432.50       1408.01         33.22   o 
  -7     7    19        144.57        147.25          5.25   o 
  -7     7    20        157.99        162.62          5.80   o 
  -7     7    21       1203.30       1211.26         31.62   o 
  -7     7    22        191.97        197.37          5.98   o 
  -7     7    23         32.41         31.11          2.22   o 
  -7     7    24         13.09         12.48          1.55   o 
  -7     7    25        493.32        504.02         15.57   o 
  -7     7    26        554.49        562.15         14.34   o 
  -7     7    27        811.94        804.45         21.91   o 
  -7     7    28         11.70         12.74          1.90   o 
  -7     7    29         23.33         25.06          1.86   o 
  -7     7    30         32.69         34.80          2.15   o 
  -7     7    31        171.36        172.76          6.54   o 
  -7     7    32         20.64         20.01          4.14   o 
  -7     8     1       2165.04       2179.80         56.35   o 
  -7     8     2        234.00        242.58          6.86   o 
  -7     8     3        593.76        598.84         16.61   o 
  -7     8     4        186.87        184.31          5.86   o 
  -7     8     5         31.80         33.34          1.89   o 
  -7     8     6        483.37        485.19         12.46   o 
  -7     8     7         18.02         24.79          1.80   o 
  -7     8     8       1957.47       1943.55         57.75   o 
  -7     8     9       3529.25       3470.37         83.65   o 
  -7     8    10        439.31        431.80         11.66   o 
  -7     8    11       1502.81       1500.11         35.26   o 
  -7     8    12        323.70        332.15         16.56   o 
  -7     8    13       3495.12       3621.86         98.63   o 
  -7     8    14         27.74         33.97          2.26   o 
  -7     8    15       2558.23       2538.72         60.19   o 
  -7     8    16       1158.91       1123.45         27.00   o 
  -7     8    17          1.84          5.57          1.17   o 
  -7     8    18         71.83         78.07          3.48   o 
  -7     8    19          0.22          1.41          0.95   o 
  -7     8    20         26.69         29.24          2.53   o 
  -7     8    21       1732.62       1751.08         42.86   o 
  -7     8    22          5.24          9.19          1.77   o 
  -7     8    23        422.53        415.91         11.98   o 
  -7     8    24       1724.86       1728.74         46.27   o 
  -7     8    25        398.33        406.44         10.85   o 
  -7     8    26          0.80          1.89          0.96   o 
  -7     8    27          8.19          9.34          1.28   o 
  -7     8    28        241.57        235.47          8.93   o 
  -7     8    29         29.69         30.39          2.03   o 
  -7     8    30        157.68        162.58          6.30   o 
  -7     8    31         37.95         38.97          2.37   o 
  -7     9     1        293.16        283.78          7.62   o 
  -7     9     2        238.08        234.29          7.10   o 
  -7     9     3       3685.30       3624.97         83.44   o 
  -7     9     4        902.55        869.33         21.75   o 
  -7     9     5        112.66        109.93          4.22   o 
  -7     9     6       3648.03       3589.11         87.36   o 
  -7     9     7         50.92         48.50          2.61   o 
  -7     9     8        767.64        772.96         21.21   o 
  -7     9     9        127.55        119.20          5.35   o 
  -7     9    10         89.84         98.29          4.43   o 
  -7     9    11       1362.06       1367.44         53.38   o 
  -7     9    12       5388.96       5320.84        142.11   o 
  -7     9    13        533.83        544.18         14.52   o 
  -7     9    14        745.54        748.01         23.66   o 
  -7     9    15        542.98        539.01         13.94   o 
  -7     9    16        411.72        418.23         11.64   o 
  -7     9    17        103.58        103.28          3.85   o 
  -7     9    18       1222.83       1229.89         31.17   o 
  -7     9    19        541.66        560.52         15.20   o 
  -7     9    20        499.01        510.12         12.95   o 
  -7     9    21        374.85        381.95         11.20   o 
  -7     9    22         60.84         59.95          3.99   o 
  -7     9    23        198.98        198.99          6.14   o 
  -7     9    24        724.41        724.73         18.08   o 
  -7     9    25        139.63        144.11          4.79   o 
  -7     9    26          1.94          3.83          1.05   o 
  -7     9    27         11.08          7.19          2.02   o 
  -7     9    28          6.72          6.04          1.17   o 
  -7     9    29        191.66        196.83          7.22   o 
  -7     9    30          2.90          5.87          1.35   o 
  -7    10     1       1439.67       1396.68         34.47   o 
  -7    10     2       4021.72       3906.16         96.19   o 
  -7    10     3        125.92        125.98          5.76   o 
  -7    10     4        977.28        972.82         25.98   o 
  -7    10     5         36.50         39.66          2.48   o 
  -7    10     6        733.20        730.67         19.04   o 
  -7    10     7        107.34        105.45          4.34   o 
  -7    10     8         10.35         12.78          2.12   o 
  -7    10     9          6.23         11.17          2.47   o 
  -7    10    10        960.76        977.70         26.40   o 
  -7    10    11         34.39         34.53          2.63   o 
  -7    10    12        182.59        191.10          6.82   o 
  -7    10    13        330.60        328.23         11.54   o 
  -7    10    14        318.47        321.34          8.90   o 
  -7    10    15        178.07        184.42          5.73   o 
  -7    10    16        114.68        113.75          4.19   o 
  -7    10    17        175.99        178.81          8.42   o 
  -7    10    18        914.16        924.80         22.99   o 
  -7    10    19          8.22          8.87          1.05   o 
  -7    10    20        236.88        236.35          7.22   o 
  -7    10    21         38.25         41.26          2.98   o 
  -7    10    22       1300.95       1332.45         34.20   o 
  -7    10    23         83.52         87.73          3.47   o 
  -7    10    24        304.33        312.94          8.87   o 
  -7    10    25          1.00          2.14          1.08   o 
  -7    10    26         15.89         18.83          2.10   o 
  -7    10    27          4.33          4.98          1.26   o 
  -7    10    28         31.16         32.37          2.17   o 
  -7    10    29        135.86        145.73          8.28   o 
  -7    11     1         17.96         19.37          1.64   o 
  -7    11     2         15.03         18.21          1.97   o 
  -7    11     3        662.36        667.19         17.01   o 
  -7    11     4       1832.37       1791.54         44.75   o 
  -7    11     5         42.27         40.21          2.70   o 
  -7    11     6        381.83        383.45         12.39   o 
  -7    11     7        751.27        726.91         20.61   o 
  -7    11     8       1291.53       1326.46         42.39   o 
  -7    11     9         92.26        102.48          7.35   o 
  -7    11    10        728.18        736.58         23.29   o 
  -7    11    11         72.96         76.70          5.23   o 
  -7    11    12       2994.46       2994.67         71.89   o 
  -7    11    13         44.22         46.39          3.22   o 
  -7    11    14        267.10        257.77          9.55   o 
  -7    11    15          1.86          3.29          1.17   o 
  -7    11    16        291.90        299.16         10.08   o 
  -7    11    17        274.75        280.14          7.75   o 
  -7    11    18        344.66        349.11         10.73   o 
  -7    11    19        162.79        164.59          6.39   o 
  -7    11    20       1329.77       1320.25         32.91   o 
  -7    11    21        556.37        562.13         17.19   o 
  -7    11    22        126.44        128.77          4.51   o 
  -7    11    23         29.83         31.79          2.03   o 
  -7    11    24        336.17        346.39          9.71   o 
  -7    11    25          1.69          3.23          1.98   o 
  -7    11    26         46.54         46.91          2.63   o 
  -7    11    27         65.07         68.57          3.68   o 
  -7    11    28         46.47         49.92          2.99   o 
  -7    12     1        257.75        259.06          7.50   o 
  -7    12     2        924.84        896.77         21.90   o 
  -7    12     3        128.90        124.58          4.37   o 
  -7    12     4        200.33        202.00          6.21   o 
  -7    12     5         12.79         15.30          1.41   o 
  -7    12     6        231.39        230.17          7.09   o 
  -7    12     7        382.45        371.29         11.38   o 
  -7    12     8       1030.41        993.91         25.48   o 
  -7    12     9       1083.15       1067.23         29.76   o 
  -7    12    10       1266.75       1273.64         40.36   o 
  -7    12    11        909.61        914.23         26.67   o 
  -7    12    12        192.54        193.00          6.56   o 
  -7    12    13       1099.08       1099.71         32.96   o 
  -7    12    14        461.10        452.04         12.52   o 
  -7    12    15        277.04        271.10          8.44   o 
  -7    12    16       1002.50       1001.12         35.20   o 
  -7    12    17         11.30         11.76          1.25   o 
  -7    12    18         53.74         53.62          2.47   o 
  -7    12    19         26.80         28.73          1.85   o 
  -7    12    20        245.05        242.60          7.69   o 
  -7    12    21        498.05        496.00         12.72   o 
  -7    12    22        500.30        514.06         13.54   o 
  -7    12    23         14.69         17.86          2.11   o 
  -7    12    24         68.73         73.71          4.89   o 
  -7    12    25        263.98        268.51          8.63   o 
  -7    12    26          1.71          3.42          1.53   o 
  -7    12    27         26.72         28.57          2.47   o 
  -7    13     1          5.68          7.25          1.16   o 
  -7    13     2        225.11        215.11          6.93   o 
  -7    13     3       1196.56       1159.38         27.44   o 
  -7    13     4        642.21        631.44         16.48   o 
  -7    13     5         39.28         38.87          1.98   o 
  -7    13     6        142.83        141.05          4.83   o 
  -7    13     7         23.15         23.21          2.01   o 
  -7    13     8        137.68        137.26          5.36   o 
  -7    13     9         29.03         33.81          3.40   o 
  -7    13    10        674.38        655.28         17.93   o 
  -7    13    11        169.72        170.33          6.33   o 
  -7    13    12          6.50          7.24          1.34   o 
  -7    13    13          1.02          3.89          1.58   o 
  -7    13    14         84.69         89.27          4.73   o 
  -7    13    15          3.01          7.83          1.58   o 
  -7    13    16          7.29          8.86          1.32   o 
  -7    13    17        394.41        386.67         12.39   o 
  -7    13    18        248.04        242.29         10.33   o 
  -7    13    19        191.08        184.59          6.22   o 
  -7    13    20        150.65        147.23          5.58   o 
  -7    13    21        170.73        172.21          5.78   o 
  -7    13    22         31.65         33.45          2.59   o 
  -7    13    23          7.09          7.82          2.16   o 
  -7    13    24          1.63          1.09          1.14   o 
  -7    13    25         32.96         36.32          2.36   o 
  -7    13    26        558.73        544.95         16.23   o 
  -7    14     1        361.90        349.05         10.59   o 
  -7    14     2         52.86         55.91          2.74   o 
  -7    14     3        392.40        389.87         11.00   o 
  -7    14     4       1102.17       1088.17         29.69   o 
  -7    14     5        190.36        195.80          6.73   o 
  -7    14     6          9.24         10.87          1.43   o 
  -7    14     7        429.75        427.39         11.87   o 
  -7    14     8       1917.33       1912.24         62.14   o 
  -7    14     9        361.71        360.01         14.30   o 
  -7    14    10         25.70         26.07          5.06   o 
  -7    14    11        297.10        302.11         11.73   o 
  -7    14    12         44.63         46.41          4.17   o 
  -7    14    13         47.83         49.99          3.83   o 
  -7    14    14        287.98        290.83         11.31   o 
  -7    14    15         87.73         91.27          5.47   o 
  -7    14    16       1410.92       1394.97         36.02   o 
  -7    14    17        572.09        569.11         18.80   o 
  -7    14    18        139.37        140.89          6.44   o 
  -7    14    19          5.97          7.57          1.33   o 
  -7    14    20        514.87        494.39         19.41   o 
  -7    14    21        100.44         97.10          4.82   o 
  -7    14    22         16.34         17.56          1.98   o 
  -7    14    23         86.44         81.40          4.78   o 
  -7    14    24          0.35          0.36          1.77   o 
  -7    14    25         13.62         14.47          3.55   o 
  -7    15     1          3.47          6.34          1.70   o 
  -7    15     2        118.45        112.55          4.79   o 
  -7    15     3         27.88         30.49          2.92   o 
  -7    15     4        112.28        116.34          5.88   o 
  -7    15     5        418.15        401.36         12.21   o 
  -7    15     6        351.52        343.64         10.14   o 
  -7    15     7       1281.95       1255.30         32.64   o 
  -7    15     8        463.85        441.89         13.37   o 
  -7    15     9        314.82        315.42         10.23   o 
  -7    15    10          6.64          7.52          1.77   o 
  -7    15    11        223.36        228.65         10.80   o 
  -7    15    12         49.26         52.66          3.27   o 
  -7    15    13        465.18        448.75         14.58   o 
  -7    15    14         63.04         60.72          3.66   o 
  -7    15    15        124.80        124.65          5.89   o 
  -7    15    16          7.58         10.46          2.37   o 
  -7    15    17        550.10        541.81         18.45   o 
  -7    15    18         45.87         41.58          6.15   o 
  -7    15    19        368.70        366.48         11.34   o 
  -7    15    20          5.30          6.11          1.76   o 
  -7    15    21          2.85          4.28          1.63   o 
  -7    15    22        152.13        149.23          7.26   o 
  -7    15    23          2.23          2.92          1.63   o 
  -7    16     1        246.37        238.65          7.38   o 
  -7    16     2         55.24         53.67          4.26   o 
  -7    16     3         50.04         53.52          3.42   o 
  -7    16     4          2.32          2.74          1.71   o 
  -7    16     5         24.42         23.94          2.24   o 
  -7    16     6          4.16          2.99          0.91   o 
  -7    16     7        804.75        800.94         21.05   o 
  -7    16     8         10.08         11.78          1.50   o 
  -7    16     9          6.13          6.33          1.89   o 
  -7    16    10        123.21        127.69          8.43   o 
  -7    16    11         43.39         41.75          2.90   o 
  -7    16    12          0.50          1.11          1.44   o 
  -7    16    13         45.49         47.83          3.56   o 
  -7    16    14        286.85        290.02         12.57   o 
  -7    16    15        168.89        166.10          7.70   o 
  -7    16    16         18.66         20.33          2.44   o 
  -7    16    17        193.78        192.92         10.40   o 
  -7    16    18          0.58          3.05          1.38   o 
  -7    16    19          2.14          2.76          1.31   o 
  -7    16    20         19.58         21.65          3.83   o 
  -7    16    21          3.28          4.65          2.61   o 
  -7    17     1        149.55        164.47         12.09   o 
  -7    17     2         57.41         61.58          3.78   o 
  -7    17     3          2.70          3.60          1.27   o 
  -7    17     4          1.56          4.22          1.15   o 
  -7    17     5        793.95        798.75         21.42   o 
  -7    17     6        123.37        129.29          5.62   o 
  -7    17     7        270.45        271.16          8.72   o 
  -7    17     8          6.83          8.72          1.63   o 
  -7    17     9          5.89          8.13          2.01   o 
  -7    17    10         13.36         13.84          2.42   o 
  -7    17    11        382.63        395.93         14.65   o 
  -7    17    12        140.81        131.98          5.62   o 
  -7    17    13        640.64        637.62         19.41   o 
  -7    17    14        121.88        122.97          5.96   o 
  -7    17    15          8.32         10.60          1.66   o 
  -7    17    16         15.23         15.84          1.90   o 
  -7    17    17        573.91        573.50         16.31   o 
  -7    17    18         11.93         14.94          1.87   o 
  -7    17    19        166.54        167.41          7.13   o 
  -7    18     1        368.81        380.79         70.84   o 
  -7    18     2          5.91          6.84          5.10   o 
  -7    18     3        199.68        211.14         37.98   o 
  -7    18     4        317.75        305.38         15.07   o 
  -7    18     5        174.44        185.62          9.94   o 
  -7    18     6          4.32          6.73          2.24   o 
  -7    18     7         72.10         75.92          4.26   o 
  -7    18     8        199.66        200.32          7.00   o 
  -7    18     9        143.21        145.77          9.74   o 
  -7    18    10         32.01         28.51          2.68   o 
  -7    18    11         12.29         11.61          1.92   o 
  -7    18    12         49.44         51.08          3.17   o 
  -7    18    13         71.53         74.88          3.98   o 
  -7    18    14         37.52         41.43          3.03   o 
  -7    18    15        102.95        103.74          5.66   o 
  -7    18    16        213.90        216.39          8.81   o 
  -7    19     1         19.66         21.99          2.43   o 
  -7    19     2         39.71         40.88          3.25   o 
  -7    19     3        310.93        309.82         14.17   o 
  -7    19     4        111.65        114.75          7.14   o 
  -7    19     5         54.96         54.03          4.37   o 
  -7    19     6         18.99         20.18          2.56   o 
  -7    19     7          0.11          1.27          2.03   o 
  -7    19     8         60.25         60.14          4.29   o 
  -7    19     9         23.57         24.35          2.36   o 
  -7    19    10          6.67          7.74          1.69   o 
  -7    19    11        264.71        264.89          9.46   o 
  -7    19    12          8.74          9.21          1.96   o 
  -7    19    13         32.46         33.58          2.62   o 
  -7    20     1         92.59         82.37         10.62   o 
  -7    20     2        162.06        151.08          9.20   o 
  -7    20     3         22.77         20.96          3.83   o 
  -7    20     4         31.47         32.97          4.36   o 
  -7    20     6          1.86          1.23          9.47   o 
  -6     0     1          0.00          4.84          1.12   o 
  -6     0     2        253.24        260.36          9.29   o 
  -6     0     3          0.00          5.30          2.58   o 
  -6     0     4      31728.63      31621.05        727.13   o 
  -6     0     5          0.00          1.87          0.94   o 
  -6     0     6       2791.12       2833.42         68.44   o 
  -6     0     7          0.00          3.23          1.34   o 
  -6     0     8      10444.21      10318.60        255.69   o 
  -6     0     9          0.00          1.71          0.95   o 
  -6     0    10       7573.02       7479.34        173.17   o 
  -6     0    11          0.00          4.47          1.67   o 
  -6     0    12         56.01         63.24          3.34   o 
  -6     0    13          0.00          3.48          1.12   o 
  -6     0    14       2215.19       2269.92         54.92   o 
  -6     0    15          0.00          1.18          0.91   o 
  -6     0    16       5952.85       5990.58        140.09   o 
  -6     0    17          0.00          2.14          0.93   o 
  -6     0    18        127.59        121.63          5.13   o 
  -6     0    19          0.00          5.01          1.23   o 
  -6     0    20         31.58         34.14          2.38   o 
  -6     0    21          0.00          2.41          1.65   o 
  -6     0    22       1351.92       1331.30         36.78   o 
  -6     0    23          0.00          4.10          1.36   o 
  -6     0    24         95.55        102.00          4.27   o 
  -6     0    25          0.00          1.11          1.11   o 
  -6     0    26       2082.07       2034.34         51.77   o 
  -6     0    27          0.00          1.32          3.11   o 
  -6     0    28        106.24        113.34          8.34   o 
  -6     0    29          0.00          1.89          1.57   o 
  -6     0    30         23.29         26.50          2.30   o 
  -6     0    31          0.00          1.47          1.77   o 
  -6     0    32        671.84        694.01         31.01   o 
  -6     0    33          0.00          0.09          1.36   o 
  -6     0    34        677.23        688.33         21.29   o 
  -6     1     1        527.88        523.88         15.33   o 
  -6     1     2       1301.24       1329.87         31.01   o 
  -6     1     3       2223.13       2220.57         51.49   o 
  -6     1     4       4571.60       4580.03        103.72   o 
  -6     1     5        278.72        282.39          7.69   o 
  -6     1     6       3674.26       3645.11         89.61   o 
  -6     1     7       9842.60       9788.60        223.98   o 
  -6     1     8       4565.34       4473.50        111.28   o 
  -6     1     9       2406.68       2407.57         56.74   o 
  -6     1    10       2846.01       2869.51         66.70   o 
  -6     1    11        164.78        170.95          5.26   o 
  -6     1    12        597.32        606.10         15.05   o 
  -6     1    13         25.13         33.72          3.19   o 
  -6     1    14       6240.10       6173.89        141.64   o 
  -6     1    15        612.92        636.22         16.13   o 
  -6     1    16       9141.24       8983.03        206.39   o 
  -6     1    17        443.28        465.66         11.98   o 
  -6     1    18        240.73        246.24          6.89   o 
  -6     1    19        514.88        507.48         13.11   o 
  -6     1    20       1560.95       1536.26         36.09   o 
  -6     1    21       2085.10       2056.19         50.72   o 
  -6     1    22       3150.29       3118.02         77.10   o 
  -6     1    23        824.50        829.67         20.68   o 
  -6     1    24        143.13        142.93          4.36   o 
  -6     1    25         59.92         62.72          2.52   o 
  -6     1    26       1015.37       1021.41         24.43   o 
  -6     1    27         40.51         38.65          2.75   o 
  -6     1    28       1250.94       1222.79         29.83   o 
  -6     1    29          6.66         10.34          1.33   o 
  -6     1    30         72.12         70.25          3.55   o 
  -6     1    31         73.27         77.69          3.39   o 
  -6     1    32          1.60          2.92          1.41   o 
  -6     1    33         70.19         74.61          3.37   o 
  -6     1    34        123.80        115.48          5.46   o 
  -6     2     1       1047.63       1047.75         25.32   o 
  -6     2     2       4360.22       4391.94        100.12   o 
  -6     2     3       1679.92       1660.66         38.42   o 
  -6     2     4       5524.80       5578.89        126.92   o 
  -6     2     5       2561.94       2556.98         68.03   o 
  -6     2     6       1449.33       1477.51         38.45   o 
  -6     2     7        778.31        796.71         20.02   o 
  -6     2     8        134.65        139.52          4.88   o 
  -6     2     9          4.43          7.71          1.20   o 
  -6     2    10       4586.28       4535.88        106.03   o 
  -6     2    11        239.90        250.98          7.14   o 
  -6     2    12       2715.93       2688.75         63.18   o 
  -6     2    13      13834.88      13579.39        322.25   o 
  -6     2    14         78.31         84.28          3.37   o 
  -6     2    15         88.83         86.44          3.48   o 
  -6     2    16        598.59        594.25         15.00   o 
  -6     2    17       5588.09       5515.26        126.37   o 
  -6     2    18       1410.55       1411.77         32.90   o 
  -6     2    19       1831.35       1803.19         42.35   o 
  -6     2    20        482.11        468.28         12.00   o 
  -6     2    21          7.45         11.54          1.76   o 
  -6     2    22         71.77         81.30          3.12   o 
  -6     2    23         56.81         65.48          2.68   o 
  -6     2    24        358.84        368.29          9.73   o 
  -6     2    25       2851.66       2801.56         65.78   o 
  -6     2    26        620.02        617.87         16.16   o 
  -6     2    27          6.72         10.17          1.59   o 
  -6     2    28         67.42         66.39          2.70   o 
  -6     2    29        413.12        408.94         11.14   o 
  -6     2    30         78.98         80.72          3.37   o 
  -6     2    31         11.82         13.21          1.47   o 
  -6     2    32        344.33        335.14         12.88   o 
  -6     2    33          6.79          8.92          1.45   o 
  -6     2    34         92.59         96.75          6.25   o 
  -6     3     1       9243.37       9314.84        211.97   o 
  -6     3     2       4302.05       4392.60        102.86   o 
  -6     3     3       2115.68       2113.42         49.02   o 
  -6     3     4       3656.54       3665.37         83.93   o 
  -6     3     5       1888.75       1895.48         48.29   o 
  -6     3     6        113.64        116.55          4.38   o 
  -6     3     7      14417.72      14347.20        329.72   o 
  -6     3     8       1293.96       1333.14         31.61   o 
  -6     3     9         21.20         26.32          2.05   o 
  -6     3    10       2060.93       2022.34         47.44   o 
  -6     3    11        418.52        413.88         11.49   o 
  -6     3    12       4125.91       4148.34         99.97   o 
  -6     3    13       1388.56       1417.18         33.96   o 
  -6     3    14       1160.90       1168.46         28.61   o 
  -6     3    15        103.68        105.58          4.06   o 
  -6     3    16        267.70        279.42          8.21   o 
  -6     3    17         71.30         75.75          3.08   o 
  -6     3    18       1290.79       1329.17         31.29   o 
  -6     3    19        103.10        112.78          5.34   o 
  -6     3    20       1022.64       1044.14         25.72   o 
  -6     3    21        294.64        291.60          8.61   o 
  -6     3    22        574.17        575.40         14.85   o 
  -6     3    23        881.49        882.33         21.56   o 
  -6     3    24         27.32         30.87          2.05   o 
  -6     3    25        353.79        349.67          9.34   o 
  -6     3    26        116.36        112.52          3.94   o 
  -6     3    27         26.31         30.23          2.04   o 
  -6     3    28         41.40         45.75          2.17   o 
  -6     3    29        298.05        299.99          8.98   o 
  -6     3    30       1526.41       1518.91         39.34   o 
  -6     3    31        413.12        423.46         13.19   o 
  -6     3    32         43.17         44.21          2.80   o 
  -6     3    33         10.79         12.89          1.51   o 
  -6     3    34         44.79         44.39          2.65   o 
  -6     4     1        112.02        107.68          3.97   o 
  -6     4     2       2887.03       2887.16         66.02   o 
  -6     4     3       3167.37       3129.00         71.47   o 
  -6     4     4       2714.40       2700.94         62.96   o 
  -6     4     5       3764.51       3765.81         86.64   o 
  -6     4     6       1570.41       1518.18         36.27   o 
  -6     4     7       1265.26       1240.17         30.94   o 
  -6     4     8       4857.32       4820.66        111.64   o 
  -6     4     9         63.22         61.97          2.75   o 
  -6     4    10        388.09        391.90         13.22   o 
  -6     4    11       8029.22       8203.36        187.51   o 
  -6     4    12       5623.96       5681.87        138.32   o 
  -6     4    13       2527.45       2576.17         62.22   o 
  -6     4    14         21.06         24.18          2.26   o 
  -6     4    15         69.19         73.39          3.28   o 
  -6     4    16        788.33        783.50         19.94   o 
  -6     4    17        894.11        886.77         24.32   o 
  -6     4    18       2820.33       2823.42         76.43   o 
  -6     4    19       3857.59       3820.28         96.28   o 
  -6     4    20       2013.38       2007.01         47.74   o 
  -6     4    21        140.94        142.81          5.55   o 
  -6     4    22       1072.99       1076.41         25.94   o 
  -6     4    23       1766.39       1773.34         41.37   o 
  -6     4    24       1224.33       1206.59         32.82   o 
  -6     4    25        624.54        619.37         16.94   o 
  -6     4    26        107.79        110.72          4.27   o 
  -6     4    27          4.75          7.39          1.38   o 
  -6     4    28         16.33         20.12          1.63   o 
  -6     4    29         35.86         38.30          2.08   o 
  -6     4    30        413.60        426.83         12.34   o 
  -6     4    31        331.17        332.06         12.57   o 
  -6     4    32         12.43         13.81          1.83   o 
  -6     4    33         59.62         60.60          3.12   o 
  -6     4    34        103.84        105.89          4.45   o 
  -6     5     1      12662.24      12583.74        289.42   o 
  -6     5     2       2209.24       2188.19         51.24   o 
  -6     5     3         90.08         88.23          3.40   o 
  -6     5     4       1350.47       1295.80         30.69   o 
  -6     5     5       1201.39       1174.50         28.33   o 
  -6     5     6       2282.25       2229.77         51.56   o 
  -6     5     7        113.55        112.67          3.96   o 
  -6     5     8       1860.87       1830.10         45.53   o 
  -6     5     9      12387.73      12206.38        294.88   o 
  -6     5    10       1922.04       1946.43         56.67   o 
  -6     5    11        151.59        162.45          5.47   o 
  -6     5    12       1872.71       1899.24         44.08   o 
  -6     5    13       4177.38       4212.69         99.10   o 
  -6     5    14        133.79        141.12          5.26   o 
  -6     5    15       1757.55       1750.43         40.97   o 
  -6     5    16       1005.94        993.92         24.42   o 
  -6     5    17        831.54        820.74         20.11   o 
  -6     5    18          0.33          2.27          0.89   o 
  -6     5    19          3.79          9.97          1.09   o 
  -6     5    20         64.15         63.43          3.08   o 
  -6     5    21       5715.04       5703.15        134.32   o 
  -6     5    22        493.25        493.99         12.61   o 
  -6     5    23        123.45        119.41          4.02   o 
  -6     5    24         63.90         63.85          3.29   o 
  -6     5    25          3.46          5.19          0.99   o 
  -6     5    26        167.32        162.87          5.82   o 
  -6     5    27        107.92        112.56          4.09   o 
  -6     5    28         11.14         12.48          1.56   o 
  -6     5    29        913.41        929.29         26.23   o 
  -6     5    30        192.76        193.43          7.00   o 
  -6     5    31         91.07         92.97          4.08   o 
  -6     5    32          2.46          2.16          0.98   o 
  -6     5    33        257.54        254.89          8.17   o 
  -6     5    34          0.96          2.19          2.91   o 
  -6     6     1        762.86        761.20         18.74   o 
  -6     6     2       2769.74       2722.79         62.63   o 
  -6     6     3      12465.76      12263.52        284.57   o 
  -6     6     4        341.66        331.15          9.08   o 
  -6     6     5       1027.29       1048.06         25.20   o 
  -6     6     6         11.65         19.58          1.91   o 
  -6     6     7        251.94        262.57          7.77   o 
  -6     6     8         67.56         70.85          4.35   o 
  -6     6     9       1386.17       1389.95         34.65   o 
  -6     6    10       1078.42       1102.63         27.68   o 
  -6     6    11       9881.04       9968.27        236.68   o 
  -6     6    12          4.81          9.19          1.15   o 
  -6     6    13        883.96        912.56         22.57   o 
  -6     6    14       1459.62       1452.93         34.03   o 
  -6     6    15        175.64        175.05          7.93   o 
  -6     6    16        465.38        464.89         12.45   o 
  -6     6    17         88.74         93.33          3.39   o 
  -6     6    18        490.92        494.02         13.28   o 
  -6     6    19        941.55        960.37         23.88   o 
  -6     6    20        172.88        170.05          5.68   o 
  -6     6    21        322.00        323.11          9.19   o 
  -6     6    22          0.03          2.21          0.99   o 
  -6     6    23        533.68        524.35         13.23   o 
  -6     6    24        142.74        141.04          4.49   o 
  -6     6    25          4.94          5.28          1.10   o 
  -6     6    26         21.75         24.32          1.85   o 
  -6     6    27       1414.25       1401.37         34.03   o 
  -6     6    28        341.44        341.02          9.27   o 
  -6     6    29         85.36         82.28          3.23   o 
  -6     6    30         15.36         15.72          2.04   o 
  -6     6    31        543.27        533.53         14.76   o 
  -6     6    32        103.25         95.95          4.14   o 
  -6     6    33        353.86        356.63         10.82   o 
  -6     7     1         19.53         23.63          2.16   o 
  -6     7     2       1609.53       1597.20         40.56   o 
  -6     7     3       1395.17       1384.39         34.34   o 
  -6     7     4       1982.83       1925.19         45.56   o 
  -6     7     5        185.83        189.73          9.06   o 
  -6     7     6        510.36        529.19         16.47   o 
  -6     7     7        621.80        616.03         23.27   o 
  -6     7     8       1005.17       1024.18         24.73   o 
  -6     7     9       4829.23       4839.20        117.91   o 
  -6     7    10       1983.47       1942.98         46.46   o 
  -6     7    11        685.37        680.75         17.93   o 
  -6     7    12       1366.84       1397.61         34.28   o 
  -6     7    13        126.86        126.89          4.42   o 
  -6     7    14        150.67        151.63          6.77   o 
  -6     7    15       7575.02       7586.20        176.79   o 
  -6     7    16          3.52          7.94          1.24   o 
  -6     7    17       1094.49       1065.97         25.40   o 
  -6     7    18       1175.53       1178.54         28.71   o 
  -6     7    19        665.64        668.67         19.89   o 
  -6     7    20        694.13        695.25         19.06   o 
  -6     7    21       3045.30       3040.33         69.68   o 
  -6     7    22        366.35        362.04          9.42   o 
  -6     7    23        597.87        593.69         17.40   o 
  -6     7    24         56.13         56.16          2.37   o 
  -6     7    25        141.53        142.05          6.04   o 
  -6     7    26         25.76         28.88          1.94   o 
  -6     7    27       1155.01       1144.32         32.90   o 
  -6     7    28          0.01          0.88          1.08   o 
  -6     7    29        106.34        109.38          3.90   o 
  -6     7    30        423.27        423.75         13.94   o 
  -6     7    31         22.59         25.92          1.77   o 
  -6     7    32        126.51        128.51          4.64   o 
  -6     7    33         85.67         82.11          6.02   o 
  -6     8     1         46.77         46.67          2.29   o 
  -6     8     2       1755.11       1720.71         42.99   o 
  -6     8     3       2096.08       2087.57         49.99   o 
  -6     8     4        225.95        242.17          7.56   o 
  -6     8     5       9783.79       9340.12        229.35   o 
  -6     8     6       2320.57       2373.07         70.94   o 
  -6     8     7       1106.93       1108.04         27.11   o 
  -6     8     8        819.24        817.29         21.19   o 
  -6     8     9       4961.22       4890.11        115.87   o 
  -6     8    10        640.25        643.92         16.37   o 
  -6     8    11         30.92         35.86          2.20   o 
  -6     8    12       3093.78       3093.84         75.00   o 
  -6     8    13        459.45        465.62         11.90   o 
  -6     8    14         52.41         56.40          2.38   o 
  -6     8    15        274.36        270.82          8.25   o 
  -6     8    16        167.35        170.58          5.35   o 
  -6     8    17       1188.30       1190.38         30.49   o 
  -6     8    18       2090.71       2041.91         53.51   o 
  -6     8    19         33.29         35.46          1.93   o 
  -6     8    20       1051.20       1030.06         24.91   o 
  -6     8    21          6.65         11.36          1.35   o 
  -6     8    22        158.16        158.06          5.11   o 
  -6     8    23        296.37        283.39          8.17   o 
  -6     8    24        672.43        656.26         25.69   o 
  -6     8    25        531.98        527.30         14.14   o 
  -6     8    26          8.14         11.45          1.46   o 
  -6     8    27        366.88        362.94         10.64   o 
  -6     8    28         84.67         87.36          4.17   o 
  -6     8    29         11.11         13.48          2.54   o 
  -6     8    30        191.21        194.30          6.73   o 
  -6     8    31          5.11          7.09          1.87   o 
  -6     8    32         51.68         51.08          3.69   o 
  -6     9     1         51.04         54.30          2.94   o 
  -6     9     2       3020.36       2928.12         75.83   o 
  -6     9     3       1256.68       1233.47         31.04   o 
  -6     9     4          8.80         16.79          2.27   o 
  -6     9     5         35.55         39.79          3.18   o 
  -6     9     6       4785.75       4769.83        125.47   o 
  -6     9     7       2724.23       2689.79         68.80   o 
  -6     9     8       2495.68       2488.15         57.77   o 
  -6     9     9          5.50          7.98          0.96   o 
  -6     9    10        265.45        261.24          7.73   o 
  -6     9    11        537.65        551.23         14.11   o 
  -6     9    12        508.09        503.03         13.93   o 
  -6     9    13         20.11         23.71          1.59   o 
  -6     9    14        649.71        663.59         19.28   o 
  -6     9    15       1340.44       1364.54         34.58   o 
  -6     9    16          0.43          2.13          1.14   o 
  -6     9    17        462.81        464.60         12.24   o 
  -6     9    18          4.30          8.12          1.60   o 
  -6     9    19        503.45        499.01         12.84   o 
  -6     9    20         59.33         53.94          2.60   o 
  -6     9    21          0.98          3.34          0.90   o 
  -6     9    22          5.00          4.10          0.84   o 
  -6     9    23        639.00        633.08         17.87   o 
  -6     9    24        647.97        643.19         17.17   o 
  -6     9    25         14.18         18.29          1.59   o 
  -6     9    26         40.63         40.73          2.44   o 
  -6     9    27        430.92        430.74         12.27   o 
  -6     9    28        191.86        182.86          6.86   o 
  -6     9    29          1.38          3.74          1.15   o 
  -6     9    30        330.38        326.78         10.04   o 
  -6     9    31          1.67          3.62          1.03   o 
  -6    10     1         41.83         40.21          2.09   o 
  -6    10     2        413.89        398.33         11.22   o 
  -6    10     3          1.22          3.83          1.18   o 
  -6    10     4       1188.08       1190.05         29.39   o 
  -6    10     5        255.16        238.16          8.33   o 
  -6    10     6       1817.63       1777.45         42.44   o 
  -6    10     7         27.23         30.19          2.73   o 
  -6    10     8        127.81        126.27          4.37   o 
  -6    10     9         82.94         83.25          3.43   o 
  -6    10    10        111.31        110.22          3.98   o 
  -6    10    11         14.13         18.63          2.13   o 
  -6    10    12       2092.79       2101.08         49.08   o 
  -6    10    13       1223.30       1207.79         30.96   o 
  -6    10    14       2987.36       2963.35         72.78   o 
  -6    10    15        120.22        126.78          6.96   o 
  -6    10    16       2145.52       2138.33         49.97   o 
  -6    10    17        410.72        403.19         15.18   o 
  -6    10    18       4266.81       4255.23         98.99   o 
  -6    10    19         54.28         58.55          2.87   o 
  -6    10    20          4.10          5.61          0.87   o 
  -6    10    21          0.22          0.86          0.81   o 
  -6    10    22          0.79          3.78          1.23   o 
  -6    10    23         35.18         37.71          3.12   o 
  -6    10    24       1106.86       1093.32         36.95   o 
  -6    10    25        447.69        446.74         12.78   o 
  -6    10    26       1038.95       1017.32         25.14   o 
  -6    10    27         79.69         78.16          4.15   o 
  -6    10    28        294.06        305.27         10.73   o 
  -6    10    29         16.46         16.92          1.48   o 
  -6    10    30        128.84        133.11          4.93   o 
  -6    10    31         22.97         22.52          3.56   o 
  -6    11     1       2472.79       2371.00         55.45   o 
  -6    11     2       1946.74       1881.34         43.77   o 
  -6    11     3        459.75        451.14         12.03   o 
  -6    11     4        638.86        612.75         16.31   o 
  -6    11     5       1007.41        941.97         23.28   o 
  -6    11     6       5322.65       5141.05        133.66   o 
  -6    11     7        145.27        146.97          5.43   o 
  -6    11     8       1659.19       1611.64         38.99   o 
  -6    11     9        276.21        263.62          8.43   o 
  -6    11    10         47.76         49.65          3.29   o 
  -6    11    11        431.35        428.69         13.70   o 
  -6    11    12          9.28         13.86          1.51   o 
  -6    11    13        924.55        920.26         22.78   o 
  -6    11    14       1358.87       1357.75         34.24   o 
  -6    11    15        527.68        523.56         13.49   o 
  -6    11    16        655.77        659.64         16.24   o 
  -6    11    17        512.56        509.97         12.72   o 
  -6    11    18        327.76        328.20          8.81   o 
  -6    11    19          6.13          8.70          1.15   o 
  -6    11    20          4.84          8.25          1.41   o 
  -6    11    21         42.75         46.73          4.22   o 
  -6    11    22        410.42        407.07         11.28   o 
  -6    11    23          6.58          8.04          1.10   o 
  -6    11    24        338.80        344.34         13.02   o 
  -6    11    25          3.96          5.32          1.02   o 
  -6    11    26         33.60         37.73          2.87   o 
  -6    11    27        173.91        185.15          6.17   o 
  -6    11    28        287.94        301.24          9.00   o 
  -6    11    29         76.75         80.20          3.43   o 
  -6    11    30         57.90         56.78          4.80   o 
  -6    12     1         44.33         46.34          2.72   o 
  -6    12     2        148.54        143.90          5.28   o 
  -6    12     3        191.82        193.20          6.96   o 
  -6    12     4       2839.38       2672.35         60.99   o 
  -6    12     5       2661.82       2607.58         91.01   o 
  -6    12     6        313.32        314.60         11.95   o 
  -6    12     7        834.95        815.53         26.75   o 
  -6    12     8          6.85          8.34          1.87   o 
  -6    12     9       1193.92       1161.77         30.27   o 
  -6    12    10       1257.54       1242.14         31.79   o 
  -6    12    11        513.53        493.55         15.65   o 
  -6    12    12        481.66        470.68         15.38   o 
  -6    12    13        106.44        109.17          3.72   o 
  -6    12    14        381.43        376.42         10.36   o 
  -6    12    15         51.41         54.75          2.76   o 
  -6    12    16        462.18        469.65         11.90   o 
  -6    12    17        117.40        119.06          3.86   o 
  -6    12    18        123.34        129.12          4.69   o 
  -6    12    19        587.93        571.52         22.50   o 
  -6    12    20        506.33        512.69         15.52   o 
  -6    12    21         65.15         67.35          3.63   o 
  -6    12    22          0.19          1.56          1.00   o 
  -6    12    23        571.17        578.83         19.36   o 
  -6    12    24        290.64        285.13          8.20   o 
  -6    12    25         65.60         62.75          3.43   o 
  -6    12    26        161.72        160.98          6.75   o 
  -6    12    27        103.99        113.20          4.30   o 
  -6    12    28          6.62          9.37          1.35   o 
  -6    12    29         21.56         24.69          2.63   o 
  -6    13     1         19.30         20.29          1.64   o 
  -6    13     2        409.52        393.75         11.51   o 
  -6    13     3        224.87        219.23          6.84   o 
  -6    13     4         41.89         43.37          2.55   o 
  -6    13     5        149.41        146.59          5.55   o 
  -6    13     6          6.31          7.99          1.43   o 
  -6    13     7        380.82        375.51         11.21   o 
  -6    13     8        499.53        489.07         13.51   o 
  -6    13     9         15.50         20.43          2.38   o 
  -6    13    10       1815.98       1766.38         48.89   o 
  -6    13    11        552.91        564.38         19.34   o 
  -6    13    12        282.05        275.63          8.62   o 
  -6    13    13          5.19          6.87          0.98   o 
  -6    13    14        734.77        716.88         17.88   o 
  -6    13    15       1433.49       1427.33         40.32   o 
  -6    13    16        752.85        730.48         18.46   o 
  -6    13    17        133.05        140.68          5.23   o 
  -6    13    18         69.83         69.46          2.76   o 
  -6    13    19        271.56        280.32          8.56   o 
  -6    13    20        625.57        621.55         16.11   o 
  -6    13    21         28.92         32.23          2.33   o 
  -6    13    22        938.03        928.00         24.80   o 
  -6    13    23        513.94        519.33         15.12   o 
  -6    13    24         23.05         24.78          2.04   o 
  -6    13    25         49.81         52.53          2.93   o 
  -6    13    26         71.34         76.18          3.38   o 
  -6    13    27        179.37        192.39          8.88   o 
  -6    13    28        172.34        187.76          8.45   o 
  -6    14     1         25.58         29.03          3.74   o 
  -6    14     2       2116.19       2050.73         51.21   o 
  -6    14     3        787.93        791.59         21.77   o 
  -6    14     4        772.69        736.22         19.31   o 
  -6    14     5        183.66        190.73          6.69   o 
  -6    14     6          9.50         10.98          1.49   o 
  -6    14     7        118.77        121.46          5.14   o 
  -6    14     8         45.20         46.46          2.86   o 
  -6    14     9         41.79         42.23          4.88   o 
  -6    14    10       1344.45       1337.17         35.93   o 
  -6    14    11        507.91        500.03         15.19   o 
  -6    14    12        142.73        144.25          6.45   o 
  -6    14    13        226.67        225.70          8.37   o 
  -6    14    14        952.60        923.03         28.30   o 
  -6    14    15         87.95         82.82          4.31   o 
  -6    14    16          4.44          5.80          1.15   o 
  -6    14    17         10.80         11.19          1.54   o 
  -6    14    18          3.63          7.47          1.36   o 
  -6    14    19        313.53        306.23          8.56   o 
  -6    14    20        176.90        176.26          6.49   o 
  -6    14    21         39.98         39.58          3.15   o 
  -6    14    22         77.98         74.40          4.41   o 
  -6    14    23         33.49         34.95          3.02   o 
  -6    14    24          2.97          3.10          1.15   o 
  -6    14    25        138.61        139.59          5.77   o 
  -6    14    26         12.21         12.53          1.57   o 
  -6    15     1       2533.60       2508.49         59.91   o 
  -6    15     2         24.17         24.27          1.87   o 
  -6    15     3          3.63          5.65          1.24   o 
  -6    15     4          8.00         10.07          1.89   o 
  -6    15     5        239.54        231.63          7.59   o 
  -6    15     6        272.94        276.87         13.06   o 
  -6    15     7        546.11        553.98         15.31   o 
  -6    15     8         69.03         72.30          3.66   o 
  -6    15     9        329.16        335.89         10.58   o 
  -6    15    10        405.36        411.73         14.03   o 
  -6    15    11          1.33          5.23          2.21   o 
  -6    15    12         14.84         14.71          2.87   o 
  -6    15    13        889.20        859.57         23.86   o 
  -6    15    14        138.58        136.51          9.49   o 
  -6    15    15         10.20         12.68          2.00   o 
  -6    15    16        170.92        169.22          6.74   o 
  -6    15    17         68.29         65.27          3.33   o 
  -6    15    18         73.98         76.31          4.15   o 
  -6    15    19          3.63          6.77          1.39   o 
  -6    15    20        567.62        566.53         19.87   o 
  -6    15    21        236.29        230.72          9.20   o 
  -6    15    22        127.82        134.01          5.89   o 
  -6    15    23         74.83         74.94          4.06   o 
  -6    15    24         11.09         14.78          2.28   o 
  -6    15    25          2.75          5.34          2.18   o 
  -6    16     1         26.49         28.63          3.16   o 
  -6    16     2        100.51         96.07          5.71   o 
  -6    16     3        201.25        192.32          7.45   o 
  -6    16     4         46.38         49.76          3.93   o 
  -6    16     5        146.72        145.65          7.76   o 
  -6    16     6         37.69         39.69          4.30   o 
  -6    16     7        529.02        518.52         17.70   o 
  -6    16     8        346.17        341.89         10.31   o 
  -6    16     9          7.39          7.63          2.09   o 
  -6    16    10         34.93         36.19          4.14   o 
  -6    16    11       1508.25       1491.34         49.07   o 
  -6    16    12          6.86          6.29          1.63   o 
  -6    16    13        260.57        255.06          8.24   o 
  -6    16    14         20.60         22.75          2.21   o 
  -6    16    15          8.44          9.73          1.81   o 
  -6    16    16         16.00         19.51          2.10   o 
  -6    16    17        151.45        143.02          5.77   o 
  -6    16    18         73.01         74.17          5.39   o 
  -6    16    19       1140.89       1116.75         30.26   o 
  -6    16    20        108.54        109.22          5.33   o 
  -6    16    21          4.47          5.76          1.76   o 
  -6    16    22          3.26          3.54          1.90   o 
  -6    16    23        437.20        427.87         15.59   o 
  -6    17     1       1364.92       1365.45         42.58   o 
  -6    17     2          8.94          9.34          1.65   o 
  -6    17     3         69.11         69.36          3.49   o 
  -6    17     4         38.45         41.00          2.66   o 
  -6    17     5        239.97        239.06          9.18   o 
  -6    17     6        221.31        227.32         15.69   o 
  -6    17     7        422.78        438.22         28.75   o 
  -6    17     8         57.61         62.15          4.30   o 
  -6    17     9        590.77        576.73         16.30   o 
  -6    17    10        477.00        465.01         15.27   o 
  -6    17    11        281.72        272.60          8.49   o 
  -6    17    12         39.97         42.41          2.99   o 
  -6    17    13        158.68        155.59          6.14   o 
  -6    17    14          0.19          0.32          1.15   o 
  -6    17    15         18.80         21.11          5.32   o 
  -6    17    16          0.78          2.60          1.81   o 
  -6    17    17         28.86         32.62          2.78   o 
  -6    17    18        122.24        118.29          6.76   o 
  -6    17    19          0.01          2.01          1.49   o 
  -6    17    20         16.79         16.10          2.22   o 
  -6    17    21         80.85         71.67          5.06   o 
  -6    18     1          6.22          6.92          1.53   o 
  -6    18     2        403.26        392.87         12.50   o 
  -6    18     3          1.79          3.87          1.57   o 
  -6    18     4         60.16         60.36          3.71   o 
  -6    18     5        221.24        221.57          9.74   o 
  -6    18     6          4.79          4.56          1.67   o 
  -6    18     7         35.54         34.76          2.71   o 
  -6    18     8          0.04          2.75          1.59   o 
  -6    18     9         32.03         30.21          2.97   o 
  -6    18    10        271.67        282.25         10.85   o 
  -6    18    11         67.83         67.48          4.94   o 
  -6    18    12          0.34          0.37          1.75   o 
  -6    18    13        314.03        309.80         14.38   o 
  -6    18    14         95.27         97.34          5.08   o 
  -6    18    15         17.70         18.49          2.14   o 
  -6    18    16         23.59         24.19          3.31   o 
  -6    18    17        544.40        541.48         16.92   o 
  -6    18    18          0.69          2.95          1.93   o 
  -6    18    19         96.47        101.97          8.06   o 
  -6    19     1          1.53          1.67          2.74   o 
  -6    19     2          7.04          9.05          3.07   o 
  -6    19     3        307.26        300.79         38.13   o 
  -6    19     4         48.74         42.54          7.10   o 
  -6    19     5         49.23         56.47          5.20   o 
  -6    19     6         15.57         13.76          1.84   o 
  -6    19     7        341.77        362.33         17.89   o 
  -6    19     8        201.71        213.84         13.18   o 
  -6    19     9          7.42          9.35          2.32   o 
  -6    19    10        127.20        130.28          7.08   o 
  -6    19    11          1.19          0.54          1.50   o 
  -6    19    12         13.37         16.78          2.52   o 
  -6    19    13          4.31          6.53          2.22   o 
  -6    19    14         73.80         74.91          5.44   o 
  -6    19    15        394.45        403.13         14.61   o 
  -6    19    16        233.42        242.57         11.67   o 
  -6    20     1          7.99         10.63          2.15   o 
  -6    20     2         48.43         52.95          3.90   o 
  -6    20     3        132.34        133.40         10.72   o 
  -6    20     4        251.72        256.81         10.05   o 
  -6    20     5        212.22        217.98         10.19   o 
  -6    20     6        168.12        172.75          7.71   o 
  -6    20     7         45.47         50.54          4.56   o 
  -6    20     8        148.73        148.67          7.65   o 
  -6    20     9        132.93        137.10          8.88   o 
  -6    20    10         60.88         66.15          5.23   o 
  -6    20    11         10.84         12.26          2.75   o 
  -6    20    12         27.83         34.97          6.34   o 
  -6    21     1          1.03          5.09          5.26   o 
  -6    21     2         44.92         42.89          7.10   o 
  -6    21     3          1.13          2.37          2.36   o 
  -6    21     4         68.74         56.32          4.07   o 
  -6    21     5          1.23          1.40          0.88   o 
  -5     0     1          0.00          4.50          1.47   o 
  -5     0     2       3218.53       3368.11         81.46   o 
  -5     0     3          0.00          8.49          2.30   o 
  -5     0     4       2413.46       2465.21         63.03   o 
  -5     0     5          0.00          5.11          1.26   o 
  -5     0     6        553.38        530.64         19.13   o 
  -5     0     7          0.00          3.21          1.21   o 
  -5     0     8       4689.88       4783.83        121.49   o 
  -5     0     9          0.00          6.98          1.82   o 
  -5     0    10       1807.62       1844.29         45.23   o 
  -5     0    11          0.00          6.14          2.77   o 
  -5     0    12       1905.05       1859.29         44.64   o 
  -5     0    13          0.00          7.20          2.06   o 
  -5     0    14         25.01         35.36          3.17   o 
  -5     0    15          0.00          4.30          1.49   o 
  -5     0    16      10932.24      10828.48        297.13   o 
  -5     0    17          0.00          5.24          1.28   o 
  -5     0    18       1043.72       1038.91         29.88   o 
  -5     0    19          0.00          3.62          1.32   o 
  -5     0    20       6991.80       7056.86        179.67   o 
  -5     0    21          0.00          3.56          1.70   o 
  -5     0    22       4439.79       4397.97        131.77   o 
  -5     0    23          0.00          2.07          3.20   o 
  -5     0    24         16.07         17.41          2.07   o 
  -5     0    25          0.00          2.71          1.21   o 
  -5     0    26         47.19         51.56          3.17   o 
  -5     0    27          0.00          3.16          2.05   o 
  -5     0    28       3737.98       3475.28         99.91   o 
  -5     0    29          0.00          2.68          1.45   o 
  -5     0    30        137.26        138.54          7.10   o 
  -5     0    31          0.00          2.44          2.18   o 
  -5     0    32        514.50        496.04         16.60   o 
  -5     0    33          0.00          0.33          1.65   o 
  -5     0    34        222.35        230.38         11.86   o 
  -5     0    35          0.00          3.24          3.09   o 
  -5     1     1       7755.78       7761.85        176.22   o 
  -5     1     2       8739.42       8844.10        203.61   o 
  -5     1     3          6.32         11.84          1.09   o 
  -5     1     4      15982.95      16066.23        367.63   o 
  -5     1     5       2903.92       2937.74         67.88   o 
  -5     1     6       5082.94       5021.59        114.70   o 
  -5     1     7       5547.53       5517.68        130.34   o 
  -5     1     8        617.75        618.94         15.57   o 
  -5     1     9        235.88        235.62          8.92   o 
  -5     1    10      29811.56      29596.30        670.17   o 
  -5     1    11       1663.55       1660.44         40.04   o 
  -5     1    12       1398.15       1370.65         32.47   o 
  -5     1    13         58.57         63.39          2.74   o 
  -5     1    14       1957.27       2002.19         46.22   o 
  -5     1    15       1228.47       1244.63         30.09   o 
  -5     1    16       2631.52       2643.03         61.53   o 
  -5     1    17         31.01         35.48          2.02   o 
  -5     1    18       1598.39       1566.95         40.56   o 
  -5     1    19       6415.47       6477.35        152.29   o 
  -5     1    20         34.17         42.04          2.28   o 
  -5     1    21        193.19        200.20          6.17   o 
  -5     1    22       2095.22       2042.22         52.19   o 
  -5     1    23        367.16        364.91         10.00   o 
  -5     1    24         58.87         64.21          4.58   o 
  -5     1    25        159.72        156.16          5.10   o 
  -5     1    26        465.53        468.11         12.48   o 
  -5     1    27        190.01        187.24          5.79   o 
  -5     1    28        125.93        128.07          5.53   o 
  -5     1    29        247.22        240.50          8.03   o 
  -5     1    30        191.17        187.58          6.95   o 
  -5     1    31        608.11        604.63         17.16   o 
  -5     1    32        295.85        291.01          8.61   o 
  -5     1    33        217.27        217.62          7.28   o 
  -5     1    34         94.70         91.70          4.01   o 
  -5     1    35          3.16          4.40          1.41   o 
  -5     2     1      16433.96      16883.20        386.63   o 
  -5     2     2       1816.12       1858.62         43.85   o 
  -5     2     3       1083.88       1081.02         26.85   o 
  -5     2     4        346.70        328.01         11.18   o 
  -5     2     5         32.00         36.23          2.27   o 
  -5     2     6       5246.68       5154.73        117.45   o 
  -5     2     7      22924.41      22265.74        511.32   o 
  -5     2     8       5630.13       5697.28        129.77   o 
  -5     2     9       3023.23       3052.58         74.13   o 
  -5     2    10        166.30        169.33          5.56   o 
  -5     2    11       8560.46       8652.50        210.43   o 
  -5     2    12        633.47        633.69         16.15   o 
  -5     2    13       9809.22       9796.56        229.94   o 
  -5     2    14       4584.93       4575.01        106.17   o 
  -5     2    15       1218.77       1266.89         31.47   o 
  -5     2    16       2801.54       2837.49         65.54   o 
  -5     2    17        463.71        470.84         12.15   o 
  -5     2    18        219.20        231.20          7.02   o 
  -5     2    19       2995.88       3048.02         74.53   o 
  -5     2    20       1038.96       1044.09         27.88   o 
  -5     2    21        160.98        149.89          5.75   o 
  -5     2    22       2171.65       2123.64         52.43   o 
  -5     2    23        929.06        891.07         23.82   o 
  -5     2    24        183.76        188.12          6.45   o 
  -5     2    25        147.70        156.39          5.46   o 
  -5     2    26       1034.80       1018.75         28.20   o 
  -5     2    27        357.15        358.74          9.75   o 
  -5     2    28        526.91        495.12         15.89   o 
  -5     2    29        423.06        400.53         12.22   o 
  -5     2    30         72.53         72.03          3.87   o 
  -5     2    31         33.68         35.17          2.33   o 
  -5     2    32         43.70         45.40          2.53   o 
  -5     2    33         41.10         40.36          2.57   o 
  -5     2    34        249.71        233.12          8.08   o 
  -5     2    35         27.58         27.02          2.03   o 
  -5     3     1       7879.22       7913.55        186.29   o 
  -5     3     2        242.67        258.35          7.48   o 
  -5     3     3        884.14        897.87         24.29   o 
  -5     3     4       9058.14       8927.86        203.92   o 
  -5     3     5        793.51        765.21         22.43   o 
  -5     3     6        194.13        193.62          6.81   o 
  -5     3     7       2077.36       2065.96         49.63   o 
  -5     3     8       5669.27       5645.43        130.04   o 
  -5     3     9        452.74        482.30         13.16   o 
  -5     3    10        555.09        569.84         15.14   o 
  -5     3    11        477.37        460.31         12.10   o 
  -5     3    12       5254.21       5303.99        131.43   o 
  -5     3    13       1576.84       1610.33         40.66   o 
  -5     3    14        402.89        409.88         11.03   o 
  -5     3    15       1000.58       1037.89         26.17   o 
  -5     3    16       3081.44       3064.77         71.76   o 
  -5     3    17       1998.44       2030.22         49.00   o 
  -5     3    18       1151.73       1151.09         30.85   o 
  -5     3    19       4686.52       4570.90        119.39   o 
  -5     3    20        270.83        267.39          7.98   o 
  -5     3    21          2.58          3.37          0.90   o 
  -5     3    22        300.10        296.52          9.08   o 
  -5     3    23        794.91        782.42         19.75   o 
  -5     3    24       3777.65       3783.00         90.86   o 
  -5     3    25       2313.36       2288.26         62.37   o 
  -5     3    26        117.74        115.74          4.16   o 
  -5     3    27         86.14         84.51          3.18   o 
  -5     3    28         99.84         94.16          4.43   o 
  -5     3    29        404.52        400.78         10.77   o 
  -5     3    30         54.76         54.11          2.77   o 
  -5     3    31        940.50        917.02         24.88   o 
  -5     3    32        124.15        114.56          5.22   o 
  -5     3    33         10.47         11.16          1.61   o 
  -5     3    34         46.93         47.32          2.99   o 
  -5     3    35         15.48         16.07          1.51   o 
  -5     4     1      12084.77      11827.58        270.16   o 
  -5     4     2      12857.74      12817.83        292.86   o 
  -5     4     3       6947.83       6788.23        154.65   o 
  -5     4     4         58.46         63.01          3.21   o 
  -5     4     5       7341.77       7257.64        171.82   o 
  -5     4     6      15851.04      15767.56        376.22   o 
  -5     4     7       8232.79       8167.06        186.10   o 
  -5     4     8        682.85        707.37         18.12   o 
  -5     4     9       2439.28       2458.17         57.57   o 
  -5     4    10        311.96        315.85          8.92   o 
  -5     4    11         20.31         29.53          2.03   o 
  -5     4    12        294.79        296.77          8.92   o 
  -5     4    13       6425.44       6493.46        153.30   o 
  -5     4    14       9215.40       9322.77        215.04   o 
  -5     4    15       3428.94       3437.09         83.43   o 
  -5     4    16       2560.06       2588.79         61.78   o 
  -5     4    17        577.28        584.81         15.04   o 
  -5     4    18       2317.90       2315.96         56.60   o 
  -5     4    19        892.49        879.56         21.84   o 
  -5     4    20        118.07        119.95          4.53   o 
  -5     4    21        459.07        450.25         12.22   o 
  -5     4    22        230.49        226.89          8.45   o 
  -5     4    23        394.50        391.61         12.23   o 
  -5     4    24        135.71        138.06          5.14   o 
  -5     4    25         88.12         90.50          3.84   o 
  -5     4    26        414.65        407.59         10.90   o 
  -5     4    27        307.01        299.28          8.45   o 
  -5     4    28        251.17        231.34          7.95   o 
  -5     4    29        349.52        342.25         12.31   o 
  -5     4    30         44.20         46.97          2.70   o 
  -5     4    31         56.42         55.23          2.75   o 
  -5     4    32        204.03        186.62          8.76   o 
  -5     4    33         34.38         35.95          2.42   o 
  -5     4    34         48.61         50.64          2.68   o 
  -5     4    35        268.06        249.68         10.01   o 
  -5     5     1        243.82        248.56          7.08   o 
  -5     5     2        291.40        275.04          7.39   o 
  -5     5     3       7922.86       7776.99        176.80   o 
  -5     5     4       2563.73       2500.14         65.86   o 
  -5     5     5      16609.10      16510.29        384.55   o 
  -5     5     6         90.08         94.54          3.53   o 
  -5     5     7       4396.83       4389.39        100.98   o 
  -5     5     8        231.03        239.05          7.38   o 
  -5     5     9       2785.07       2820.93         65.50   o 
  -5     5    10       3972.72       4001.71         91.66   o 
  -5     5    11       2485.93       2541.21         62.15   o 
  -5     5    12       1081.22       1133.49         28.51   o 
  -5     5    13       4679.51       4678.32        106.99   o 
  -5     5    14        924.85        917.75         23.06   o 
  -5     5    15       2647.89       2730.66         66.45   o 
  -5     5    16        235.73        246.39          7.35   o 
  -5     5    17       5363.46       5272.87        121.73   o 
  -5     5    18       1158.69       1158.09         28.55   o 
  -5     5    19         10.50         13.21          1.25   o 
  -5     5    20        548.44        543.54         14.13   o 
  -5     5    21        592.03        575.06         14.84   o 
  -5     5    22          0.16          2.81          1.16   o 
  -5     5    23        788.09        793.37         20.55   o 
  -5     5    24       1475.54       1471.82         35.22   o 
  -5     5    25       1719.96       1718.63         40.94   o 
  -5     5    26        158.67        154.65          5.34   o 
  -5     5    27          3.74          5.36          1.34   o 
  -5     5    28        146.59        153.11          5.56   o 
  -5     5    29         40.49         36.00          2.33   o 
  -5     5    30        377.26        379.85         12.76   o 
  -5     5    31          6.62          7.03          0.97   o 
  -5     5    32         36.95         40.36          2.23   o 
  -5     5    33        862.49        870.86         24.68   o 
  -5     5    34         69.34         68.94          2.95   o 
  -5     5    35         27.07         12.37         22.45   o 
  -5     6     1        141.98        153.93          4.51   o 
  -5     6     2        156.30        154.49          4.73   o 
  -5     6     3       2720.43       2684.75         61.61   o 
  -5     6     4         70.27         68.26          4.43   o 
  -5     6     5       8304.43       8079.78        185.10   o 
  -5     6     6        127.33        125.60          4.25   o 
  -5     6     7        637.44        625.16         15.68   o 
  -5     6     8       1298.33       1312.62         32.55   o 
  -5     6     9        255.81        264.56         10.80   o 
  -5     6    10        164.87        166.47          5.74   o 
  -5     6    11       1153.43       1175.99         29.26   o 
  -5     6    12       3155.51       3180.12         82.73   o 
  -5     6    13        551.46        553.73         14.56   o 
  -5     6    14        695.62        707.17         18.01   o 
  -5     6    15       8951.29       8902.26        223.54   o 
  -5     6    16        520.57        524.82         13.63   o 
  -5     6    17          3.36          6.70          1.31   o 
  -5     6    18          0.17          2.27          0.88   o 
  -5     6    19         30.26         33.14          1.86   o 
  -5     6    20         91.60         93.97          3.64   o 
  -5     6    21       2559.56       2509.61         63.56   o 
  -5     6    22        599.51        588.40         16.35   o 
  -5     6    23       2478.40       2418.40         56.72   o 
  -5     6    24        336.30        335.89          9.88   o 
  -5     6    25        199.54        203.07          6.62   o 
  -5     6    26        721.42        731.08         21.69   o 
  -5     6    27       2080.66       2104.63         51.15   o 
  -5     6    28         74.92         82.20          3.42   o 
  -5     6    29         29.41         32.74          2.01   o 
  -5     6    30         52.98         50.81          2.24   o 
  -5     6    31         27.17         28.49          2.51   o 
  -5     6    32          0.08          0.67          1.08   o 
  -5     6    33        238.25        224.02          7.45   o 
  -5     6    34         69.07         68.79          3.40   o 
  -5     7     1        220.35        208.74          5.89   o 
  -5     7     2         32.26         40.10          3.03   o 
  -5     7     3      11795.17      11598.75        279.30   o 
  -5     7     4       6250.73       6191.75        149.14   o 
  -5     7     5       8749.58       8582.45        205.19   o 
  -5     7     6         47.33         51.08          2.34   o 
  -5     7     7          3.99          7.82          1.04   o 
  -5     7     8       2612.18       2623.80         62.00   o 
  -5     7     9       8095.29       8049.54        186.16   o 
  -5     7    10        839.38        871.25         25.53   o 
  -5     7    11      10417.97      10473.18        255.39   o 
  -5     7    12       3446.11       3413.56         78.68   o 
  -5     7    13        257.02        253.39          7.74   o 
  -5     7    14         13.80         17.70          1.74   o 
  -5     7    15       3288.03       3284.46         76.55   o 
  -5     7    16       2071.19       2056.61         49.51   o 
  -5     7    17       1721.02       1682.89         40.19   o 
  -5     7    18         84.79         85.68          3.24   o 
  -5     7    19          7.76         10.20          1.24   o 
  -5     7    20          4.15          8.91          1.41   o 
  -5     7    21        144.86        146.69          6.19   o 
  -5     7    22        221.97        222.75          6.85   o 
  -5     7    23        501.92        493.04         12.63   o 
  -5     7    24       1128.57       1125.57         29.51   o 
  -5     7    25          8.31          8.55          1.03   o 
  -5     7    26         30.61         30.38          2.12   o 
  -5     7    27        135.85        137.75          4.79   o 
  -5     7    28         19.28         20.30          1.54   o 
  -5     7    29          8.07          9.90          1.22   o 
  -5     7    30          7.97         10.08          1.29   o 
  -5     7    31         90.38         92.61          7.52   o 
  -5     7    32        110.94        115.86          4.50   o 
  -5     7    33        252.04        249.40          7.54   o 
  -5     7    34         97.01         93.25          7.47   o 
  -5     8     1       1363.87       1286.67         33.97   o 
  -5     8     2       5844.77       5561.80        140.93   o 
  -5     8     3       3233.94       3062.17         81.81   o 
  -5     8     4         13.70         16.76          1.08   o 
  -5     8     5          7.28         11.90          1.15   o 
  -5     8     6       6219.12       6066.02        138.77   o 
  -5     8     7         74.61         76.17          3.37   o 
  -5     8     8       1010.97       1024.96         25.81   o 
  -5     8     9       2503.02       2570.59         61.11   o 
  -5     8    10          0.23          6.73          1.69   o 
  -5     8    11        287.55        292.45          8.58   o 
  -5     8    12        199.53        206.85          6.31   o 
  -5     8    13        376.45        389.22         10.68   o 
  -5     8    14       4809.64       4800.03        114.73   o 
  -5     8    15        492.91        488.29         12.19   o 
  -5     8    16        307.27        304.90          9.20   o 
  -5     8    17       3076.32       3011.16         70.40   o 
  -5     8    18        431.38        422.16         11.93   o 
  -5     8    19        705.37        696.56         17.47   o 
  -5     8    20         48.69         52.05          2.77   o 
  -5     8    21       4130.94       4089.53         97.49   o 
  -5     8    22         11.90         15.84          1.32   o 
  -5     8    23         76.61         78.67          3.01   o 
  -5     8    24        132.31        135.54          4.59   o 
  -5     8    25         45.79         49.64          2.65   o 
  -5     8    26        237.38        240.03          7.32   o 
  -5     8    27        584.43        583.02         16.42   o 
  -5     8    28         17.41         17.06          1.34   o 
  -5     8    29        896.65        895.03         23.07   o 
  -5     8    30        149.81        158.16          9.14   o 
  -5     8    31        110.49        114.93          4.19   o 
  -5     8    32         58.57         62.58          2.93   o 
  -5     8    33        340.28        336.91          9.61   o 
  -5     9     1       2480.60       2403.63         66.53   o 
  -5     9     2       2920.05       2780.14         79.60   o 
  -5     9     3       1401.72       1304.81         38.96   o 
  -5     9     4         69.77         69.91          2.86   o 
  -5     9     5          1.45          5.68          1.04   o 
  -5     9     6        168.16        172.17          7.56   o 
  -5     9     7       1787.41       1781.52         41.78   o 
  -5     9     8        157.22        159.39          7.75   o 
  -5     9     9       3507.71       3535.00         81.50   o 
  -5     9    10        145.04        142.09          5.20   o 
  -5     9    11       1413.23       1390.07         37.15   o 
  -5     9    12       2025.57       1987.41         52.95   o 
  -5     9    13        662.23        660.97         16.71   o 
  -5     9    14        283.83        287.09          8.00   o 
  -5     9    15         38.56         38.93          1.95   o 
  -5     9    16        113.85        120.20          5.53   o 
  -5     9    17        381.15        379.52         10.19   o 
  -5     9    18       2741.60       2686.37         64.91   o 
  -5     9    19        257.91        256.72          7.96   o 
  -5     9    20       1451.35       1376.61         35.31   o 
  -5     9    21        714.66        689.29         16.93   o 
  -5     9    22         93.36         95.07          3.43   o 
  -5     9    23         19.71         20.41          1.48   o 
  -5     9    24       1461.00       1462.51         36.25   o 
  -5     9    25          8.46          7.65          1.25   o 
  -5     9    26        331.92        323.45          9.92   o 
  -5     9    27         72.95         71.64          3.00   o 
  -5     9    28          0.28          1.85          1.06   o 
  -5     9    29          9.05         10.39          2.12   o 
  -5     9    30        636.60        645.30         26.55   o 
  -5     9    31        270.55        282.44          9.96   o 
  -5     9    32        124.35        126.26          5.37   o 
  -5    10     1       1578.68       1566.99         37.30   o 
  -5    10     2       2215.80       2147.77         59.25   o 
  -5    10     3        234.52        233.45          7.75   o 
  -5    10     4        175.74        163.42          6.53   o 
  -5    10     5         82.68         87.25          3.78   o 
  -5    10     6       1519.99       1487.34         38.56   o 
  -5    10     7       2436.62       2392.50         69.11   o 
  -5    10     8      13500.64      13329.93        313.73   o 
  -5    10     9         16.31         20.32          2.21   o 
  -5    10    10         18.65         19.69          1.49   o 
  -5    10    11        295.61        292.83          8.38   o 
  -5    10    12       7863.85       7737.13        182.03   o 
  -5    10    13        825.04        821.97         19.82   o 
  -5    10    14        411.67        408.59         10.87   o 
  -5    10    15        132.62        124.66          4.20   o 
  -5    10    16        512.09        511.66         14.40   o 
  -5    10    17         94.58         96.08          3.34   o 
  -5    10    18         93.88         89.64          4.37   o 
  -5    10    19        558.90        552.94         15.68   o 
  -5    10    20       1619.35       1573.38         36.55   o 
  -5    10    21          0.37          4.18          0.89   o 
  -5    10    22         71.73         74.21          2.90   o 
  -5    10    23         65.43         64.25          3.09   o 
  -5    10    24         46.27         48.16          2.47   o 
  -5    10    25          1.20          1.78          0.89   o 
  -5    10    26        117.24        117.41          5.22   o 
  -5    10    27          0.21          2.09          1.02   o 
  -5    10    28        110.80        107.27          4.18   o 
  -5    10    29         44.90         45.28          2.64   o 
  -5    10    30        389.63        395.94         12.38   o 
  -5    10    31         18.18         19.93          1.63   o 
  -5    10    32          4.02         13.33          7.02   o 
  -5    11     1         19.05         19.74          1.38   o 
  -5    11     2       2396.37       2288.21         63.67   o 
  -5    11     3        321.30        313.77          8.75   o 
  -5    11     4        202.58        194.73          6.25   o 
  -5    11     5         67.54         70.11          3.08   o 
  -5    11     6        254.56        259.67          8.96   o 
  -5    11     7        306.63        296.31          8.03   o 
  -5    11     8         95.41         90.61          3.39   o 
  -5    11     9        447.90        450.53         12.34   o 
  -5    11    10       3146.28       3112.89         72.15   o 
  -5    11    11        390.99        400.01         10.48   o 
  -5    11    12        387.53        383.18         10.21   o 
  -5    11    13       1014.52       1015.69         24.26   o 
  -5    11    14         62.85         63.18          2.99   o 
  -5    11    15         56.17         57.92          2.42   o 
  -5    11    16         42.93         46.98          2.21   o 
  -5    11    17          2.20          6.02          1.06   o 
  -5    11    18       2094.33       2055.45         50.82   o 
  -5    11    19        584.94        578.11         16.25   o 
  -5    11    20        844.60        826.32         19.89   o 
  -5    11    21         69.29         67.12          3.11   o 
  -5    11    22        846.92        821.62         23.03   o 
  -5    11    23         41.50         43.21          3.15   o 
  -5    11    24        158.75        156.01          4.95   o 
  -5    11    25        424.74        426.32         15.87   o 
  -5    11    26        696.15        695.10         20.59   o 
  -5    11    27         21.27         27.64          3.02   o 
  -5    11    28          0.56          0.07          1.05   o 
  -5    11    29         96.38         94.92          4.85   o 
  -5    11    30        549.33        550.88         16.40   o 
  -5    11    31          9.66          8.46          2.02   o 
  -5    12     1          2.22          4.32          0.93   o 
  -5    12     2        177.32        176.34          5.61   o 
  -5    12     3       1902.71       1855.85         47.80   o 
  -5    12     4         22.36         26.57          1.90   o 
  -5    12     5        556.31        535.80         14.10   o 
  -5    12     6       1294.57       1270.78         30.53   o 
  -5    12     7        450.64        425.02         11.81   o 
  -5    12     8        818.68        796.76         21.29   o 
  -5    12     9        596.00        580.93         14.58   o 
  -5    12    10         67.11         64.87          2.88   o 
  -5    12    11          4.03          8.68          1.50   o 
  -5    12    12        452.40        448.81         13.91   o 
  -5    12    13         65.31         71.78          2.94   o 
  -5    12    14        583.78        590.97         14.79   o 
  -5    12    15         25.12         28.89          1.62   o 
  -5    12    16        635.53        640.06         17.22   o 
  -5    12    17       2392.16       2356.75         59.01   o 
  -5    12    18        227.34        225.65          7.24   o 
  -5    12    19          3.49          5.29          0.87   o 
  -5    12    20        477.67        473.48         14.24   o 
  -5    12    21       1504.96       1460.03         44.20   o 
  -5    12    22        300.45        307.16          9.30   o 
  -5    12    23          4.49          5.67          0.96   o 
  -5    12    24          5.40          6.56          1.11   o 
  -5    12    25         21.18         23.92          1.72   o 
  -5    12    26         75.28         81.83          4.16   o 
  -5    12    27         73.71         76.34          3.86   o 
  -5    12    28        561.03        577.42         19.94   o 
  -5    12    29        347.63        353.23         12.40   o 
  -5    12    30          3.46          6.03          1.87   o 
  -5    13     1        285.59        276.65          9.03   o 
  -5    13     2        109.01        107.91          4.64   o 
  -5    13     3        473.43        466.78         16.05   o 
  -5    13     4       5835.29       5679.86        133.82   o 
  -5    13     5        734.73        715.83         22.07   o 
  -5    13     6        159.60        156.87          6.63   o 
  -5    13     7        682.50        664.48         16.73   o 
  -5    13     8       1419.58       1419.17         43.34   o 
  -5    13     9       2288.34       2245.07         56.00   o 
  -5    13    10       1629.53       1585.54         41.06   o 
  -5    13    11       1141.56       1115.69         30.76   o 
  -5    13    12        296.56        304.90          8.35   o 
  -5    13    13        111.75        111.91          3.92   o 
  -5    13    14          8.57         11.27          1.27   o 
  -5    13    15         58.21         69.43          5.66   o 
  -5    13    16       2414.96       2375.59         58.62   o 
  -5    13    17        124.74        122.63          3.97   o 
  -5    13    18         97.85         97.03          3.37   o 
  -5    13    19        251.23        248.49          8.10   o 
  -5    13    20         57.53         57.25          2.64   o 
  -5    13    21        202.00        206.02          7.07   o 
  -5    13    22         36.38         40.09          2.07   o 
  -5    13    23         12.74         15.51          1.38   o 
  -5    13    24        177.08        180.39          6.18   o 
  -5    13    25          3.10          6.00          1.44   o 
  -5    13    26         67.48         73.28          4.86   o 
  -5    13    27         97.68         98.70          3.83   o 
  -5    13    28         23.40         23.25          1.87   o 
  -5    13    29          6.53          9.11          3.04   o 
  -5    14     1        359.50        346.70         11.93   o 
  -5    14     2         78.79         85.08          5.48   o 
  -5    14     3          7.30         12.20          1.98   o 
  -5    14     4         95.89         93.69          4.05   o 
  -5    14     5         21.90         24.55          2.13   o 
  -5    14     6        584.15        576.50         16.18   o 
  -5    14     7       1312.10       1312.98         41.37   o 
  -5    14     8        159.53        153.24          5.53   o 
  -5    14     9          2.59          4.26          1.38   o 
  -5    14    10        180.94        181.11          6.19   o 
  -5    14    11         60.56         59.96          2.91   o 
  -5    14    12        332.55        321.76         10.20   o 
  -5    14    13        266.80        267.57          8.81   o 
  -5    14    14       1135.17       1112.31         26.80   o 
  -5    14    15        336.59        328.37          9.36   o 
  -5    14    16        319.66        314.46         10.55   o 
  -5    14    17        122.86        123.87          6.07   o 
  -5    14    18          4.92          5.65          1.27   o 
  -5    14    19        157.73        152.38          5.75   o 
  -5    14    20         24.71         26.54          1.77   o 
  -5    14    21         24.68         25.82          2.02   o 
  -5    14    22        927.08        893.91         23.87   o 
  -5    14    23        254.06        250.36         10.93   o 
  -5    14    24         74.20         78.14          4.63   o 
  -5    14    25          0.48          3.23          1.35   o 
  -5    14    26        663.25        663.47         19.18   o 
  -5    14    27        118.01        122.29          4.97   o 
  -5    15     1          9.95         15.18          2.49   o 
  -5    15     2        100.01        104.42          5.31   o 
  -5    15     3        531.55        532.58         16.51   o 
  -5    15     4       1328.43       1324.14         38.65   o 
  -5    15     5        435.27        425.34         14.48   o 
  -5    15     6         64.25         62.02          3.34   o 
  -5    15     7        125.05        126.40          4.95   o 
  -5    15     8        694.48        678.57         20.63   o 
  -5    15     9         30.65         33.11          4.42   o 
  -5    15    10        260.55        266.09          8.88   o 
  -5    15    11         54.49         54.63          2.66   o 
  -5    15    12        242.69        240.08          8.84   o 
  -5    15    13       1004.12        992.37         25.90   o 
  -5    15    14        339.08        342.94         11.00   o 
  -5    15    15         52.79         57.19          3.72   o 
  -5    15    16        409.97        401.01         13.11   o 
  -5    15    17        486.10        474.00         13.57   o 
  -5    15    18         24.29         29.07          2.13   o 
  -5    15    19        231.63        223.46          7.02   o 
  -5    15    20         76.99         79.12          3.51   o 
  -5    15    21         80.50         80.76          3.48   o 
  -5    15    22          8.87         10.45          1.99   o 
  -5    15    23        106.98        111.92          4.65   o 
  -5    15    24         38.79         36.13          3.26   o 
  -5    15    25        621.70        613.32         20.13   o 
  -5    15    26         43.33         45.30          3.00   o 
  -5    16     1       1541.54       1495.44         36.14   o 
  -5    16     2         47.49         51.36          3.03   o 
  -5    16     3       1209.81       1228.80         38.82   o 
  -5    16     4         99.97        105.25          5.40   o 
  -5    16     5       1218.80       1224.06         31.26   o 
  -5    16     6         55.64         60.63          4.04   o 
  -5    16     7       1256.13       1249.91         34.81   o 
  -5    16     8         10.79         12.13          1.75   o 
  -5    16     9        187.15        189.82          6.91   o 
  -5    16    10          0.59          2.29          1.22   o 
  -5    16    11          9.73         12.99          2.03   o 
  -5    16    12          9.70          8.86          1.31   o 
  -5    16    13       1141.65       1138.73         28.46   o 
  -5    16    14          3.57          5.11          1.11   o 
  -5    16    15        573.52        553.09         16.64   o 
  -5    16    16          0.08          0.60          0.96   o 
  -5    16    17        377.31        367.54         10.33   o 
  -5    16    18         70.22         71.66          3.42   o 
  -5    16    19        126.88        128.80          5.14   o 
  -5    16    20        148.01        137.84         10.62   o 
  -5    16    21         16.48         17.15          2.05   o 
  -5    16    22         20.09         26.11          3.24   o 
  -5    16    23        108.55        102.94          4.91   o 
  -5    16    24          6.63          7.44          1.30   o 
  -5    16    25         43.59         55.26         12.29   o 
  -5    17     1        254.08        252.55         11.12   o 
  -5    17     2        150.23        153.93         11.69   o 
  -5    17     3        220.14        219.55         10.47   o 
  -5    17     4        682.74        699.15         22.55   o 
  -5    17     5         77.24         80.46          4.97   o 
  -5    17     6         36.22         35.09          2.84   o 
  -5    17     7         41.11         40.45          3.08   o 
  -5    17     8         96.88        102.32          4.88   o 
  -5    17     9          3.31          4.08          1.49   o 
  -5    17    10          1.96          5.48          2.44   o 
  -5    17    11        129.33        137.95          8.85   o 
  -5    17    12          2.39          5.70          1.36   o 
  -5    17    13        373.47        379.36         11.66   o 
  -5    17    14         54.56         50.38          2.62   o 
  -5    17    15          5.22          3.91          1.15   o 
  -5    17    16        187.27        180.34          8.02   o 
  -5    17    17        284.19        272.63          8.86   o 
  -5    17    18         48.76         45.37          3.86   o 
  -5    17    19        213.62        214.43          7.77   o 
  -5    17    20          0.58          0.17          1.12   o 
  -5    17    21         85.33         80.63          3.72   o 
  -5    17    22         66.46         65.64          3.49   o 
  -5    17    23        306.41        289.12         21.89   o 
  -5    18     1        307.67        299.14         10.08   o 
  -5    18     2          0.01          3.38          1.41   o 
  -5    18     3         29.94         31.18          3.10   o 
  -5    18     4          1.43          2.29          1.96   o 
  -5    18     5        303.30        302.27         12.09   o 
  -5    18     6         21.73         24.10          2.52   o 
  -5    18     7        537.01        532.36         15.31   o 
  -5    18     8         26.83         25.67          2.06   o 
  -5    18     9        308.50        325.66         14.63   o 
  -5    18    10         77.17         81.57          4.88   o 
  -5    18    11        351.79        358.48         11.09   o 
  -5    18    12        173.03        179.37          9.21   o 
  -5    18    13        449.31        443.55         16.42   o 
  -5    18    14        187.37        200.11         10.41   o 
  -5    18    15         39.48         42.85          3.54   o 
  -5    18    16         93.34         89.23          4.89   o 
  -5    18    17          0.02          0.06          1.04   o 
  -5    18    18         18.81         19.76          2.09   o 
  -5    18    19         46.99         45.81          2.95   o 
  -5    18    20          0.62          1.84          1.27   o 
  -5    18    21        251.42        221.23         12.83   o 
  -5    19     1        259.31        261.10          8.98   o 
  -5    19     2         75.39         73.27          3.94   o 
  -5    19     3        234.23        236.93         12.23   o 
  -5    19     4        481.45        469.89         14.78   o 
  -5    19     5          6.98         10.02          2.42   o 
  -5    19     6        130.46        134.38          7.17   o 
  -5    19     7         88.30         90.32          5.72   o 
  -5    19     8         45.17         46.71          3.54   o 
  -5    19     9        228.89        237.84         10.94   o 
  -5    19    10        148.34        151.32          8.24   o 
  -5    19    11        523.94        507.37         30.60   o 
  -5    19    12        278.63        278.94         11.33   o 
  -5    19    13         57.40         60.65          4.74   o 
  -5    19    14        132.61        135.58          6.45   o 
  -5    19    15          1.69          5.75          1.76   o 
  -5    19    16         73.10         70.05          4.16   o 
  -5    19    17         85.29         79.32          4.88   o 
  -5    19    18          2.76          6.95          3.19   o 
  -5    20     1         13.16         14.66          2.18   o 
  -5    20     2          1.71          2.17          1.66   o 
  -5    20     3         70.52         69.74          4.55   o 
  -5    20     4         49.40         55.22          4.94   o 
  -5    20     5         13.36         11.33          3.01   o 
  -5    20     6          7.61          8.38          4.75   o 
  -5    20     7         17.08         18.45          3.22   o 
  -5    20     8         68.28         74.46          5.43   o 
  -5    20     9         43.31         45.57          4.71   o 
  -5    20    10         24.14         26.57          3.99   o 
  -5    20    11         14.36         13.64          2.60   o 
  -5    20    12          5.92          3.80          2.56   o 
  -5    20    13          1.49          3.55          2.45   o 
  -5    20    14         13.09         14.11          3.04   o 
  -5    20    15         46.83         58.25         11.24   o 
  -5    21     1         10.05         13.75          2.82   o 
  -5    21     2        249.07        245.75          8.82   o 
  -5    21     3         63.34         63.41          4.05   o 
  -5    21     4         10.17         12.76          2.25   o 
  -5    21     5         99.09        103.29          5.68   o 
  -5    21     6        145.36        155.15          8.27   o 
  -5    21     7         13.22         15.04          3.27   o 
  -5    21     8          8.33          8.60          3.19   o 
  -5    21     9        132.27        134.64         11.08   o 
  -5    21    10        328.79        341.85         27.60   o 
  -4     0     1          0.00          5.56          1.28   o 
  -4     0     2       6826.56       6927.09        165.02   o 
  -4     0     3          0.00          4.91          2.18   o 
  -4     0     4      46812.69      45983.06       1055.02   o 
  -4     0     5          0.00          6.44          1.47   o 
  -4     0     6        232.65        261.09          8.81   o 
  -4     0     7          0.00          3.45          1.28   o 
  -4     0     8       1763.22       1773.57         44.39   o 
  -4     0     9          0.00          2.44          0.93   o 
  -4     0    10      42582.12      41980.76        968.27   o 
  -4     0    11          0.00          4.85          1.67   o 
  -4     0    12      10345.33      10590.09        279.38   o 
  -4     0    13          0.00          3.27          1.32   o 
  -4     0    14       6323.78       6364.90        162.90   o 
  -4     0    15          0.00          7.98          2.09   o 
  -4     0    16      29034.18      28911.56        723.75   o 
  -4     0    17          0.00          8.78          2.92   o 
  -4     0    18         70.48         67.30          4.98   o 
  -4     0    19          0.00          3.29          1.18   o 
  -4     0    20         39.76         39.91          3.00   o 
  -4     0    21          0.00          2.57          1.14   o 
  -4     0    22       3483.84       3414.42         83.72   o 
  -4     0    23          0.00          2.92          1.21   o 
  -4     0    24       2697.68       2491.29         62.55   o 
  -4     0    25          0.00          2.26          1.76   o 
  -4     0    26        462.12        445.20         20.39   o 
  -4     0    27          0.00          1.97          1.01   o 
  -4     0    28        324.61        322.00         13.29   o 
  -4     0    29          0.00          0.79          1.87   o 
  -4     0    30        134.40        133.95          8.27   o 
  -4     0    31          0.00          2.08          1.10   o 
  -4     0    32        279.88        260.08          9.35   o 
  -4     0    33          0.00          3.04          1.98   o 
  -4     0    34         14.15         13.92          1.84   o 
  -4     0    35          0.00          0.21          2.47   o 
  -4     0    36          9.90         11.88          2.35   o 
  -4     1     1      17089.50      17109.88        397.61   o 
  -4     1     2       3112.67       3090.68         71.56   o 
  -4     1     3       4644.10       4650.18        108.36   o 
  -4     1     4      20063.43      19865.55        451.70   o 
  -4     1     5       1826.61       1813.17         42.60   o 
  -4     1     6      15900.03      15636.26        357.60   o 
  -4     1     7        809.13        847.97         21.00   o 
  -4     1     8       3170.25       3208.86         76.48   o 
  -4     1     9        881.43        887.29         23.44   o 
  -4     1    10        701.92        732.07         18.55   o 
  -4     1    11       3456.22       3482.34         80.02   o 
  -4     1    12       1883.30       1908.54         50.28   o 
  -4     1    13       7938.04       7979.13        186.97   o 
  -4     1    14       3849.01       3825.27         89.37   o 
  -4     1    15        859.85        884.97         21.52   o 
  -4     1    16         76.24         85.98          3.64   o 
  -4     1    17       1763.77       1774.24         42.01   o 
  -4     1    18         16.40         24.51          1.99   o 
  -4     1    19        320.38        339.43          8.97   o 
  -4     1    20        392.67        403.82         10.56   o 
  -4     1    21         72.60         83.85          4.25   o 
  -4     1    22       5972.98       5809.94        155.83   o 
  -4     1    23        103.39        105.22          3.54   o 
  -4     1    24          7.49          8.47          1.48   o 
  -4     1    25       1275.33       1240.29         34.42   o 
  -4     1    26       1219.47       1179.09         29.41   o 
  -4     1    27        157.73        157.64          5.47   o 
  -4     1    28       1296.85       1266.09         29.91   o 
  -4     1    29         38.23         40.39          2.52   o 
  -4     1    30        258.95        253.50          7.91   o 
  -4     1    31        103.99         96.53          3.78   o 
  -4     1    32        198.82        195.55          5.89   o 
  -4     1    33          6.79         11.73          1.72   o 
  -4     1    34       1127.77       1121.82         31.82   o 
  -4     1    35         51.12         48.81          2.47   o 
  -4     1    36          3.77          3.85          1.21   o 
  -4     2     1       1902.14       1878.99         46.53   o 
  -4     2     2       5859.99       5655.61        136.32   o 
  -4     2     3      21254.08      21463.98        486.49   o 
  -4     2     4       7135.88       6951.13        159.84   o 
  -4     2     5       3204.04       3296.93         76.39   o 
  -4     2     6       3637.02       3672.60         84.42   o 
  -4     2     7      12604.57      13055.30        312.09   o 
  -4     2     8       4703.85       4743.38        108.58   o 
  -4     2     9       2976.77       3027.28         71.75   o 
  -4     2    10       7176.52       7219.46        165.76   o 
  -4     2    11        250.01        269.71          7.99   o 
  -4     2    12       2310.49       2358.05         54.76   o 
  -4     2    13       1664.31       1689.77         41.23   o 
  -4     2    14        104.82        110.15          4.24   o 
  -4     2    15       1884.83       1906.91         44.37   o 
  -4     2    16       4332.32       4371.69        104.48   o 
  -4     2    17       1642.36       1630.75         41.21   o 
  -4     2    18       2318.29       2286.54         52.90   o 
  -4     2    19       2155.14       2174.40         58.69   o 
  -4     2    20         62.26         65.56          2.69   o 
  -4     2    21       2489.56       2448.72         65.43   o 
  -4     2    22       1143.54       1119.13         27.12   o 
  -4     2    23        984.63        973.08         24.11   o 
  -4     2    24        474.93        472.20         12.93   o 
  -4     2    25       2603.33       2538.58         71.80   o 
  -4     2    26        185.94        190.16          5.89   o 
  -4     2    27         63.75         60.64          2.44   o 
  -4     2    28         57.45         60.24          2.56   o 
  -4     2    29         25.63         25.17          1.89   o 
  -4     2    30        382.43        378.70         13.92   o 
  -4     2    31       1108.30       1066.42         28.16   o 
  -4     2    32        170.55        169.02          5.44   o 
  -4     2    33         96.10         95.52          4.73   o 
  -4     2    34          6.63          8.95          1.59   o 
  -4     2    35        250.81        243.65          8.17   o 
  -4     2    36         38.66         38.79          2.53   o 
  -4     3     1      16344.23      16162.62        367.44   o 
  -4     3     2        543.17        509.63         13.44   o 
  -4     3     3       1902.55       1941.38         46.00   o 
  -4     3     4        195.87        195.96          6.37   o 
  -4     3     5       2348.55       2335.21         54.38   o 
  -4     3     6       2221.59       2289.57         54.74   o 
  -4     3     7      19778.87      20110.46        463.47   o 
  -4     3     8      27115.38      27669.80        629.41   o 
  -4     3     9       2797.89       2779.45         65.89   o 
  -4     3    10       3089.15       3099.54         71.97   o 
  -4     3    11        412.34        415.32         11.31   o 
  -4     3    12       5609.63       5728.56        130.79   o 
  -4     3    13      23129.59      22929.07        529.53   o 
  -4     3    14        881.44        883.69         22.10   o 
  -4     3    15       2032.03       1960.91         45.67   o 
  -4     3    16       1808.49       1791.41         42.30   o 
  -4     3    17       2083.02       2063.38         54.29   o 
  -4     3    18       1149.49       1178.96         29.23   o 
  -4     3    19       3519.57       3510.74         81.05   o 
  -4     3    20       5946.90       5855.75        141.75   o 
  -4     3    21        875.73        869.24         21.01   o 
  -4     3    22        609.92        602.41         15.12   o 
  -4     3    23         35.89         39.76          2.52   o 
  -4     3    24          4.85          7.38          1.09   o 
  -4     3    25       1536.41       1521.29         39.77   o 
  -4     3    26         33.72         36.53          1.90   o 
  -4     3    27          6.85          7.42          0.93   o 
  -4     3    28        582.29        564.65         15.68   o 
  -4     3    29          3.46          4.32          1.04   o 
  -4     3    30         40.29         44.43          2.35   o 
  -4     3    31         12.96         13.04          1.38   o 
  -4     3    32         89.24         85.79          3.07   o 
  -4     3    33          2.12          2.04          1.50   o 
  -4     3    34         47.72         46.66          2.39   o 
  -4     3    35         51.10         51.04          2.49   o 
  -4     3    36        212.79        191.42          8.10   o 
  -4     4     1      13915.15      13798.22        314.34   o 
  -4     4     2       9302.06       9275.91        210.85   o 
  -4     4     3       4188.46       4113.81         94.41   o 
  -4     4     4       5395.90       5309.87        126.35   o 
  -4     4     5        643.94        651.56         16.85   o 
  -4     4     6       1041.70       1076.70         25.97   o 
  -4     4     7        591.76        618.98         20.69   o 
  -4     4     8       5347.66       5393.96        123.72   o 
  -4     4     9       8031.09       7974.11        181.99   o 
  -4     4    10         60.66         70.60          3.64   o 
  -4     4    11        966.82        997.19         24.58   o 
  -4     4    12       2261.72       2306.77         54.84   o 
  -4     4    13         34.02         42.93          2.53   o 
  -4     4    14        443.42        461.74         12.53   o 
  -4     4    15         12.33         18.10          2.21   o 
  -4     4    16       2600.38       2612.84         61.10   o 
  -4     4    17       2671.63       2603.30         60.31   o 
  -4     4    18       4987.80       4970.26        119.38   o 
  -4     4    19       2456.22       2437.70         60.15   o 
  -4     4    20         72.15         74.29          2.98   o 
  -4     4    21        163.84        168.39          5.22   o 
  -4     4    22        105.25        108.52          3.77   o 
  -4     4    23        637.61        634.24         16.81   o 
  -4     4    24        187.47        199.58          7.52   o 
  -4     4    25       1348.59       1311.08         32.73   o 
  -4     4    26       1338.49       1315.99         33.72   o 
  -4     4    27        509.24        485.51         12.53   o 
  -4     4    28          0.13          0.58          0.84   o 
  -4     4    29        855.99        834.56         24.38   o 
  -4     4    30       1252.49       1219.86         32.23   o 
  -4     4    31        545.47        529.63         14.18   o 
  -4     4    32         18.94         21.78          1.50   o 
  -4     4    33         59.86         58.92          2.91   o 
  -4     4    34          7.32          7.94          1.07   o 
  -4     4    35         15.82         16.86          1.89   o 
  -4     5     1          0.71          5.85          1.07   o 
  -4     5     2       2652.78       2644.12         61.28   o 
  -4     5     3       1869.04       1812.17         45.41   o 
  -4     5     4       3356.98       3310.28         80.12   o 
  -4     5     5       1418.67       1456.57         35.91   o 
  -4     5     6        971.61        962.91         33.75   o 
  -4     5     7      14778.70      14681.15        347.47   o 
  -4     5     8       6767.63       6829.00        155.49   o 
  -4     5     9       2289.26       2296.08         53.79   o 
  -4     5    10         15.95         20.68          1.68   o 
  -4     5    11      13571.16      13651.01        315.02   o 
  -4     5    12       2008.44       1923.52         44.97   o 
  -4     5    13        257.00        255.79          7.74   o 
  -4     5    14       3071.19       3076.37         71.91   o 
  -4     5    15       3196.40       3220.86         75.74   o 
  -4     5    16         52.16         59.78          3.65   o 
  -4     5    17        604.15        601.97         19.86   o 
  -4     5    18       2096.45       2069.98         54.39   o 
  -4     5    19       4297.86       4214.97         97.14   o 
  -4     5    20        550.94        528.16         13.37   o 
  -4     5    21       1954.42       1909.62         46.73   o 
  -4     5    22        417.84        413.46         11.44   o 
  -4     5    23          1.89          6.89          1.05   o 
  -4     5    24        145.32        145.56          5.01   o 
  -4     5    25         75.20         78.27          3.03   o 
  -4     5    26         75.51         73.48          2.95   o 
  -4     5    27       1882.47       1881.40         49.30   o 
  -4     5    28        357.78        346.58         12.40   o 
  -4     5    29        461.62        445.32         12.56   o 
  -4     5    30          5.21          5.06          0.80   o 
  -4     5    31         94.42         97.50          3.47   o 
  -4     5    32         28.18         27.99          2.56   o 
  -4     5    33        145.90        144.35          5.49   o 
  -4     5    34        105.30         99.83          4.47   o 
  -4     5    35         88.71         82.42          3.78   o 
  -4     6     1       3617.40       3452.93         90.18   o 
  -4     6     2        730.85        739.28         20.47   o 
  -4     6     3       6690.81       6520.23        158.27   o 
  -4     6     4         64.94         70.51          2.96   o 
  -4     6     5      11782.09      11641.36        265.79   o 
  -4     6     6       7724.21       7713.60        178.68   o 
  -4     6     7        294.89        308.85          8.74   o 
  -4     6     8         75.16         85.99          4.10   o 
  -4     6     9      17379.50      17133.64        395.39   o 
  -4     6    10       3109.23       3152.03         74.58   o 
  -4     6    11       9791.77       9702.86        224.21   o 
  -4     6    12          2.62          5.95          1.05   o 
  -4     6    13        323.06        335.06          9.86   o 
  -4     6    14         17.44         19.45          1.44   o 
  -4     6    15       1165.06       1142.00         30.35   o 
  -4     6    16        259.41        247.08          7.90   o 
  -4     6    17      11354.50      11176.40        264.70   o 
  -4     6    18        944.75        926.14         23.29   o 
  -4     6    19          1.26          4.97          1.24   o 
  -4     6    20       1048.76       1016.19         24.29   o 
  -4     6    21       3245.51       3224.33         78.43   o 
  -4     6    22        296.98        290.85          8.91   o 
  -4     6    23       1000.43        981.84         24.33   o 
  -4     6    24        418.68        424.72         11.72   o 
  -4     6    25         17.60         20.44          1.84   o 
  -4     6    26          0.70          2.22          1.17   o 
  -4     6    27         67.26         67.98          3.25   o 
  -4     6    28          1.47          3.13          1.14   o 
  -4     6    29        727.51        709.14         18.24   o 
  -4     6    30          0.31          2.14          0.85   o 
  -4     6    31         63.21         64.25          2.63   o 
  -4     6    32         33.92         33.85          2.28   o 
  -4     6    33          0.70          2.44          1.21   o 
  -4     6    34         11.05         12.35          1.54   o 
  -4     6    35         16.52         18.88          2.69   o 
  -4     7     1        898.34        890.16         22.00   o 
  -4     7     2       1535.06       1475.78         34.28   o 
  -4     7     3       2025.57       1964.12         47.51   o 
  -4     7     4        308.73        314.35         10.73   o 
  -4     7     5       8924.44       8885.17        221.37   o 
  -4     7     6         12.55         17.32          1.54   o 
  -4     7     7        188.29        193.83          6.17   o 
  -4     7     8       6724.22       6747.13        160.23   o 
  -4     7     9        140.48        147.69          5.18   o 
  -4     7    10       2037.04       2060.29         47.93   o 
  -4     7    11        555.51        568.32         16.71   o 
  -4     7    12        533.90        528.41         13.49   o 
  -4     7    13        102.98        108.53          4.35   o 
  -4     7    14         69.26         70.58          3.21   o 
  -4     7    15       1927.17       1967.80         47.26   o 
  -4     7    16       1912.48       1917.45         45.21   o 
  -4     7    17        119.27        123.72          4.41   o 
  -4     7    18          0.81          5.84          1.06   o 
  -4     7    19          6.01          6.05          1.18   o 
  -4     7    20       1432.36       1394.36         33.02   o 
  -4     7    21       1373.18       1372.67         34.20   o 
  -4     7    22          7.28          7.40          1.02   o 
  -4     7    23       1290.00       1254.66         30.58   o 
  -4     7    24        316.16        302.98          8.30   o 
  -4     7    25          9.42         11.89          1.31   o 
  -4     7    26          9.11         10.58          1.07   o 
  -4     7    27       1872.42       1796.26         52.88   o 
  -4     7    28        388.16        369.77         10.47   o 
  -4     7    29        466.36        443.42         12.39   o 
  -4     7    30         15.31         18.32          1.88   o 
  -4     7    31          2.36          3.80          2.40   o 
  -4     7    32         49.00         50.43          3.23   o 
  -4     7    33        559.45        541.86         14.87   o 
  -4     7    34         48.81         50.03          2.91   o 
  -4     8     1       1550.21       1505.33         39.70   o 
  -4     8     2       7374.86       7244.58        192.07   o 
  -4     8     3       5762.17       5706.21        140.24   o 
  -4     8     4        699.94        727.11         18.38   o 
  -4     8     5       5384.91       5358.73        126.29   o 
  -4     8     6       1140.72       1119.98         27.01   o 
  -4     8     7        865.57        842.93         21.37   o 
  -4     8     8       4170.24       4146.85         94.96   o 
  -4     8     9       1413.59       1414.29         33.52   o 
  -4     8    10        675.11        675.07         22.50   o 
  -4     8    11       9099.42       9038.19        207.81   o 
  -4     8    12        136.24        140.66          5.63   o 
  -4     8    13        657.68        658.08         16.40   o 
  -4     8    14         16.74         24.82          2.76   o 
  -4     8    15       8991.83       8842.77        206.13   o 
  -4     8    16         74.23         73.57          2.92   o 
  -4     8    17       1265.71       1252.98         32.09   o 
  -4     8    18       3574.58       3541.63         82.29   o 
  -4     8    19         28.59         29.66          1.83   o 
  -4     8    20         52.32         58.04          2.92   o 
  -4     8    21         42.73         44.59          2.37   o 
  -4     8    22         10.50         13.34          1.25   o 
  -4     8    23       1371.94       1344.92         35.02   o 
  -4     8    24        453.60        453.54         12.14   o 
  -4     8    25        142.26        150.10          5.23   o 
  -4     8    26        766.73        726.81         20.35   o 
  -4     8    27        313.66        298.95          9.10   o 
  -4     8    28          4.68          5.56          1.54   o 
  -4     8    29         11.76         13.13          1.44   o 
  -4     8    30        551.20        540.86         20.33   o 
  -4     8    31          1.76          2.76          1.64   o 
  -4     8    32         33.62         35.65          2.52   o 
  -4     8    33        183.09        184.58          6.31   o 
  -4     8    34          8.57          6.84          2.98   o 
  -4     9     1       4635.60       4482.20        104.73   o 
  -4     9     2       7167.04       7003.69        163.52   o 
  -4     9     3        372.51        362.78          9.81   o 
  -4     9     4         19.91         19.70          1.61   o 
  -4     9     5       5372.02       5272.61        120.38   o 
  -4     9     6       7251.68       7138.95        164.21   o 
  -4     9     7         19.26         23.97          1.96   o 
  -4     9     8       4330.89       4383.11        100.49   o 
  -4     9     9        416.87        405.73         12.06   o 
  -4     9    10        314.68        323.99          9.69   o 
  -4     9    11        594.21        605.32         15.60   o 
  -4     9    12       3059.98       3042.54         73.96   o 
  -4     9    13       3925.31       3980.55         96.21   o 
  -4     9    14       8553.04       8435.38        199.30   o 
  -4     9    15          7.60          9.70          1.02   o 
  -4     9    16        139.04        140.08          4.57   o 
  -4     9    17        357.30        350.53          9.27   o 
  -4     9    18       1982.29       1920.57         46.58   o 
  -4     9    19         63.60         60.77          2.85   o 
  -4     9    20       1596.94       1562.89         38.51   o 
  -4     9    21        756.45        748.96         18.09   o 
  -4     9    22          2.69          3.74          0.86   o 
  -4     9    23        436.12        423.24         11.80   o 
  -4     9    24        302.09        284.49          8.17   o 
  -4     9    25        830.01        827.70         21.67   o 
  -4     9    26        410.26        395.66         12.10   o 
  -4     9    27         11.21         13.17          1.27   o 
  -4     9    28          5.34          7.47          1.26   o 
  -4     9    29        100.30         95.80          4.01   o 
  -4     9    31          4.62          6.28          1.42   o 
  -4     9    32          2.17          4.96          1.18   o 
  -4     9    33        204.52        209.83          8.70   o 
  -4    10     1        381.68        386.60         12.11   o 
  -4    10     2       7097.68       6967.97        168.28   o 
  -4    10     3       1531.38       1510.99         35.90   o 
  -4    10     4       3700.13       3648.37         84.31   o 
  -4    10     5        364.88        358.75         10.04   o 
  -4    10     6       3797.78       3716.81         87.75   o 
  -4    10     7        388.11        391.03         10.75   o 
  -4    10     8       1218.31       1205.55         30.94   o 
  -4    10     9          2.85          4.95          1.02   o 
  -4    10    10        101.60        104.31          4.20   o 
  -4    10    11         11.61         16.08          2.19   o 
  -4    10    12       1904.69       1930.38         53.22   o 
  -4    10    13         11.56         13.70          1.39   o 
  -4    10    14         14.63         21.90          1.72   o 
  -4    10    15        266.82        264.35          7.43   o 
  -4    10    16        968.96        960.32         23.20   o 
  -4    10    17         56.87         60.59          2.57   o 
  -4    10    18          2.94          4.50          0.83   o 
  -4    10    19        140.44        139.44          5.62   o 
  -4    10    20       1969.48       1891.38         46.61   o 
  -4    10    21          2.98          5.08          0.92   o 
  -4    10    22          2.64          4.94          0.97   o 
  -4    10    23         59.81         55.60          2.54   o 
  -4    10    24       2721.28       2624.80         74.52   o 
  -4    10    25        219.79        200.35          7.02   o 
  -4    10    26        210.41        209.50          7.69   o 
  -4    10    27         49.55         46.91          2.24   o 
  -4    10    28         20.78         22.45          1.65   o 
  -4    10    29          0.32          4.25          2.31   o 
  -4    10    30        244.54        254.60          8.06   o 
  -4    10    31        187.59        192.36          7.66   o 
  -4    10    32        619.81        634.19         19.24   o 
  -4    11     1        138.60        136.77          5.47   o 
  -4    11     2       4677.27       4564.60        109.12   o 
  -4    11     3        111.02        119.85          4.65   o 
  -4    11     4       1294.97       1299.58         30.94   o 
  -4    11     5        895.32        875.40         21.70   o 
  -4    11     6       4956.36       4884.19        113.81   o 
  -4    11     7       1738.22       1705.45         40.23   o 
  -4    11     8        553.46        548.49         14.12   o 
  -4    11     9        638.96        629.13         16.19   o 
  -4    11    10       1104.05       1090.90         26.94   o 
  -4    11    11        392.88        390.12         13.70   o 
  -4    11    12       3781.59       3742.97         91.15   o 
  -4    11    13        665.43        652.64         19.40   o 
  -4    11    14       4202.79       4069.86         98.01   o 
  -4    11    15          5.41          7.43          1.05   o 
  -4    11    16         35.94         42.40          2.41   o 
  -4    11    17          0.68          1.69          0.88   o 
  -4    11    18        800.38        783.65         19.77   o 
  -4    11    19       1248.90       1232.85         29.60   o 
  -4    11    20        649.58        637.05         15.64   o 
  -4    11    21         90.93         91.57          3.19   o 
  -4    11    22        580.41        568.88         14.04   o 
  -4    11    23        383.50        361.95         10.76   o 
  -4    11    24        314.78        311.70          8.50   o 
  -4    11    25         20.51         20.69          1.45   o 
  -4    11    26        309.77        307.42          8.46   o 
  -4    11    27         56.26         53.25          2.48   o 
  -4    11    28         28.20         29.53          2.79   o 
  -4    11    29         19.29         21.02          1.66   o 
  -4    11    30         33.38         33.28          2.25   o 
  -4    11    31         27.15         28.40          2.11   o 
  -4    12     1       3213.96       3125.18         75.32   o 
  -4    12     2       1417.15       1408.20         33.25   o 
  -4    12     3       1213.92       1214.76         31.64   o 
  -4    12     4       2992.23       2971.79         70.76   o 
  -4    12     5       1325.14       1305.21         30.82   o 
  -4    12     6         63.81         64.66          2.66   o 
  -4    12     7         12.95         15.81          1.58   o 
  -4    12     8        222.40        218.25          6.51   o 
  -4    12     9         25.24         32.61          2.17   o 
  -4    12    10       4564.05       4485.11        106.37   o 
  -4    12    11       3125.44       3053.81         70.57   o 
  -4    12    12        115.47        119.86          4.29   o 
  -4    12    13        316.32        310.39          8.66   o 
  -4    12    14        192.03        195.39          6.30   o 
  -4    12    15       2575.07       2528.68         59.52   o 
  -4    12    16       1595.39       1607.71         39.78   o 
  -4    12    17         79.68         79.01          3.83   o 
  -4    12    18        389.71        372.64         10.04   o 
  -4    12    19         36.46         35.96          2.08   o 
  -4    12    20         65.95         65.55          2.56   o 
  -4    12    21          2.14          3.51          0.94   o 
  -4    12    22        707.10        696.70         21.61   o 
  -4    12    23        205.63        200.02          6.03   o 
  -4    12    24        366.81        366.38         10.27   o 
  -4    12    25          2.46          3.72          0.93   o 
  -4    12    26         26.84         24.74          1.64   o 
  -4    12    27        214.57        221.27         11.09   o 
  -4    12    28         34.09         34.28          2.42   o 
  -4    12    29        146.98        150.73          6.10   o 
  -4    12    30        107.33        108.03          4.32   o 
  -4    13     1       1420.62       1378.21         34.74   o 
  -4    13     2        818.60        792.83         21.09   o 
  -4    13     3        470.83        456.28         12.94   o 
  -4    13     4        394.34        392.68         11.23   o 
  -4    13     5       1391.99       1395.33         35.00   o 
  -4    13     6        522.25        538.06         15.72   o 
  -4    13     7         79.22         80.46          3.63   o 
  -4    13     8        417.30        414.24         10.83   o 
  -4    13     9         82.24         80.27          3.42   o 
  -4    13    10        438.64        435.97         11.89   o 
  -4    13    11        432.84        436.24         11.68   o 
  -4    13    12        402.57        396.37         10.63   o 
  -4    13    13        191.85        198.62          6.36   o 
  -4    13    14          7.05          8.56          1.34   o 
  -4    13    15         35.63         36.71          2.69   o 
  -4    13    16        633.99        622.33         15.58   o 
  -4    13    17         49.48         48.87          2.95   o 
  -4    13    18          2.01          4.39          0.93   o 
  -4    13    19         81.54         78.94          3.22   o 
  -4    13    20        413.51        410.12         13.77   o 
  -4    13    21        180.49        178.62          5.85   o 
  -4    13    22        522.02        506.56         15.47   o 
  -4    13    23        617.92        600.03         17.64   o 
  -4    13    24         32.47         36.59          1.97   o 
  -4    13    25        127.34        128.63          4.16   o 
  -4    13    26         47.30         45.01          3.14   o 
  -4    13    27         38.07         38.03          3.56   o 
  -4    13    28        663.42        666.55         28.80   o 
  -4    13    29        173.37        171.44          6.42   o 
  -4    14     1        363.77        348.76          9.74   o 
  -4    14     2        103.91        105.51          4.50   o 
  -4    14     3       1557.03       1544.39         37.39   o 
  -4    14     4        321.02        321.49         10.35   o 
  -4    14     5        191.33        196.09          7.08   o 
  -4    14     6       2596.20       2579.33         63.21   o 
  -4    14     7          0.38          4.11          1.38   o 
  -4    14     8        568.95        557.06         15.14   o 
  -4    14     9        700.46        722.15         19.44   o 
  -4    14    10       2557.86       2549.58         64.06   o 
  -4    14    11        660.94        660.02         17.37   o 
  -4    14    12         61.94         58.76          3.20   o 
  -4    14    13          8.79         10.74          1.53   o 
  -4    14    14         52.41         56.16          2.87   o 
  -4    14    15        329.71        315.24          9.25   o 
  -4    14    16        744.25        724.05         18.42   o 
  -4    14    17        177.49        168.12          5.46   o 
  -4    14    18        973.67        935.81         23.08   o 
  -4    14    19        234.37        227.20          8.12   o 
  -4    14    20        658.84        627.56         21.11   o 
  -4    14    21        213.58        208.73          6.08   o 
  -4    14    22        560.64        528.72         13.74   o 
  -4    14    23        135.16        130.04          4.42   o 
  -4    14    24         59.70         58.59          2.81   o 
  -4    14    25         23.87         22.14          2.22   o 
  -4    14    26         21.27         21.36          1.83   o 
  -4    14    27          2.40          1.87          1.35   o 
  -4    14    28         38.28         39.02          2.71   o 
  -4    15     1        359.23        360.39         11.08   o 
  -4    15     2        519.96        502.17         13.96   o 
  -4    15     3         62.30         60.03          2.91   o 
  -4    15     4        426.17        419.93         12.42   o 
  -4    15     5         20.36         23.61          2.46   o 
  -4    15     6         62.53         70.11          5.14   o 
  -4    15     7       3700.79       3753.55         99.35   o 
  -4    15     8         29.35         35.92          2.56   o 
  -4    15     9        307.54        313.86         11.04   o 
  -4    15    10        600.87        597.62         17.33   o 
  -4    15    11       1003.87        980.95         26.56   o 
  -4    15    12         28.29         27.55          1.93   o 
  -4    15    13        965.26        955.89         24.53   o 
  -4    15    14         66.50         67.69          3.22   o 
  -4    15    15        196.54        191.93          6.01   o 
  -4    15    16        124.22        124.53          4.65   o 
  -4    15    17         48.23         48.99          2.69   o 
  -4    15    18          1.01          1.83          1.07   o 
  -4    15    19       1207.51       1170.25         28.79   o 
  -4    15    20        127.22        122.75          4.31   o 
  -4    15    21        191.45        185.27          5.89   o 
  -4    15    22          0.87          3.71          1.14   o 
  -4    15    23         16.88         19.51          2.29   o 
  -4    15    24         64.31         64.18          3.19   o 
  -4    15    25          9.75         11.71          1.48   o 
  -4    15    26         79.96         79.96          4.02   o 
  -4    15    27        116.95        118.24          5.01   o 
  -4    16     1       2192.20       2148.29         54.90   o 
  -4    16     2         11.86         14.61          1.38   o 
  -4    16     3         80.65         83.86          4.08   o 
  -4    16     4        121.31        117.50          5.34   o 
  -4    16     5         11.01         13.48          1.52   o 
  -4    16     6          3.27          6.22          1.44   o 
  -4    16     7         62.23         65.45          3.55   o 
  -4    16     8        209.78        219.05          9.50   o 
  -4    16     9       1020.47       1035.81         27.07   o 
  -4    16    10          0.75          3.25          1.20   o 
  -4    16    11         12.78         12.87          1.50   o 
  -4    16    12        213.48        213.27          6.63   o 
  -4    16    13          2.16          4.64          1.67   o 
  -4    16    14        191.73        194.26          6.74   o 
  -4    16    15        112.66        110.40          4.23   o 
  -4    16    16        159.65        156.17          9.76   o 
  -4    16    17        427.02        416.73         11.77   o 
  -4    16    18          1.29          2.92          1.05   o 
  -4    16    19        408.39        394.35         10.59   o 
  -4    16    20         41.33         43.28          2.30   o 
  -4    16    21          3.34          3.79          1.61   o 
  -4    16    22          0.15          1.26          1.00   o 
  -4    16    23         36.25         34.46          2.04   o 
  -4    16    24         77.62         74.42          4.11   o 
  -4    16    25        378.70        363.07         13.00   o 
  -4    17     1        255.72        266.11          8.94   o 
  -4    17     2        280.26        285.37          9.73   o 
  -4    17     3        326.07        336.97         11.46   o 
  -4    17     4         27.53         33.89          3.44   o 
  -4    17     5        228.62        232.71          7.57   o 
  -4    17     6         18.54         22.56          2.89   o 
  -4    17     7       1277.61       1304.11         34.68   o 
  -4    17     8        166.67        168.38          6.58   o 
  -4    17     9        473.22        487.28         14.48   o 
  -4    17    10         53.94         54.96          3.03   o 
  -4    17    11        412.97        417.75         11.29   o 
  -4    17    12          0.11          2.66          1.30   o 
  -4    17    13        721.59        692.65         22.25   o 
  -4    17    14        146.55        146.05          5.66   o 
  -4    17    15        515.36        490.84         14.27   o 
  -4    17    16        152.56        153.07          6.34   o 
  -4    17    17        140.92        139.18          5.28   o 
  -4    17    18         15.29         16.15          1.89   o 
  -4    17    19        596.94        583.12         16.53   o 
  -4    17    20         24.65         28.05          2.47   o 
  -4    17    21        105.99        106.30          4.52   o 
  -4    17    22          3.35          4.14          1.16   o 
  -4    17    23         26.64         27.77          2.05   o 
  -4    17    24          7.91          7.82          2.45   o 
  -4    18     1        266.13        264.07          8.93   o 
  -4    18     2         18.38         20.40          2.85   o 
  -4    18     3        752.92        754.00         21.23   o 
  -4    18     4        122.25        128.28          6.27   o 
  -4    18     5         24.01         26.17          3.44   o 
  -4    18     6        578.92        568.01         17.40   o 
  -4    18     7        333.31        345.30         12.18   o 
  -4    18     8         84.83         86.30          4.10   o 
  -4    18     9         39.28         40.27          2.54   o 
  -4    18    10        322.35        325.32         13.68   o 
  -4    18    11        162.07        169.52          6.71   o 
  -4    18    12         32.06         35.68          2.72   o 
  -4    18    13          6.95          8.76          1.63   o 
  -4    18    14          6.64          9.00          1.43   o 
  -4    18    15         67.95         65.45          3.48   o 
  -4    18    16        148.35        160.76          9.45   o 
  -4    18    17        150.03        152.35          7.43   o 
  -4    18    18        168.07        165.94          6.24   o 
  -4    18    19         12.28         14.90          2.22   o 
  -4    18    20         93.97         93.30          4.84   o 
  -4    18    21         25.44         28.81          2.52   o 
  -4    18    22         22.65         18.25          8.94   o 
  -4    19     1        268.44        267.69         10.51   o 
  -4    19     2         11.15         15.38          2.70   o 
  -4    19     3         19.70         22.20          2.46   o 
  -4    19     4        206.69        201.62          8.40   o 
  -4    19     5        642.56        649.01         22.32   o 
  -4    19     6         51.51         52.75          3.13   o 
  -4    19     7          1.31          1.32          1.41   o 
  -4    19     8          2.09          3.49          1.69   o 
  -4    19     9         17.03         17.93          2.40   o 
  -4    19    10         40.57         47.16          3.80   o 
  -4    19    11          4.77          6.38          1.96   o 
  -4    19    12          4.62          7.67          2.24   o 
  -4    19    13        186.33        185.74         14.48   o 
  -4    19    14          0.75          2.20          1.41   o 
  -4    19    15        137.81        139.14          7.32   o 
  -4    19    16         88.44         86.89          5.78   o 
  -4    19    17        101.42        104.90          5.18   o 
  -4    19    18         11.88         14.32          1.67   o 
  -4    19    19          0.68          3.49          1.24   o 
  -4    19    20         24.50         19.82          5.09   o 
  -4    20     1          5.48          6.93          1.88   o 
  -4    20     2        155.37        158.85          6.90   o 
  -4    20     3        162.90        169.82          9.99   o 
  -4    20     4        246.72        255.43         10.79   o 
  -4    20     5         98.66        103.61         11.28   o 
  -4    20     6         46.67         48.95         10.89   o 
  -4    20     7         26.72         32.11         10.36   o 
  -4    20     8        131.74        135.90         13.79   o 
  -4    20     9         44.63         44.82          4.43   o 
  -4    20    10        289.82        296.88         12.53   o 
  -4    20    11        246.38        252.35         11.39   o 
  -4    20    12        247.51        260.78         10.83   o 
  -4    20    14        135.01        132.89         13.79   o 
  -4    20    15        314.73        312.05         14.58   o 
  -4    20    16        302.50        303.14         11.61   o 
  -4    21     1          0.08          1.37          1.64   o 
  -4    21     2        149.65        146.68          7.83   o 
  -4    21     3        228.96        243.09         13.38   o 
  -4    21     4        128.10        132.76          7.30   o 
  -4    21     5         32.87         35.68          4.04   o 
  -4    21     6        298.75        296.46         11.60   o 
  -4    21     7          1.11          0.44          2.01   o 
  -4    21     8          2.80          4.63          2.87   o 
  -4    21     9         42.26         45.24          5.18   o 
  -4    21    10         27.04         31.32          4.20   o 
  -4    21    11         31.46         33.76          4.43   o 
  -4    21    12         30.53         31.60          4.03   o 
  -4    22     1          0.20          2.98          3.38   o 
  -4    22     2        189.27        178.87          9.21   o 
  -4    22     3          6.16          7.17          2.17   o 
  -4    22     4         91.37         83.60          7.32   o 
  -4    22     5         13.25         12.22          2.36   o 
  -4    22     6         11.64          8.95          6.45   o 
  -4    22     7         53.33         61.23          7.62   o 
  -3     0     1          0.00          4.55          1.05   o 
  -3     0     2       8981.52       9244.35        244.42   o 
  -3     0     3          0.00          4.24          1.48   o 
  -3     0     4       8892.59       8874.22        208.73   o 
  -3     0     5          0.00         10.41          3.18   o 
  -3     0     6      68101.93      65164.22       1591.51   o 
  -3     0     7          0.00          6.24          1.28   o 
  -3     0     8       1335.80       1396.16         36.42   o 
  -3     0     9          0.00          4.15          1.40   o 
  -3     0    10      35387.07      35755.99        821.69   o 
  -3     0    11          0.00          5.22          1.15   o 
  -3     0    12        233.59        213.12         10.56   o 
  -3     0    13          0.00         10.71          4.92   o 
  -3     0    14       1074.87       1080.16         27.73   o 
  -3     0    15          0.00          3.73          1.24   o 
  -3     0    16       1987.70       2045.91         50.02   o 
  -3     0    17          0.00          6.91          1.62   o 
  -3     0    18       5817.68       5858.03        146.41   o 
  -3     0    19          0.00         11.58          4.48   o 
  -3     0    20         54.87         55.21          3.45   o 
  -3     0    21          0.00          2.46          1.07   o 
  -3     0    22        523.76        523.32         16.53   o 
  -3     0    23          0.00          4.40          1.93   o 
  -3     0    24       1203.28       1188.88         32.70   o 
  -3     0    25          0.00          3.02          1.34   o 
  -3     0    26        383.07        381.99         12.52   o 
  -3     0    27          0.00          5.77          1.30   o 
  -3     0    28       3250.69       3162.46         75.44   o 
  -3     0    29          0.00          2.52          1.15   o 
  -3     0    30         35.72         32.78          3.23   o 
  -3     0    31          0.00          1.56          1.20   o 
  -3     0    32         30.80         34.42          2.55   o 
  -3     0    33          0.00          2.54          1.30   o 
  -3     0    34        843.35        844.87         51.60   o 
  -3     0    35          0.00          2.41          1.30   o 
  -3     0    36        187.27        190.57          7.98   o 
  -3     1     1      12952.76      12738.97        304.74   o 
  -3     1     2        803.09        878.22         24.39   o 
  -3     1     3       2070.20       2241.94         53.20   o 
  -3     1     4      17576.29      17577.46        400.19   o 
  -3     1     5       1942.15       1889.27         45.41   o 
  -3     1     6       3026.44       3105.39         72.65   o 
  -3     1     7       4430.32       4460.04        103.13   o 
  -3     1     8       5054.49       5069.15        116.49   o 
  -3     1     9      13652.22      13630.94        310.88   o 
  -3     1    10      18889.65      19278.35        442.54   o 
  -3     1    11      15913.39      16343.30        371.86   o 
  -3     1    12       1248.22       1292.67         31.91   o 
  -3     1    13        201.35        222.03          7.11   o 
  -3     1    14         42.92         45.95          2.73   o 
  -3     1    15        155.20        190.24          7.24   o 
  -3     1    16      16451.44      16385.36        374.99   o 
  -3     1    17         64.37         65.62          2.88   o 
  -3     1    18       6105.83       6028.42        137.73   o 
  -3     1    19        247.61        239.02          7.51   o 
  -3     1    20       1742.50       1738.16         44.41   o 
  -3     1    21         49.45         49.88          2.34   o 
  -3     1    22       4646.79       4655.11        109.73   o 
  -3     1    23        625.46        614.67         15.08   o 
  -3     1    24        607.49        601.12         14.79   o 
  -3     1    25        828.32        804.49         21.05   o 
  -3     1    26         84.02         84.80          3.09   o 
  -3     1    27        145.10        146.16          5.26   o 
  -3     1    28       1700.54       1671.30         41.11   o 
  -3     1    29        183.09        179.09          5.34   o 
  -3     1    30        283.65        278.48          8.94   o 
  -3     1    31         48.63         43.95          2.06   o 
  -3     1    32         14.52         12.38          1.14   o 
  -3     1    33         58.08         59.75          2.52   o 
  -3     1    34          0.37          0.58          1.53   o 
  -3     1    35         18.57         22.80          1.74   o 
  -3     1    36         32.47         32.65          2.22   o 
  -3     2     1       2965.06       2989.77         75.35   o 
  -3     2     2         65.00         68.26          4.96   o 
  -3     2     3       1589.37       1553.50         38.91   o 
  -3     2     4      16699.22      16798.83        382.74   o 
  -3     2     5       2223.21       2184.68         52.31   o 
  -3     2     6       6800.37       6717.35        153.58   o 
  -3     2     7      32283.41      32274.21        746.77   o 
  -3     2     8        572.52        569.60         15.13   o 
  -3     2     9         64.16         76.60          4.35   o 
  -3     2    10       2203.86       2180.99         51.48   o 
  -3     2    11         31.43         30.51          2.33   o 
  -3     2    12      10089.55      10176.07        232.52   o 
  -3     2    13       7989.78       8152.92        186.13   o 
  -3     2    14        611.82        626.36         16.00   o 
  -3     2    15       8622.28       8506.63        196.38   o 
  -3     2    16        325.90        323.91          9.08   o 
  -3     2    17         79.59         77.86          3.16   o 
  -3     2    18        751.52        754.04         19.60   o 
  -3     2    19      16867.55      16604.78        397.34   o 
  -3     2    20       1639.33       1634.62         39.91   o 
  -3     2    21          0.50          3.85          0.88   o 
  -3     2    22        537.43        530.57         13.42   o 
  -3     2    23          7.31          9.94          1.15   o 
  -3     2    24        169.97        162.70          5.43   o 
  -3     2    25        837.99        838.85         20.72   o 
  -3     2    26        737.56        720.69         17.55   o 
  -3     2    27       1135.07       1122.82         28.40   o 
  -3     2    28        340.43        330.11          8.66   o 
  -3     2    29        186.05        178.13          5.31   o 
  -3     2    30         87.33         91.73          3.97   o 
  -3     2    31        604.60        592.88         15.99   o 
  -3     2    32        212.23        210.65          6.64   o 
  -3     2    33        163.68        158.26          6.02   o 
  -3     2    34        255.63        251.05          8.09   o 
  -3     2    35          8.51          9.13          1.20   o 
  -3     2    36         30.58         31.53          2.17   o 
  -3     3     1      27646.39      27641.21        626.49   o 
  -3     3     2      50635.84      49292.90       1136.91   o 
  -3     3     3      19086.94      18641.86        433.02   o 
  -3     3     4       1760.04       1749.69         41.87   o 
  -3     3     5        721.81        728.37         18.75   o 
  -3     3     6      10832.40      10690.48        251.80   o 
  -3     3     7      16394.52      16301.00        371.02   o 
  -3     3     8       3000.78       3075.40         73.27   o 
  -3     3     9      17321.98      17070.03        403.59   o 
  -3     3    10       2908.30       2928.42         70.23   o 
  -3     3    11       2022.37       2085.75         50.94   o 
  -3     3    12       2966.73       3049.44         70.46   o 
  -3     3    13        555.69        574.77         15.48   o 
  -3     3    14      13946.90      13711.53        314.13   o 
  -3     3    15        430.81        444.90         12.00   o 
  -3     3    16        307.22        303.28          8.52   o 
  -3     3    17        595.20        599.80         15.83   o 
  -3     3    18          8.61          9.61          1.18   o 
  -3     3    19          1.61          5.87          0.97   o 
  -3     3    20        705.18        691.54         17.22   o 
  -3     3    21         17.12         18.31          1.43   o 
  -3     3    22        548.18        547.61         14.38   o 
  -3     3    23         34.53         34.61          1.95   o 
  -3     3    24       2059.95       2014.59         47.57   o 
  -3     3    25       1836.99       1806.85         48.59   o 
  -3     3    26         80.97         79.95          2.94   o 
  -3     3    27         74.59         78.48          3.40   o 
  -3     3    28         55.61         60.27          2.52   o 
  -3     3    29        236.92        242.33          7.03   o 
  -3     3    30        354.36        372.68         10.89   o 
  -3     3    31        696.20        682.28         19.17   o 
  -3     3    32        476.40        472.66         13.03   o 
  -3     3    33        107.40        107.02          4.28   o 
  -3     3    34         74.16         72.24          3.24   o 
  -3     3    35         56.58         54.66          2.65   o 
  -3     3    36        133.70        131.92          4.77   o 
  -3     4     1       6446.06       6346.26        152.56   o 
  -3     4     2       5469.98       5537.72        127.83   o 
  -3     4     3        732.00        763.97         19.09   o 
  -3     4     4       1689.86       1670.20         39.69   o 
  -3     4     5      10514.59      10585.58        241.06   o 
  -3     4     6        122.91        134.55          5.21   o 
  -3     4     7       1935.83       1889.54         44.70   o 
  -3     4     8       3296.48       3408.83         78.84   o 
  -3     4     9       3728.76       3739.53         86.63   o 
  -3     4    10       6857.23       6929.11        160.69   o 
  -3     4    11       1347.36       1343.38         34.12   o 
  -3     4    12       6196.42       6219.51        142.46   o 
  -3     4    13      13000.21      12840.76        293.88   o 
  -3     4    14       8742.17       8718.84        204.80   o 
  -3     4    15       1176.12       1142.06         29.02   o 
  -3     4    16        834.46        814.65         19.84   o 
  -3     4    17        428.64        435.37         11.38   o 
  -3     4    18         59.51         64.21          2.76   o 
  -3     4    19       2549.55       2504.96         58.34   o 
  -3     4    20       4932.53       4832.33        112.46   o 
  -3     4    21       2720.74       2634.93         60.78   o 
  -3     4    22        174.71        176.76          5.49   o 
  -3     4    23        167.00        160.09          5.80   o 
  -3     4    24       2807.54       2812.66         70.21   o 
  -3     4    25       1695.18       1676.07         39.91   o 
  -3     4    26        742.66        734.53         17.96   o 
  -3     4    27        128.23        130.20          4.70   o 
  -3     4    28        406.53        403.89         12.24   o 
  -3     4    29         22.93         25.80          2.64   o 
  -3     4    30         16.14         16.02          1.92   o 
  -3     4    31         25.01         26.58          1.61   o 
  -3     4    32        311.98        304.18          8.59   o 
  -3     4    33        310.57        303.55         10.50   o 
  -3     4    34          0.91          4.15          1.15   o 
  -3     4    35         20.15         19.04          1.54   o 
  -3     4    36         42.32         39.07          4.19   o 
  -3     5     1      10196.40      10053.78        229.25   o 
  -3     5     2      24703.23      24354.00        571.15   o 
  -3     5     3      21316.29      20906.96        491.98   o 
  -3     5     4        907.77        890.60         23.34   o 
  -3     5     5        800.81        765.78         21.77   o 
  -3     5     6       4394.32       4399.04        101.13   o 
  -3     5     7       1958.02       1992.98         48.62   o 
  -3     5     8       4503.79       4661.78        108.29   o 
  -3     5     9       1617.84       1688.28         41.08   o 
  -3     5    10        980.89        989.14         25.88   o 
  -3     5    11      20154.97      19949.58        513.34   o 
  -3     5    12       1872.20       1878.47         47.75   o 
  -3     5    13        790.50        776.40         19.44   o 
  -3     5    14       1148.67       1150.85         27.91   o 
  -3     5    15       8402.29       8170.47        187.01   o 
  -3     5    16       3584.64       3584.05         83.08   o 
  -3     5    17       1219.52       1187.73         29.35   o 
  -3     5    18        268.67        254.12          7.61   o 
  -3     5    19        832.37        835.23         20.89   o 
  -3     5    20        157.63        167.59          5.36   o 
  -3     5    21         56.92         62.57          2.75   o 
  -3     5    22        506.27        506.91         12.88   o 
  -3     5    23       5203.52       5100.47        118.89   o 
  -3     5    24        105.97        102.41          3.68   o 
  -3     5    25         39.51         42.45          2.20   o 
  -3     5    26        202.80        201.73          6.38   o 
  -3     5    27         55.47         59.35          2.62   o 
  -3     5    28        404.14        408.64         10.78   o 
  -3     5    29        101.31         99.79          4.03   o 
  -3     5    30        240.97        235.01          7.53   o 
  -3     5    31        539.13        536.89         14.55   o 
  -3     5    32         81.10         81.12          3.21   o 
  -3     5    33         13.84         11.70          1.69   o 
  -3     5    34          3.02          3.98          1.08   o 
  -3     5    35        232.73        227.02          6.93   o 
  -3     6     1      13417.67      13304.30        306.48   o 
  -3     6     2        391.66        384.32         10.28   o 
  -3     6     3       4871.54       4871.34        111.14   o 
  -3     6     4       9941.69      10052.86        234.69   o 
  -3     6     5      33451.77      33073.69        757.50   o 
  -3     6     6         66.60         69.76          3.33   o 
  -3     6     7         13.25         18.93          1.79   o 
  -3     6     8       1757.68       1798.01         44.04   o 
  -3     6     9        216.67        225.20          7.40   o 
  -3     6    10          4.54         10.39          1.69   o 
  -3     6    11       9404.73       9411.91        223.43   o 
  -3     6    12        828.98        837.55         21.38   o 
  -3     6    13       4606.55       4443.60        105.50   o 
  -3     6    14        919.25        906.70         22.37   o 
  -3     6    15        454.65        454.01         11.95   o 
  -3     6    16       1434.33       1413.35         33.61   o 
  -3     6    17       1216.98       1191.03         28.53   o 
  -3     6    18       1269.70       1243.05         29.87   o 
  -3     6    19        202.87        200.56          6.75   o 
  -3     6    20        114.34        114.47          5.92   o 
  -3     6    21       4781.00       4705.87        114.42   o 
  -3     6    22        327.50        328.57          9.98   o 
  -3     6    23         13.89         15.80          1.58   o 
  -3     6    24          1.74          3.20          0.94   o 
  -3     6    25        218.24        216.72          6.65   o 
  -3     6    26         14.62         17.35          1.35   o 
  -3     6    27        581.57        601.04         16.82   o 
  -3     6    28          9.42         13.53          1.91   o 
  -3     6    29        700.08        674.95         18.90   o 
  -3     6    30        354.13        341.70         10.39   o 
  -3     6    31          3.18          4.94          1.14   o 
  -3     6    32         29.21         27.45          2.92   o 
  -3     6    33        763.33        759.44         25.41   o 
  -3     6    34        153.78        153.54          5.43   o 
  -3     6    35        239.82        229.57          9.63   o 
  -3     7     1       1271.86       1212.32         32.01   o 
  -3     7     2      20885.35      20645.55        492.17   o 
  -3     7     3        224.31        253.94          7.52   o 
  -3     7     4         77.18         79.60          3.43   o 
  -3     7     5       4041.41       4067.04         93.19   o 
  -3     7     6       2413.47       2425.31         56.58   o 
  -3     7     7        179.57        176.96          6.15   o 
  -3     7     8        132.65        150.79          6.68   o 
  -3     7     9       6273.43       6345.81        150.81   o 
  -3     7    10       1186.07       1210.58         31.70   o 
  -3     7    11       7660.76       7790.69        184.87   o 
  -3     7    12       4334.30       4292.22        106.39   o 
  -3     7    13         72.46         74.63          3.26   o 
  -3     7    14       5057.10       4976.64        114.22   o 
  -3     7    15       3884.86       3747.88         90.04   o 
  -3     7    16          0.85          5.17          1.26   o 
  -3     7    17       8697.02       8392.17        197.57   o 
  -3     7    18         13.67         16.21          1.45   o 
  -3     7    19         58.35         58.50          2.74   o 
  -3     7    20        718.05        709.03         20.91   o 
  -3     7    21       2512.82       2478.24         60.30   o 
  -3     7    22        778.76        747.00         19.16   o 
  -3     7    23       3321.59       3235.98         77.11   o 
  -3     7    24        126.15        125.51          4.31   o 
  -3     7    25          4.48          7.43          1.12   o 
  -3     7    26        199.92        193.73          5.78   o 
  -3     7    27        371.55        372.87         10.21   o 
  -3     7    28        183.25        185.94          5.94   o 
  -3     7    29        662.50        639.93         19.26   o 
  -3     7    30        135.69        132.41          4.63   o 
  -3     7    31         11.71         11.49          1.36   o 
  -3     7    32         39.39         39.69          2.87   o 
  -3     7    33         16.64         16.47          1.72   o 
  -3     7    34         21.82         25.81          2.05   o 
  -3     8     1         83.91         86.59          3.56   o 
  -3     8     2       1160.16       1171.33         28.58   o 
  -3     8     3       3106.67       3035.51         71.94   o 
  -3     8     4       1184.48       1121.57         35.40   o 
  -3     8     5      11471.46      11354.50        259.37   o 
  -3     8     6       1062.19       1061.85         25.64   o 
  -3     8     7       5538.34       5661.70        130.41   o 
  -3     8     8       2703.77       2766.63         69.31   o 
  -3     8     9       4691.81       4670.10        107.30   o 
  -3     8    10        707.41        702.83         17.52   o 
  -3     8    11       5705.76       5712.28        130.70   o 
  -3     8    12       2680.91       2664.12         62.76   o 
  -3     8    13         64.64         70.15          3.74   o 
  -3     8    14       5833.49       5664.56        131.65   o 
  -3     8    15        176.08        187.34          6.23   o 
  -3     8    16         37.54         37.75          2.03   o 
  -3     8    17         29.71         31.04          1.99   o 
  -3     8    18        234.91        237.63          6.81   o 
  -3     8    19       1340.99       1314.74         32.89   o 
  -3     8    20       2555.70       2481.66         59.47   o 
  -3     8    21        233.34        223.53          6.89   o 
  -3     8    22        274.69        272.91          7.61   o 
  -3     8    23        304.03        294.08          7.98   o 
  -3     8    24        649.80        637.44         15.90   o 
  -3     8    25        159.05        154.93          5.26   o 
  -3     8    26        690.73        668.33         16.99   o 
  -3     8    27       1027.43       1009.42         31.51   o 
  -3     8    28         31.05         30.81          2.16   o 
  -3     8    29        170.25        167.91          5.85   o 
  -3     8    30         38.92         40.84          2.57   o 
  -3     8    31         48.17         57.63          9.60   o 
  -3     8    32        211.05        221.03          8.84   o 
  -3     8    33        108.47        110.57          4.31   o 
  -3     8    34         23.65         22.42          2.40   o 
  -3     9     1        458.90        453.77         12.11   o 
  -3     9     2      10942.96      10954.24        270.08   o 
  -3     9     3        132.98        140.32          4.99   o 
  -3     9     4       1753.20       1740.11         44.51   o 
  -3     9     5       3939.20       3953.37         91.80   o 
  -3     9     6        817.25        841.81         22.44   o 
  -3     9     7        352.26        373.06         12.26   o 
  -3     9     8       9245.91       9184.30        211.12   o 
  -3     9     9       6200.74       6172.67        145.84   o 
  -3     9    10        514.65        509.82         13.61   o 
  -3     9    11        100.83        106.06          4.60   o 
  -3     9    12        859.17        845.32         21.40   o 
  -3     9    13        532.19        534.33         14.58   o 
  -3     9    14       1208.11       1223.21         32.46   o 
  -3     9    15        379.49        375.72         10.72   o 
  -3     9    16         41.64         45.66          3.81   o 
  -3     9    17       3696.45       3528.56         83.70   o 
  -3     9    18        563.66        554.86         17.60   o 
  -3     9    19         30.47         37.51          2.34   o 
  -3     9    20         56.97         56.90          3.42   o 
  -3     9    21       1319.56       1271.38         30.13   o 
  -3     9    22          9.42         10.60          1.09   o 
  -3     9    23          8.79          9.97          1.04   o 
  -3     9    24        376.92        369.53          9.87   o 
  -3     9    25        307.77        304.58          8.17   o 
  -3     9    26        548.77        533.52         18.35   o 
  -3     9    27        142.08        141.24          4.91   o 
  -3     9    28          1.17          2.00          1.00   o 
  -3     9    29        388.53        395.28         11.06   o 
  -3     9    30        549.26        545.04         18.08   o 
  -3     9    31          2.36          3.23          1.00   o 
  -3     9    32        232.50        233.60          7.10   o 
  -3     9    33          4.89          6.56          1.46   o 
  -3    10     1          5.50          8.23          0.99   o 
  -3    10     2        622.36        622.92         15.86   o 
  -3    10     3          4.60          8.14          1.03   o 
  -3    10     4       1431.84       1425.23         34.15   o 
  -3    10     5        488.56        494.98         15.67   o 
  -3    10     6       2320.95       2338.70         54.63   o 
  -3    10     7       3165.63       3173.61         75.18   o 
  -3    10     8       6630.81       6654.93        153.02   o 
  -3    10     9        315.83        318.06          9.18   o 
  -3    10    10        781.03        782.77         20.12   o 
  -3    10    11         33.92         36.54          2.22   o 
  -3    10    12       1378.26       1376.66         33.77   o 
  -3    10    13        638.69        673.33         21.05   o 
  -3    10    14       3752.90       3710.02         85.65   o 
  -3    10    15        325.37        324.58          8.87   o 
  -3    10    16       1717.24       1658.84         39.24   o 
  -3    10    17         36.14         47.11          3.00   o 
  -3    10    18       4616.20       4552.66        106.68   o 
  -3    10    19       1234.06       1218.90         31.61   o 
  -3    10    20       2701.51       2636.15         64.68   o 
  -3    10    21         17.97         21.08          2.01   o 
  -3    10    22         10.46         10.25          1.13   o 
  -3    10    23         17.80         18.51          1.32   o 
  -3    10    24         53.53         56.67          2.41   o 
  -3    10    25        289.38        295.67         12.12   o 
  -3    10    26        804.03        795.04         21.47   o 
  -3    10    27         76.77         77.23          3.57   o 
  -3    10    28        294.08        296.81         10.13   o 
  -3    10    29         26.96         25.50          1.98   o 
  -3    10    30        293.84        292.10          9.32   o 
  -3    10    31         58.92         59.68          3.06   o 
  -3    10    32         20.59         24.46          2.54   o 
  -3    11     1       1213.19       1208.39         28.65   o 
  -3    11     2       1021.57       1015.90         26.06   o 
  -3    11     3        977.52        986.35         24.85   o 
  -3    11     4       4430.67       4392.62         99.97   o 
  -3    11     5       2330.73       2334.77         54.17   o 
  -3    11     6        205.44        204.96          7.30   o 
  -3    11     7       1137.76       1155.42         32.04   o 
  -3    11     8       7955.31       7850.29        184.03   o 
  -3    11     9        134.13        133.60          4.79   o 
  -3    11    10       1102.83       1109.92         27.45   o 
  -3    11    11        378.72        379.85         10.86   o 
  -3    11    12        762.96        739.71         18.39   o 
  -3    11    13        614.89        619.41         15.44   o 
  -3    11    14         24.22         26.57          1.88   o 
  -3    11    15         99.07        100.18          4.39   o 
  -3    11    16       2132.25       2120.33         49.65   o 
  -3    11    17       2156.33       2081.33         49.45   o 
  -3    11    18        307.90        310.72          9.03   o 
  -3    11    19          3.80          7.34          1.35   o 
  -3    11    20        206.22        201.26          6.65   o 
  -3    11    21        405.28        390.77         10.55   o 
  -3    11    22         59.34         62.26          2.77   o 
  -3    11    23         37.92         40.42          2.15   o 
  -3    11    24        365.35        341.81         14.72   o 
  -3    11    25         22.31         22.71          1.54   o 
  -3    11    26        535.23        522.60         13.28   o 
  -3    11    27         52.43         53.71          2.40   o 
  -3    11    28        313.96        305.33          9.42   o 
  -3    11    29         86.72         88.15          4.18   o 
  -3    11    30        218.79        219.91          7.05   o 
  -3    11    31         90.83         93.23          4.18   o 
  -3    11    32        109.41        104.04          7.72   o 
  -3    12     1        411.55        412.07         11.79   o 
  -3    12     2          0.14          4.19          1.40   o 
  -3    12     3        411.04        407.04         11.33   o 
  -3    12     4       1516.13       1510.26         35.73   o 
  -3    12     5       1218.27       1207.55         31.17   o 
  -3    12     6       5044.79       4957.40        115.44   o 
  -3    12     7       1293.49       1268.19         30.41   o 
  -3    12     8        244.34        248.28          8.04   o 
  -3    12     9       2703.52       2669.38         61.83   o 
  -3    12    10        567.14        580.10         14.70   o 
  -3    12    11        817.44        805.59         21.27   o 
  -3    12    12       1051.51       1033.36         25.38   o 
  -3    12    13       1043.03       1038.12         31.96   o 
  -3    12    14       1320.29       1274.69         30.31   o 
  -3    12    15         13.09         15.27          1.38   o 
  -3    12    16         15.87         17.87          1.67   o 
  -3    12    17         22.45         22.80          2.75   o 
  -3    12    18       1182.61       1159.35         28.29   o 
  -3    12    19         13.47         16.81          1.37   o 
  -3    12    20        252.93        251.99          7.00   o 
  -3    12    21        422.51        416.41         11.57   o 
  -3    12    22        256.24        251.97          7.80   o 
  -3    12    23        327.03        344.63         13.77   o 
  -3    12    24        163.00        157.77          4.95   o 
  -3    12    25        457.77        446.11         14.56   o 
  -3    12    26        285.05        283.01          8.14   o 
  -3    12    27        256.92        252.01          7.57   o 
  -3    12    28        217.82        219.62          9.38   o 
  -3    12    29         92.17         87.13          3.98   o 
  -3    12    30         13.44         17.03          1.69   o 
  -3    12    31          0.00          2.93          1.09   o 
  -3    13     1          7.48         12.34          1.51   o 
  -3    13     2       1940.69       1900.96         45.48   o 
  -3    13     3        403.38        397.02         10.97   o 
  -3    13     4        721.70        716.45         18.02   o 
  -3    13     5       1476.43       1468.52         35.15   o 
  -3    13     6        432.06        430.12         11.52   o 
  -3    13     7        116.00        113.16          4.24   o 
  -3    13     8         35.63         37.36          2.11   o 
  -3    13     9       1696.78       1682.86         42.00   o 
  -3    13    10       3309.55       3247.37         79.58   o 
  -3    13    11          3.47          6.81          1.06   o 
  -3    13    12       1193.87       1181.87         28.38   o 
  -3    13    13        549.17        535.28         14.37   o 
  -3    13    14        893.70        873.57         21.81   o 
  -3    13    15        437.88        437.48         11.64   o 
  -3    13    16       1867.72       1828.05         42.93   o 
  -3    13    17       1441.73       1401.98         32.85   o 
  -3    13    18        210.48        208.27          6.02   o 
  -3    13    19          1.83          3.37          1.15   o 
  -3    13    20         15.21         13.45          1.24   o 
  -3    13    21        352.43        348.01         10.98   o 
  -3    13    22       1421.10       1410.39         38.61   o 
  -3    13    23         82.34         83.75          3.29   o 
  -3    13    24        206.54        196.97          5.98   o 
  -3    13    25        136.05        134.60          4.78   o 
  -3    13    26         61.61         59.91          2.71   o 
  -3    13    27         61.30         60.93          2.67   o 
  -3    13    28        126.10        124.84          5.68   o 
  -3    13    29         88.82         88.14          5.77   o 
  -3    13    30         57.60         52.21          7.78   o 
  -3    14     1       1217.51       1216.46         31.96   o 
  -3    14     2         83.27         86.15          3.90   o 
  -3    14     3        120.73        123.69          5.63   o 
  -3    14     4       5553.52       5556.63        130.96   o 
  -3    14     5        541.78        526.10         15.20   o 
  -3    14     6        616.44        619.00         16.50   o 
  -3    14     7        808.37        812.86         20.49   o 
  -3    14     8        497.09        499.31         13.29   o 
  -3    14     9         44.98         47.07          2.76   o 
  -3    14    10        147.20        149.37          5.49   o 
  -3    14    11         24.86         28.92          2.85   o 
  -3    14    12       1618.88       1574.25         37.75   o 
  -3    14    13       1206.50       1196.13         29.45   o 
  -3    14    14        119.21        112.68          4.70   o 
  -3    14    15          2.00          3.67          0.93   o 
  -3    14    16        734.72        712.93         17.83   o 
  -3    14    17         12.71         12.63          1.31   o 
  -3    14    18        131.07        128.28          4.52   o 
  -3    14    19        262.20        255.89          7.84   o 
  -3    14    20         11.43         10.26          1.94   o 
  -3    14    21        201.56        194.68          6.10   o 
  -3    14    22        259.13        246.10          7.98   o 
  -3    14    23         63.95         63.64          2.83   o 
  -3    14    24         30.88         30.98          1.82   o 
  -3    14    25        200.55        192.03         12.30   o 
  -3    14    26         30.99         31.28          2.33   o 
  -3    14    27        124.81        126.27          4.63   o 
  -3    14    28         21.48         21.16          1.62   o 
  -3    14    29         46.87         49.74          3.72   o 
  -3    15     1       1602.49       1567.24         41.67   o 
  -3    15     2         35.36         41.93          2.55   o 
  -3    15     3       3151.86       3147.30         74.47   o 
  -3    15     4          0.88          1.02          1.12   o 
  -3    15     5        245.30        244.18          7.93   o 
  -3    15     6        238.03        238.40          7.25   o 
  -3    15     7        738.51        715.57         17.94   o 
  -3    15     8         33.10         33.30          2.15   o 
  -3    15     9        233.90        249.39          7.34   o 
  -3    15    10        491.32        490.98         16.51   o 
  -3    15    11        732.55        725.21         17.98   o 
  -3    15    12        725.27        705.70         17.29   o 
  -3    15    13        102.13        102.58          3.91   o 
  -3    15    14        452.15        448.24         11.91   o 
  -3    15    15        710.38        690.65         17.57   o 
  -3    15    16        377.88        362.00          9.85   o 
  -3    15    17          5.95          8.61          1.43   o 
  -3    15    18        210.11        208.81          8.46   o 
  -3    15    19         86.88         84.39          3.53   o 
  -3    15    20         39.08         37.16          1.97   o 
  -3    15    21          4.22          6.36          1.13   o 
  -3    15    22        481.35        459.86         12.62   o 
  -3    15    23        220.30        212.91          6.41   o 
  -3    15    24        168.10        166.44          9.25   o 
  -3    15    25        130.20        132.70          6.21   o 
  -3    15    26        150.46        148.54          5.36   o 
  -3    15    27          3.66          3.49          0.91   o 
  -3    16     1        744.79        742.75         20.34   o 
  -3    16     2         73.87         77.59          4.38   o 
  -3    16     3         79.34         80.45          3.67   o 
  -3    16     4        126.57        127.11          5.01   o 
  -3    16     5        499.69        501.61         13.28   o 
  -3    16     6          6.55          8.29          1.22   o 
  -3    16     7        108.24        105.18          4.12   o 
  -3    16     8         17.93         20.98          2.30   o 
  -3    16     9       1009.48       1000.95         26.38   o 
  -3    16    10        255.42        255.08          8.24   o 
  -3    16    11         99.92        105.10          4.39   o 
  -3    16    12          0.54          3.28          0.89   o 
  -3    16    13       2054.08       2025.34         47.64   o 
  -3    16    14         13.48         13.81          1.57   o 
  -3    16    15        167.67        165.39          6.56   o 
  -3    16    16          2.86          5.47          1.41   o 
  -3    16    17         36.38         32.70          2.14   o 
  -3    16    18          4.88          5.59          0.95   o 
  -3    16    19        439.02        422.16         11.29   o 
  -3    16    20         33.08         32.84          1.98   o 
  -3    16    21        726.50        694.96         19.95   o 
  -3    16    22         39.69         37.73          3.53   o 
  -3    16    23         96.29         96.51          3.70   o 
  -3    16    24         20.49         21.63          1.62   o 
  -3    16    25        414.78        401.56         13.40   o 
  -3    16    26          0.59          2.99          1.42   o 
  -3    17     1       1711.54       1742.45         46.27   o 
  -3    17     2         45.54         47.96          3.19   o 
  -3    17     3       1823.97       1859.61         45.59   o 
  -3    17     4         54.49         57.04          3.33   o 
  -3    17     5         34.93         35.36          2.56   o 
  -3    17     6        137.79        131.85          4.93   o 
  -3    17     7        953.49        946.44         23.82   o 
  -3    17     8        456.19        458.98         13.44   o 
  -3    17     9        573.98        572.14         16.87   o 
  -3    17    10        231.85        235.15          7.24   o 
  -3    17    11         84.97         86.89          5.21   o 
  -3    17    12        224.04        228.96          9.46   o 
  -3    17    13        388.73        383.43         11.01   o 
  -3    17    14        134.35        128.56          5.79   o 
  -3    17    15        144.34        140.54          4.73   o 
  -3    17    16         49.42         49.84          2.70   o 
  -3    17    17         11.64         12.55          1.62   o 
  -3    17    18          5.09          6.12          1.40   o 
  -3    17    19         29.42         31.71          2.43   o 
  -3    17    20        136.83        128.01          7.29   o 
  -3    17    21          2.86          3.76          1.29   o 
  -3    17    22         98.54         95.50          3.74   o 
  -3    17    23        152.70        143.66          5.03   o 
  -3    17    24         44.66         45.59          2.39   o 
  -3    18     1         58.34         59.56          3.22   o 
  -3    18     2          2.20          5.17          1.41   o 
  -3    18     3          8.09         10.00          2.02   o 
  -3    18     4        835.63        846.08         24.08   o 
  -3    18     5        148.25        156.48          6.71   o 
  -3    18     6          5.62          6.51          1.75   o 
  -3    18     7        546.86        565.72         18.64   o 
  -3    18     8         32.28         36.82          2.75   o 
  -3    18     9         59.93         65.67          3.46   o 
  -3    18    10          4.02          6.75          1.36   o 
  -3    18    11        443.04        439.73         12.61   o 
  -3    18    12        225.83        236.29          8.38   o 
  -3    18    13        281.96        280.21          9.23   o 
  -3    18    14         66.12         69.55          3.80   o 
  -3    18    15        378.32        374.54         11.56   o 
  -3    18    16         70.24         73.90          3.86   o 
  -3    18    17        138.03        132.00          5.21   o 
  -3    18    18        121.10        110.82          5.49   o 
  -3    18    19        520.35        506.87         16.69   o 
  -3    18    20          3.66          5.05          1.25   o 
  -3    18    21        126.34        124.68          4.68   o 
  -3    18    22         48.93         47.25          2.63   o 
  -3    19     1        225.25        228.97          8.83   o 
  -3    19     2         12.15         12.80          2.16   o 
  -3    19     3          0.59          2.00          1.64   o 
  -3    19     4         16.96         16.82          2.02   o 
  -3    19     5        200.73        209.01         11.27   o 
  -3    19     6        225.61        231.94         11.25   o 
  -3    19     7        101.25        103.30          5.14   o 
  -3    19     8         10.71         10.83          1.77   o 
  -3    19     9        573.51        599.38         17.77   o 
  -3    19    10        162.06        168.49          6.48   o 
  -3    19    11         18.82         19.53          1.99   o 
  -3    19    12        283.36        286.48         10.28   o 
  -3    19    13          6.95          5.99          1.66   o 
  -3    19    14         10.92         13.61          2.47   o 
  -3    19    15         27.67         29.84          3.07   o 
  -3    19    16        161.88        157.30          6.70   o 
  -3    19    17        312.73        315.78         11.20   o 
  -3    19    18        192.42        197.97          8.24   o 
  -3    19    19          9.06         13.54          1.96   o 
  -3    19    20          9.13         11.81          1.80   o 
  -3    20     1          0.33          0.94          2.05   o 
  -3    20     2         14.14         19.24          2.75   o 
  -3    20     3         21.24         21.45          2.85   o 
  -3    20     4        141.88        138.93          6.40   o 
  -3    20     5        276.39        290.20         10.70   o 
  -3    20     6        432.73        437.26         14.75   o 
  -3    20     7         70.13         71.28          3.90   o 
  -3    20     8         52.87         55.07          4.06   o 
  -3    20     9        123.05        129.85          6.03   o 
  -3    20    10        272.77        286.01         13.68   o 
  -3    20    11         88.56         89.89          4.56   o 
  -3    20    12          7.58          8.77          2.22   o 
  -3    20    13          3.06          4.88          1.62   o 
  -3    20    14         61.10         61.33          5.60   o 
  -3    20    15          2.03          2.99          1.80   o 
  -3    20    16         14.44         15.44          2.03   o 
  -3    20    17         11.28         10.26          1.74   o 
  -3    20    18         30.69         31.23          5.45   o 
  -3    21     1         33.45         40.74          4.40   o 
  -3    21     2         36.50         40.07          4.43   o 
  -3    21     3         14.23         14.06          2.51   o 
  -3    21     4         80.65         82.83          6.19   o 
  -3    21     5         18.43         18.75          2.94   o 
  -3    21     6         33.82         29.89          4.30   o 
  -3    21     7         12.82         15.85          3.15   o 
  -3    21     8        290.34        295.20         11.32   o 
  -3    21     9          1.37          1.92          1.86   o 
  -3    21    10        131.33        129.44          7.33   o 
  -3    21    11        144.59        162.65          8.48   o 
  -3    21    12          0.40          1.68          1.55   o 
  -3    21    13         51.76         56.26          3.60   o 
  -3    21    14          8.66          9.33          1.83   o 
  -3    21    15         94.55         93.95         11.39   o 
  -3    22     1         86.03         91.04          6.87   o 
  -3    22     3        116.74        118.98          8.61   o 
  -3    22     4          5.23          6.10          2.91   o 
  -3    22     5         24.98         24.59          3.11   o 
  -3    22     6        138.37        138.10          7.51   o 
  -3    22     7          6.35          5.90          2.28   o 
  -3    22     8         54.34         62.89          4.86   o 
  -3    22     9         57.70         59.04          6.29   o 
  -3    22    10         35.58         42.11          6.00   o 
  -2     0     1          0.00          4.82          1.26   o 
  -2     0     2      12776.88      12680.81        292.02   o 
  -2     0     3          0.00          9.34          1.57   o 
  -2     0     4       3330.32       3396.21         99.35   o 
  -2     0     5          0.00          5.17          1.47   o 
  -2     0     6       2866.85       3336.49         93.90   o 
  -2     0     7          0.00          2.35          2.15   o 
  -2     0     8       3771.71       3904.86        101.19   o 
  -2     0     9          0.00          4.13          1.23   o 
  -2     0    10      33378.00      33144.04        804.06   o 
  -2     0    11          0.00          6.26          2.36   o 
  -2     0    12        796.04        861.58         39.30   o 
  -2     0    13          0.00          4.05          1.94   o 
  -2     0    14       2453.30       2471.93         59.36   o 
  -2     0    15          0.00          8.20          2.49   o 
  -2     0    16       4255.85       4283.64         99.79   o 
  -2     0    17          0.00          7.89          2.60   o 
  -2     0    18       7450.00       7575.20        186.61   o 
  -2     0    19          0.00          2.36          1.14   o 
  -2     0    20        374.76        399.00         17.85   o 
  -2     0    21          0.00          3.07          0.89   o 
  -2     0    22      17015.32      16871.92        398.94   o 
  -2     0    23          0.00          3.89          1.20   o 
  -2     0    24        814.32        807.29         20.74   o 
  -2     0    25          0.00          3.71          1.56   o 
  -2     0    26         65.58         63.99          3.95   o 
  -2     0    27          0.00          2.14          1.02   o 
  -2     0    28        956.96        964.28         24.45   o 
  -2     0    29          0.00          0.54          1.07   o 
  -2     0    30       1555.06       1562.37         54.06   o 
  -2     0    31          0.00          3.47          1.34   o 
  -2     0    32         10.79         10.27          1.41   o 
  -2     0    33          0.00          0.88          2.10   o 
  -2     0    34        900.05        909.42         37.90   o 
  -2     0    35          0.00          2.06          1.29   o 
  -2     0    36          3.88          1.27          2.22   o 
  -2     1     1       1952.29       1886.17         48.13   o 
  -2     1     2         77.41         75.45          2.94   o 
  -2     1     3      17444.32      17518.38        397.59   o 
  -2     1     4      65274.33      60740.34       1449.64   o 
  -2     1     5       4145.27       4650.10        107.88   o 
  -2     1     6      17403.40      17359.55        397.97   o 
  -2     1     7       1004.65       1032.79         26.97   o 
  -2     1     8       1007.37       1027.71         25.88   o 
  -2     1     9       3744.36       3732.02         86.61   o 
  -2     1    10      11385.05      11665.45        283.58   o 
  -2     1    11         88.07         83.04          3.76   o 
  -2     1    12      43027.16      42168.13        952.54   o 
  -2     1    13       6030.23       6096.93        140.33   o 
  -2     1    14       1122.94       1121.62         27.15   o 
  -2     1    15        702.61        709.47         17.79   o 
  -2     1    16       4796.89       4830.38        109.95   o 
  -2     1    17       2065.58       2069.75         47.99   o 
  -2     1    18       1788.30       1789.62         43.25   o 
  -2     1    19       1448.82       1484.81         35.86   o 
  -2     1    20        932.68        943.41         22.74   o 
  -2     1    21       2685.60       2634.21         60.45   o 
  -2     1    22         25.04         28.86          1.75   o 
  -2     1    23        443.86        438.96         11.19   o 
  -2     1    24       1156.78       1143.58         27.26   o 
  -2     1    25        939.15        937.36         26.55   o 
  -2     1    26         15.12         18.08          1.33   o 
  -2     1    27          9.51         11.75          1.01   o 
  -2     1    28        488.03        491.43         12.37   o 
  -2     1    29         54.28         60.77          2.63   o 
  -2     1    30         49.24         50.05          3.55   o 
  -2     1    31        269.80        275.66          8.06   o 
  -2     1    32        271.37        275.23          7.68   o 
  -2     1    33         96.64         97.39          3.48   o 
  -2     1    34        345.73        342.50          9.76   o 
  -2     1    35        120.24        120.21          4.10   o 
  -2     1    36         30.06         33.05          2.13   o 
  -2     2     1      36186.74      35514.06        803.80   o 
  -2     2     2      11419.20      11646.64        277.21   o 
  -2     2     3      49510.31      48628.34       1102.99   o 
  -2     2     4       1388.89       1478.87         37.11   o 
  -2     2     5       8729.35       9079.10        207.46   o 
  -2     2     6       2027.13       2041.54         50.21   o 
  -2     2     7       3016.78       3078.12         71.71   o 
  -2     2     8      20148.75      20057.30        466.85   o 
  -2     2     9      19420.52      19285.20        436.91   o 
  -2     2    10       2129.57       2179.54         51.20   o 
  -2     2    11       2876.07       2908.33         67.23   o 
  -2     2    12         27.40         30.90          1.83   o 
  -2     2    13      20032.23      19893.45        477.81   o 
  -2     2    14       1039.49       1022.73         24.76   o 
  -2     2    15       1211.77       1196.77         28.62   o 
  -2     2    16       9967.46      10098.83        235.70   o 
  -2     2    17       1326.20       1382.27         32.71   o 
  -2     2    18        551.93        551.27         13.99   o 
  -2     2    19        689.24        676.90         17.24   o 
  -2     2    20        853.26        859.68         21.17   o 
  -2     2    21       1360.49       1343.71         35.35   o 
  -2     2    22       1401.20       1394.31         32.70   o 
  -2     2    23        160.15        157.90          4.86   o 
  -2     2    24       1308.53       1303.62         30.53   o 
  -2     2    25        158.81        165.06          5.51   o 
  -2     2    26         34.81         35.08          2.01   o 
  -2     2    27        516.82        514.11         13.33   o 
  -2     2    28        839.16        824.53         21.28   o 
  -2     2    29        198.31        192.60          5.72   o 
  -2     2    30        242.02        249.18          7.86   o 
  -2     2    31       1021.06       1033.18         28.74   o 
  -2     2    32          2.37          3.80          0.88   o 
  -2     2    33          1.12          3.13          1.02   o 
  -2     2    34         41.67         41.52          2.48   o 
  -2     2    35          0.33          2.60          1.53   o 
  -2     2    36        171.31        171.70          5.75   o 
  -2     3     1         77.89         89.15          3.75   o 
  -2     3     2         35.82         45.12          2.82   o 
  -2     3     3      17156.60      17289.41        402.08   o 
  -2     3     4        788.13        822.41         26.07   o 
  -2     3     5      10198.75      10630.73        245.00   o 
  -2     3     6      16934.67      17034.53        389.04   o 
  -2     3     7       3673.97       3632.84         85.85   o 
  -2     3     8        242.85        218.47          9.21   o 
  -2     3     9       2027.43       2005.06         47.63   o 
  -2     3    10       2540.14       2555.36         59.53   o 
  -2     3    11        102.91        109.78          4.70   o 
  -2     3    12        816.27        785.95         20.25   o 
  -2     3    13       6153.36       6298.25        147.67   o 
  -2     3    14      12922.85      12767.54        292.41   o 
  -2     3    15       1159.01       1169.40         30.10   o 
  -2     3    16        520.24        544.17         14.72   o 
  -2     3    17        217.56        226.56          6.62   o 
  -2     3    18       3918.12       3990.69         91.47   o 
  -2     3    19       5871.97       5928.33        135.53   o 
  -2     3    20       1432.79       1436.84         34.08   o 
  -2     3    21       3825.91       3800.60         86.78   o 
  -2     3    22         73.98         76.97          2.97   o 
  -2     3    23        171.29        175.64          5.21   o 
  -2     3    24         13.62         14.50          1.29   o 
  -2     3    25       2797.45       2822.21         65.53   o 
  -2     3    26       1799.22       1812.89         43.86   o 
  -2     3    27        727.30        727.94         18.00   o 
  -2     3    28        102.29        104.24          3.65   o 
  -2     3    29         19.84         22.12          1.37   o 
  -2     3    30        235.11        239.43          7.56   o 
  -2     3    31        825.30        829.19         21.34   o 
  -2     3    32         61.55         63.63          2.61   o 
  -2     3    33        171.20        176.45          5.33   o 
  -2     3    34         47.78         50.84          2.73   o 
  -2     3    35          5.14          9.21          1.43   o 
  -2     3    36          7.54          7.35          1.24   o 
  -2     4     1      10788.67      10856.13        246.45   o 
  -2     4     2       3468.93       3481.72         81.14   o 
  -2     4     3      24042.87      22820.65        570.64   o 
  -2     4     4      13166.81      13399.09        308.93   o 
  -2     4     5        916.92        969.41         27.01   o 
  -2     4     6         94.06         95.90          4.52   o 
  -2     4     7      27307.63      26794.89        607.16   o 
  -2     4     8      34000.58      33085.80        752.11   o 
  -2     4     9      13371.28      13371.42        305.44   o 
  -2     4    10       1259.74       1266.59         30.85   o 
  -2     4    11          4.46          9.61          1.31   o 
  -2     4    12        546.17        558.30         15.15   o 
  -2     4    13       3056.93       2954.72         71.33   o 
  -2     4    14       3423.51       3406.70         79.65   o 
  -2     4    15       9918.32       9768.35        225.42   o 
  -2     4    16        759.46        780.15         19.16   o 
  -2     4    17        415.33        429.14         11.22   o 
  -2     4    18       1282.97       1285.91         31.85   o 
  -2     4    19       1715.38       1695.82         39.41   o 
  -2     4    20       2680.82       2670.44         61.67   o 
  -2     4    21        732.31        744.07         18.25   o 
  -2     4    22       2179.46       2156.56         49.97   o 
  -2     4    23        633.77        627.47         15.32   o 
  -2     4    24        428.23        441.04         12.65   o 
  -2     4    25        212.75        210.09          5.99   o 
  -2     4    26         16.30         20.82          1.95   o 
  -2     4    27        167.19        175.73          5.26   o 
  -2     4    28         29.08         29.80          1.67   o 
  -2     4    29        585.80        604.92         19.80   o 
  -2     4    30          3.47          4.27          0.87   o 
  -2     4    31         89.82         93.73          3.46   o 
  -2     4    32         95.67         98.22          3.60   o 
  -2     4    33         48.83         46.91          2.81   o 
  -2     4    34        178.31        182.20          5.91   o 
  -2     4    35         53.67         54.71          2.99   o 
  -2     4    36        173.15        171.21          6.92   o 
  -2     5     1       3649.50       3551.70         81.96   o 
  -2     5     2       1393.95       1482.76         35.99   o 
  -2     5     3        137.95        130.52          4.79   o 
  -2     5     4       2433.29       2549.05         68.19   o 
  -2     5     5      50370.92      48508.87       1106.61   o 
  -2     5     6       1856.29       1874.85         45.68   o 
  -2     5     7      10423.70      10248.09        240.03   o 
  -2     5     8          0.03          4.69          1.13   o 
  -2     5     9      10624.37      10562.66        241.39   o 
  -2     5    10       1930.65       1916.89         45.51   o 
  -2     5    11       7591.17       7426.02        179.73   o 
  -2     5    12       1079.40       1082.87         28.51   o 
  -2     5    13       1627.53       1588.12         38.77   o 
  -2     5    14       2703.12       2765.24         63.94   o 
  -2     5    15       6110.24       6042.10        139.09   o 
  -2     5    16        486.68        493.81         12.89   o 
  -2     5    17       8899.80       8686.19        199.71   o 
  -2     5    18        392.05        398.86         10.90   o 
  -2     5    19       3276.27       3177.05         74.17   o 
  -2     5    20       1236.22       1217.11         29.36   o 
  -2     5    21         36.52         41.59          1.98   o 
  -2     5    22         80.96         82.07          3.05   o 
  -2     5    23         95.18         97.20          3.93   o 
  -2     5    24        196.53        202.15          6.75   o 
  -2     5    25        666.50        656.82         17.12   o 
  -2     5    26       1924.89       1909.96         49.09   o 
  -2     5    27       1339.76       1334.44         33.18   o 
  -2     5    28        111.57        112.00          3.81   o 
  -2     5    29        128.53        140.21          4.99   o 
  -2     5    30        255.66        254.33          8.06   o 
  -2     5    31         16.28         17.80          1.89   o 
  -2     5    32         75.89         77.26          3.30   o 
  -2     5    33        179.85        181.08         11.04   o 
  -2     5    34          4.86          4.78          1.15   o 
  -2     5    35        191.03        188.93          6.43   o 
  -2     5    36         67.89         63.68          7.23   o 
  -2     6     1       2035.42       2049.15         51.25   o 
  -2     6     2       9734.53       9704.19        254.43   o 
  -2     6     3        178.16        181.18          6.12   o 
  -2     6     4         96.38         98.66          4.06   o 
  -2     6     5       1429.21       1474.73         35.66   o 
  -2     6     6       1182.73       1181.57         31.28   o 
  -2     6     7       8084.90       8032.47        194.39   o 
  -2     6     8          5.11         10.50          1.37   o 
  -2     6     9       1881.63       1857.96         44.38   o 
  -2     6    10       1245.06       1274.74         32.16   o 
  -2     6    11       1251.42       1258.96         34.28   o 
  -2     6    12       1339.48       1269.99         32.49   o 
  -2     6    13       1118.69       1105.70         26.99   o 
  -2     6    14       2580.13       2607.03         62.48   o 
  -2     6    15       3169.50       3177.61         73.00   o 
  -2     6    16       2385.88       2388.31         55.96   o 
  -2     6    17      11503.49      11320.99        262.22   o 
  -2     6    18        457.50        444.63         11.56   o 
  -2     6    19         57.79         54.55          2.79   o 
  -2     6    20        141.03        146.85          4.72   o 
  -2     6    21        915.19        927.13         22.04   o 
  -2     6    22          9.65         12.93          1.42   o 
  -2     6    23       2706.09       2688.61         67.72   o 
  -2     6    24        948.50        936.94         22.81   o 
  -2     6    25       1078.68       1102.15         26.99   o 
  -2     6    26          0.50          2.34          0.84   o 
  -2     6    27        820.18        818.39         21.19   o 
  -2     6    28        698.40        701.81         17.75   o 
  -2     6    29       1634.37       1652.65         42.30   o 
  -2     6    30          6.58          8.00          1.39   o 
  -2     6    31          3.47          5.81          1.42   o 
  -2     6    32         27.83         29.83          2.56   o 
  -2     6    33          5.76          6.66          1.39   o 
  -2     6    34          1.58          1.98          1.10   o 
  -2     6    35        301.19        290.29          9.13   o 
  -2     7     1       4644.09       4604.62        107.37   o 
  -2     7     2        745.59        757.87         19.93   o 
  -2     7     3       3464.71       3494.02         80.70   o 
  -2     7     4         42.77         53.53          4.19   o 
  -2     7     5      37908.40      36986.87        856.49   o 
  -2     7     6      12027.63      12103.86        279.35   o 
  -2     7     7       3362.42       3488.16         84.69   o 
  -2     7     8        777.58        807.80         22.03   o 
  -2     7     9       2836.09       2812.84         66.27   o 
  -2     7    10       2299.34       2267.38         53.39   o 
  -2     7    11      17102.05      17043.71        390.39   o 
  -2     7    12        629.15        614.53         16.35   o 
  -2     7    13       2685.18       2639.21         62.85   o 
  -2     7    14       3147.67       3132.23         74.61   o 
  -2     7    15        984.17        985.68         24.32   o 
  -2     7    16         60.47         57.65          3.74   o 
  -2     7    17       5300.14       5264.45        120.63   o 
  -2     7    18       1873.51       1855.45         43.48   o 
  -2     7    19         34.20         38.47          2.41   o 
  -2     7    20         20.96         22.53          1.61   o 
  -2     7    21         31.60         37.65          2.20   o 
  -2     7    22         17.07         18.77          1.59   o 
  -2     7    23        203.35        206.63          6.13   o 
  -2     7    24        350.11        337.61         11.05   o 
  -2     7    25         57.53         61.72          2.99   o 
  -2     7    26       1057.28       1054.04         26.60   o 
  -2     7    27         57.53         61.79          3.07   o 
  -2     7    28          0.34          3.77          1.27   o 
  -2     7    29         98.66        100.58          4.48   o 
  -2     7    30         41.67         45.76          2.89   o 
  -2     7    31         13.96         17.41          1.61   o 
  -2     7    32         15.24         16.75         10.55   o 
  -2     7    33        293.67        283.18         10.75   o 
  -2     7    34         78.98         76.84          4.43   o 
  -2     7    35        131.88        135.79         20.46   o 
  -2     8     1       6749.04       6744.58        170.88   o 
  -2     8     2       4730.01       4603.01        115.25   o 
  -2     8     3        441.29        448.61         12.82   o 
  -2     8     4       3517.51       3518.18         82.74   o 
  -2     8     5       4172.14       4226.78         97.47   o 
  -2     8     6        100.89        104.55          4.27   o 
  -2     8     7        877.23        877.38         22.82   o 
  -2     8     8      15187.73      15564.35        358.62   o 
  -2     8     9        692.33        707.92         18.10   o 
  -2     8    10          2.59          3.75          1.18   o 
  -2     8    11       5513.29       5503.14        128.76   o 
  -2     8    12          2.18          6.55          1.06   o 
  -2     8    13        516.19        513.16         13.94   o 
  -2     8    14       2669.75       2641.44         61.09   o 
  -2     8    15        965.31        970.15         25.53   o 
  -2     8    16        941.48        922.96         26.83   o 
  -2     8    17       1392.04       1359.39         32.05   o 
  -2     8    18         41.50         44.84          2.18   o 
  -2     8    19       1609.75       1566.59         36.88   o 
  -2     8    20        982.86        967.32         24.36   o 
  -2     8    21       1748.56       1697.95         39.71   o 
  -2     8    22        134.44        134.01          5.21   o 
  -2     8    23       3049.73       2963.46         72.41   o 
  -2     8    24        579.08        573.58         14.49   o 
  -2     8    25         37.42         37.74          1.98   o 
  -2     8    26          0.44          1.48          0.89   o 
  -2     8    27        173.14        178.21          7.87   o 
  -2     8    28         29.58         31.62          2.19   o 
  -2     8    29        398.08        395.80         10.94   o 
  -2     8    30         76.18         78.18          3.54   o 
  -2     8    31        215.81        223.36          8.25   o 
  -2     8    32         82.26         83.75          5.10   o 
  -2     8    33        234.95        239.78          9.12   o 
  -2     8    34         30.62         31.79          2.34   o 
  -2     9     1       5684.79       5645.61        135.31   o 
  -2     9     2       1701.11       1720.88         45.11   o 
  -2     9     3      10959.75      10827.17        252.42   o 
  -2     9     4       2176.73       2177.21         52.18   o 
  -2     9     5        259.06        264.54          7.78   o 
  -2     9     6        188.50        179.22          6.77   o 
  -2     9     7       1125.46       1117.50         27.25   o 
  -2     9     8        817.13        829.59         21.66   o 
  -2     9     9        340.32        358.30         10.16   o 
  -2     9    10        253.00        270.29         10.89   o 
  -2     9    11       4034.29       4023.02         92.77   o 
  -2     9    12       1767.42       1773.85         42.51   o 
  -2     9    13       1540.66       1527.68         42.96   o 
  -2     9    14       3019.28       3005.33         70.89   o 
  -2     9    15       2864.74       2811.17         65.01   o 
  -2     9    16        121.45        124.58          4.45   o 
  -2     9    17         68.10         71.96          3.00   o 
  -2     9    18        449.49        444.34         11.44   o 
  -2     9    19        298.04        304.52          8.35   o 
  -2     9    20       4340.44       4189.74         99.39   o 
  -2     9    21        429.71        424.26         11.42   o 
  -2     9    22        346.21        337.90         10.70   o 
  -2     9    23        379.68        361.71          9.64   o 
  -2     9    24       1019.58       1008.26         25.61   o 
  -2     9    25         85.40         87.90          3.22   o 
  -2     9    26       1298.80       1292.64         41.84   o 
  -2     9    27          9.54         12.92          1.62   o 
  -2     9    28         70.11         72.16          3.15   o 
  -2     9    29        273.69        272.75          8.92   o 
  -2     9    30         92.64         98.64          3.77   o 
  -2     9    31        116.64        118.52          5.41   o 
  -2     9    32        459.63        469.04         14.51   o 
  -2     9    33         94.60         97.56          4.12   o 
  -2     9    34         16.80         19.65          9.65   o 
  -2    10     1       1710.66       1785.41         45.35   o 
  -2    10     2      33225.06      32804.57        776.56   o 
  -2    10     3       1787.18       1820.83         42.61   o 
  -2    10     4        478.95        491.02         12.70   o 
  -2    10     5        359.19        364.46         10.70   o 
  -2    10     6       4115.97       4110.20         94.27   o 
  -2    10     7        395.16        429.57         16.07   o 
  -2    10     8      10553.62      10472.81        243.01   o 
  -2    10     9       1357.68       1410.88         42.11   o 
  -2    10    10       6823.86       6819.00        156.91   o 
  -2    10    11         24.11         28.75          2.45   o 
  -2    10    12       1636.99       1578.20         38.53   o 
  -2    10    13       1202.13       1231.88         30.24   o 
  -2    10    14       7481.06       7350.01        174.36   o 
  -2    10    15        288.02        271.91          7.95   o 
  -2    10    16        383.78        370.68          9.99   o 
  -2    10    17         82.31         84.57          3.41   o 
  -2    10    18         23.42         25.96          2.20   o 
  -2    10    19          8.80          9.28          1.26   o 
  -2    10    20         83.35         84.82          3.38   o 
  -2    10    21        425.10        416.34         11.06   o 
  -2    10    22       1035.34       1028.11         24.67   o 
  -2    10    23         19.50         20.83          1.70   o 
  -2    10    24         37.01         39.38          1.98   o 
  -2    10    25          5.83          7.86          1.32   o 
  -2    10    26          8.99         10.61          1.26   o 
  -2    10    27          3.49          4.88          1.04   o 
  -2    10    28        103.48        108.41          4.02   o 
  -2    10    29          1.91          4.85          1.13   o 
  -2    10    30        256.82        254.32          9.45   o 
  -2    10    31         85.62         92.67          4.68   o 
  -2    10    32        163.28        173.01          6.82   o 
  -2    10    33         16.09         18.83          2.60   o 
  -2    11     1       1744.31       1776.31         43.14   o 
  -2    11     2       1546.88       1571.95         37.81   o 
  -2    11     3         82.33         87.03          3.35   o 
  -2    11     4       4534.71       4465.69        102.05   o 
  -2    11     5         38.69         49.02          2.52   o 
  -2    11     6         13.97         17.38          1.67   o 
  -2    11     7         20.26         23.13          2.31   o 
  -2    11     8        882.15        909.48         23.13   o 
  -2    11     9        311.53        318.93          9.24   o 
  -2    11    10         12.96         13.67          1.50   o 
  -2    11    11       1716.16       1669.12         41.97   o 
  -2    11    12       7485.58       7443.69        176.27   o 
  -2    11    13        159.99        169.09          5.98   o 
  -2    11    14         53.62         56.25          2.87   o 
  -2    11    15       1104.98       1078.94         29.24   o 
  -2    11    16         10.90         11.70          1.35   o 
  -2    11    17         75.26         78.53          3.39   o 
  -2    11    18        404.03        392.32         12.03   o 
  -2    11    19        911.12        884.83         32.90   o 
  -2    11    20       3112.68       2965.65         74.10   o 
  -2    11    21          0.81          2.52          1.02   o 
  -2    11    22         96.93         95.45          3.56   o 
  -2    11    23         24.38         27.04          1.71   o 
  -2    11    24       1244.16       1233.17         35.76   o 
  -2    11    25        210.81        208.21          7.44   o 
  -2    11    26        226.38        226.83          6.58   o 
  -2    11    27         37.27         39.18          2.09   o 
  -2    11    28        249.57        249.55          7.25   o 
  -2    11    29        115.00        116.03          5.05   o 
  -2    11    30         45.61         47.79          2.70   o 
  -2    11    31         96.23         98.58          3.97   o 
  -2    11    32        379.47        387.23         11.75   o 
  -2    12     1         97.83        104.12          6.58   o 
  -2    12     2        735.24        747.63         20.06   o 
  -2    12     3         59.29         67.47          3.08   o 
  -2    12     4        644.48        646.41         16.55   o 
  -2    12     5       1816.29       1843.36         43.53   o 
  -2    12     6        492.77        523.50         14.51   o 
  -2    12     7       2306.75       2335.87         57.53   o 
  -2    12     8        361.40        366.67         10.74   o 
  -2    12     9        522.41        508.42         16.74   o 
  -2    12    10       2652.19       2668.05         64.59   o 
  -2    12    11       2910.36       2894.98         70.39   o 
  -2    12    12        203.56        206.76          6.49   o 
  -2    12    13          0.42          4.28          1.21   o 
  -2    12    14        438.64        428.83         11.59   o 
  -2    12    15         19.57         22.30          1.68   o 
  -2    12    16       1047.06       1048.70         27.13   o 
  -2    12    17        199.06        204.89          8.12   o 
  -2    12    18        165.17        165.58          8.57   o 
  -2    12    19       1649.10       1608.27         39.63   o 
  -2    12    20         68.98         64.54          2.99   o 
  -2    12    21        356.84        348.89          9.79   o 
  -2    12    22       1071.43       1034.58         26.04   o 
  -2    12    23        904.55        888.48         26.67   o 
  -2    12    24        182.36        176.52          6.12   o 
  -2    12    25         54.55         56.79          2.96   o 
  -2    12    26         21.85         21.81          1.58   o 
  -2    12    27          5.86          6.29          1.16   o 
  -2    12    28        325.04        324.73         17.24   o 
  -2    12    29         48.16         50.72          2.90   o 
  -2    12    30        241.82        241.21          9.01   o 
  -2    12    31         90.78         93.79          4.13   o 
  -2    13     1       2367.44       2385.15         56.00   o 
  -2    13     2         27.26         28.06          2.15   o 
  -2    13     3       3152.18       3134.63         82.62   o 
  -2    13     4       1681.56       1702.40         40.53   o 
  -2    13     5       1235.70       1218.27         29.61   o 
  -2    13     6       7438.57       7395.11        171.12   o 
  -2    13     7        824.92        830.77         20.80   o 
  -2    13     8         95.54         97.23          3.89   o 
  -2    13     9        139.04        139.54          4.74   o 
  -2    13    10       3294.60       3259.56         75.80   o 
  -2    13    11       2218.51       2204.54         54.04   o 
  -2    13    12        608.98        612.85         15.79   o 
  -2    13    13        763.91        750.27         19.38   o 
  -2    13    14        226.29        221.06          9.90   o 
  -2    13    15        927.57        907.22         24.02   o 
  -2    13    16        244.30        247.58          7.64   o 
  -2    13    17          0.22          2.97          0.83   o 
  -2    13    18       1784.53       1756.89         43.67   o 
  -2    13    19        162.00        166.77          5.36   o 
  -2    13    20         40.41         38.71          2.28   o 
  -2    13    21          3.64          6.11          1.40   o 
  -2    13    22         34.81         36.60          2.55   o 
  -2    13    23         45.13         46.37          2.53   o 
  -2    13    24          2.70          3.88          1.32   o 
  -2    13    25          4.78          6.24          1.20   o 
  -2    13    26        140.49        133.80          4.72   o 
  -2    13    27          2.97          3.94          1.29   o 
  -2    13    28         46.93         49.04          2.65   o 
  -2    13    29        129.53        137.34          6.92   o 
  -2    13    30         24.15         24.87          1.84   o 
  -2    14     1       1029.17       1032.38         26.23   o 
  -2    14     2        589.15        593.53         14.94   o 
  -2    14     3        297.32        319.42          9.04   o 
  -2    14     4        134.26        130.64          4.59   o 
  -2    14     5          0.77          3.55          0.98   o 
  -2    14     6         19.47         25.17          2.11   o 
  -2    14     7        280.79        287.63          8.18   o 
  -2    14     8        416.71        422.46         11.14   o 
  -2    14     9       1298.35       1314.13         31.22   o 
  -2    14    10         60.34         59.35          2.80   o 
  -2    14    11         45.37         50.09          3.24   o 
  -2    14    12        496.72        494.21         12.92   o 
  -2    14    13         38.52         44.10          3.33   o 
  -2    14    14        138.46        136.31          4.96   o 
  -2    14    15        354.19        358.08         10.53   o 
  -2    14    16       2136.88       2052.68         51.88   o 
  -2    14    17        526.53        521.43         14.09   o 
  -2    14    18        208.97        204.93          6.10   o 
  -2    14    19         30.56         31.09          2.05   o 
  -2    14    20        121.55        119.51          6.07   o 
  -2    14    21        451.78        442.22         13.72   o 
  -2    14    22        198.90        188.09          6.08   o 
  -2    14    23         58.40         57.13          3.20   o 
  -2    14    24        604.20        589.43         15.97   o 
  -2    14    25        129.53        126.02          4.46   o 
  -2    14    26         21.44         21.69          2.11   o 
  -2    14    27         34.13         33.55          2.45   o 
  -2    14    28        527.68        534.86         17.75   o 
  -2    14    29        112.96        109.13          4.45   o 
  -2    15     1        155.56        155.50          5.84   o 
  -2    15     2         72.21         74.23          3.18   o 
  -2    15     3         40.70         42.67          2.73   o 
  -2    15     4        752.21        751.17         20.89   o 
  -2    15     5        760.60        784.29         19.95   o 
  -2    15     6       2039.45       2022.38         50.72   o 
  -2    15     7        883.02        878.70         23.14   o 
  -2    15     8         58.40         61.38          2.91   o 
  -2    15     9        663.31        657.28         16.43   o 
  -2    15    10       1369.20       1331.70         32.07   o 
  -2    15    11          2.30          3.75          0.93   o 
  -2    15    12         72.70         73.41          4.40   o 
  -2    15    13        568.83        561.72         14.24   o 
  -2    15    14         75.48         74.54          3.30   o 
  -2    15    15        781.88        759.19         20.50   o 
  -2    15    16        385.76        371.82         10.52   o 
  -2    15    17        309.98        295.96          9.59   o 
  -2    15    18        140.87        136.68          6.17   o 
  -2    15    19        855.90        822.65         25.38   o 
  -2    15    20         48.03         48.40          2.78   o 
  -2    15    21         54.62         55.33          2.68   o 
  -2    15    22         19.22         20.18          1.64   o 
  -2    15    23         37.80         38.85          2.29   o 
  -2    15    24         18.79         17.54          2.90   o 
  -2    15    25        405.17        396.81         11.53   o 
  -2    15    26         10.94         11.12          1.38   o 
  -2    15    27        249.18        243.55          8.68   o 
  -2    15    28          0.33          0.41          1.98   o 
  -2    16     1        912.34        896.75         22.93   o 
  -2    16     2        262.22        267.75          8.88   o 
  -2    16     3       1839.21       1861.62         45.00   o 
  -2    16     4        202.71        201.66          6.87   o 
  -2    16     5        394.57        395.53         11.56   o 
  -2    16     6          3.10          5.01          1.52   o 
  -2    16     7       3266.70       3291.33         77.36   o 
  -2    16     8         10.94         13.55          1.78   o 
  -2    16     9       1699.31       1704.49         40.80   o 
  -2    16    10          0.37          4.25          1.36   o 
  -2    16    11        103.58        103.94          3.88   o 
  -2    16    12        112.71        113.59          4.24   o 
  -2    16    13        259.75        259.08          7.39   o 
  -2    16    14        172.85        170.03          5.57   o 
  -2    16    15       1413.51       1363.06         34.64   o 
  -2    16    16          0.07          1.03          1.60   o 
  -2    16    17         24.30         24.73          2.84   o 
  -2    16    18         68.98         68.17          3.06   o 
  -2    16    19        557.09        531.87         15.75   o 
  -2    16    20         16.25         16.02          1.54   o 
  -2    16    21         28.11         27.74          2.06   o 
  -2    16    22         58.77         57.27          3.58   o 
  -2    16    23         19.60         17.64          1.95   o 
  -2    16    24         21.88         22.51          1.84   o 
  -2    16    25         73.66         73.70          3.33   o 
  -2    16    26         53.02         50.00          2.70   o 
  -2    17     1        392.01        388.63         12.09   o 
  -2    17     2         59.86         63.03          3.66   o 
  -2    17     3         18.92         21.71          2.18   o 
  -2    17     4         10.67         12.55          1.43   o 
  -2    17     5        134.66        136.50          5.14   o 
  -2    17     6        673.28        652.81         17.06   o 
  -2    17     7         29.82         34.26          2.66   o 
  -2    17     8         46.55         44.85          3.31   o 
  -2    17     9         34.31         34.66          2.13   o 
  -2    17    10        117.94        117.51          4.29   o 
  -2    17    11         54.67         59.07          2.70   o 
  -2    17    12        143.04        139.97          7.79   o 
  -2    17    13        241.31        243.72          8.98   o 
  -2    17    14        151.91        138.89          7.20   o 
  -2    17    15        498.60        486.96         13.59   o 
  -2    17    16         38.19         38.20          2.34   o 
  -2    17    17        132.57        134.63          4.83   o 
  -2    17    18         93.39         91.63          3.61   o 
  -2    17    19        440.25        415.69         11.69   o 
  -2    17    20         42.96         46.38          4.08   o 
  -2    17    21        251.56        243.57          8.66   o 
  -2    17    22          2.09          2.70          1.16   o 
  -2    17    23          3.91          5.33          1.23   o 
  -2    17    24         52.39         52.28          2.81   o 
  -2    17    25        366.95        399.65         14.26   o 
  -2    18     1        695.56        687.62         18.62   o 
  -2    18     2        213.32        218.74          9.10   o 
  -2    18     3        978.43        994.42         27.27   o 
  -2    18     4         43.94         43.28          3.09   o 
  -2    18     5         48.51         46.79          3.21   o 
  -2    18     6          0.74          3.57          1.45   o 
  -2    18     7        587.55        606.18         22.07   o 
  -2    18     8         53.07         56.01          3.50   o 
  -2    18     9        383.02        375.25         11.25   o 
  -2    18    10         23.03         25.66          3.31   o 
  -2    18    11        219.41        225.75          7.94   o 
  -2    18    12        163.45        158.29          5.55   o 
  -2    18    13        448.49        448.51         12.78   o 
  -2    18    14         82.60         82.51          3.62   o 
  -2    18    15        159.65        152.58          5.58   o 
  -2    18    16        453.41        443.45         14.46   o 
  -2    18    17         49.72         51.90          2.70   o 
  -2    18    18         59.60         59.10          4.22   o 
  -2    18    19          0.27          0.23          1.59   o 
  -2    18    20          7.32          8.15          1.20   o 
  -2    18    21         53.24         50.14          2.81   o 
  -2    18    22          3.58          3.98          1.95   o 
  -2    18    23         74.27         69.46          5.30   o 
  -2    19     1         81.66         80.48          4.19   o 
  -2    19     2         40.92         41.04          3.20   o 
  -2    19     3        499.98        525.83         17.87   o 
  -2    19     4        499.09        504.91         15.02   o 
  -2    19     5        311.42        318.13         10.54   o 
  -2    19     6        557.77        563.13         18.66   o 
  -2    19     7          0.16          2.17          1.63   o 
  -2    19     8          1.06          1.45          1.20   o 
  -2    19     9         38.10         35.79          2.45   o 
  -2    19    10        275.58        274.55          8.75   o 
  -2    19    11        498.71        502.20         15.71   o 
  -2    19    12        379.67        393.43         13.12   o 
  -2    19    13        261.30        259.31          8.99   o 
  -2    19    14          0.33          2.10          1.76   o 
  -2    19    15         60.62         62.26          4.37   o 
  -2    19    16        268.70        262.97          9.18   o 
  -2    19    17         41.31         42.91          2.93   o 
  -2    19    18         28.30         27.89          2.06   o 
  -2    19    19         36.82         36.37          2.79   o 
  -2    19    20          1.64          1.49          1.18   o 
  -2    19    21        154.36        150.00          6.64   o 
  -2    20     1        246.53        253.09         10.44   o 
  -2    20     2        290.87        285.86         10.15   o 
  -2    20     3          5.57          7.80          1.91   o 
  -2    20     4         77.85         80.57          4.13   o 
  -2    20     5         71.72         73.37          4.03   o 
  -2    20     6          1.45          2.25          1.92   o 
  -2    20     7         39.22         43.64          3.37   o 
  -2    20     8          6.21          7.96          1.64   o 
  -2    20     9         78.41         77.83          4.05   o 
  -2    20    10        115.09        122.03          5.21   o 
  -2    20    11         38.33         42.43          4.49   o 
  -2    20    12         87.94         87.12          5.53   o 
  -2    20    13         36.60         34.76          2.96   o 
  -2    20    14        107.90        107.65          5.67   o 
  -2    20    15          9.47          8.82          1.68   o 
  -2    20    16         35.11         39.23          3.38   o 
  -2    20    17         65.30         71.10          4.71   o 
  -2    20    18        159.21        155.29          7.01   o 
  -2    20    19         19.74         27.72         13.16   o 
  -2    21     1         98.92        104.55          6.87   o 
  -2    21     2         28.51         26.93          3.49   o 
  -2    21     3         36.72         33.92          2.39   o 
  -2    21     4        373.00        372.98         16.81   o 
  -2    21     5        110.00        113.59          7.48   o 
  -2    21     6         23.24         24.87          3.68   o 
  -2    21     7         96.36         98.22          7.09   o 
  -2    21     8         69.07         67.84          6.01   o 
  -2    21     9        103.90        108.51          5.49   o 
  -2    21    10         65.62         67.47          3.94   o 
  -2    21    11        121.99        127.58          5.96   o 
  -2    21    12        339.05        338.17         11.50   o 
  -2    21    13          1.94          3.32          1.65   o 
  -2    21    14          3.64          4.48          1.71   o 
  -2    21    15         55.04         54.41          5.02   o 
  -2    22     1         45.69         49.44          5.29   o 
  -2    22     2        432.78        458.97         20.20   o 
  -2    22     3         56.37         57.77          5.58   o 
  -2    22     4         14.51         12.02          2.54   o 
  -2    22     5         10.38         10.35          3.56   o 
  -2    22     6         52.07         49.16          4.30   o 
  -2    22     7          0.55          2.22          2.08   o 
  -2    22     8        226.71        235.78          9.14   o 
  -2    22     9         23.59         22.80          2.66   o 
  -2    22    10        139.46        132.04          6.62   o 
  -2    22    11          5.85          5.78          2.03   o 
  -2    23     2         25.14         25.70          7.67   o 
  -2    23     3         22.76         25.53         11.30   o 
  -1     0     1          0.00          3.85          1.01   o 
  -1     0     2       8760.97       8892.14        219.91   o 
  -1     0     3          0.00          2.42          0.75   o 
  -1     0     4      39251.99      36563.89        944.98   o 
  -1     0     5          0.00          2.55          1.00   o 
  -1     0     6      98858.09      84679.42       2333.73   o 
  -1     0     7          0.00          4.84          1.87   o 
  -1     0     8       6733.74       6774.95        169.39   o 
  -1     0     9          0.00          2.45          1.05   o 
  -1     0    10      17821.61      17643.08        406.12   o 
  -1     0    11          0.00          3.45          1.57   o 
  -1     0    12      17393.65      17069.48        397.33   o 
  -1     0    13          0.00          4.63          1.18   o 
  -1     0    14       8068.18       7946.13        184.84   o 
  -1     0    15          0.00          2.98          1.16   o 
  -1     0    16      14594.80      14767.03        373.94   o 
  -1     0    17          0.00          7.25          1.70   o 
  -1     0    18      13180.91      13086.74        311.74   o 
  -1     0    19          0.00          2.90          1.18   o 
  -1     0    20        784.77        799.41         20.69   o 
  -1     0    21          0.00          3.52          1.02   o 
  -1     0    22          8.99          9.32          1.36   o 
  -1     0    23          0.00          3.76          1.03   o 
  -1     0    24       1695.10       1655.52         42.93   o 
  -1     0    25          0.00          2.11          1.34   o 
  -1     0    26        261.20        266.58          8.59   o 
  -1     0    27          0.00          0.54          0.97   o 
  -1     0    28        313.79        312.91          9.82   o 
  -1     0    29          0.00          2.63          1.34   o 
  -1     0    30          5.41          8.72          2.15   o 
  -1     0    31          0.00          3.01          3.22   o 
  -1     0    32        121.15        121.27          5.51   o 
  -1     0    33          0.00          2.36          1.83   o 
  -1     0    34        507.12        506.30         14.78   o 
  -1     0    36          1.55          9.32          4.55   o 
  -1     1     1        546.29        527.28         14.00   o 
  -1     1     2       3317.29       3590.76         88.78   o 
  -1     1     3      21732.42      21705.03        493.05   o 
  -1     1     4        928.75        999.51         23.88   o 
  -1     1     5       4198.16       4204.60         96.73   o 
  -1     1     6      56378.99      51781.16       1185.64   o 
  -1     1     7       9038.18       8965.75        204.24   o 
  -1     1     8        273.30        280.73         10.46   o 
  -1     1     9       4512.95       4589.94        105.45   o 
  -1     1    10         96.96         87.87          4.16   o 
  -1     1    11        134.18        145.93          5.22   o 
  -1     1    12         18.94         21.03          1.61   o 
  -1     1    13         25.39         33.58          2.15   o 
  -1     1    14        527.34        556.46         16.75   o 
  -1     1    15      12849.97      12678.98        289.98   o 
  -1     1    16       8803.00       8813.42        210.06   o 
  -1     1    17        212.12        205.65          6.16   o 
  -1     1    18          6.38         12.86          1.39   o 
  -1     1    19       3816.98       3799.07         90.74   o 
  -1     1    20          4.26          6.01          0.89   o 
  -1     1    21         78.65         76.30          2.95   o 
  -1     1    22       2639.69       2620.10         61.31   o 
  -1     1    23          7.84          9.67          0.87   o 
  -1     1    24       3146.77       3090.81         72.16   o 
  -1     1    25          8.93         12.23          1.34   o 
  -1     1    26         51.42         52.62          2.24   o 
  -1     1    27        670.71        670.16         16.65   o 
  -1     1    28       2046.00       2055.80         52.32   o 
  -1     1    29         23.36         26.35          1.64   o 
  -1     1    30        485.70        503.43         13.41   o 
  -1     1    31          6.65          8.54          1.53   o 
  -1     1    32         28.79         33.37          1.90   o 
  -1     1    33         42.45         43.53          2.29   o 
  -1     1    34        374.13        376.85         13.64   o 
  -1     1    35          2.51          5.57          1.47   o 
  -1     1    36        326.78        339.31         10.30   o 
  -1     2     1       4122.78       4390.69        102.12   o 
  -1     2     2      10296.33      10617.06        248.31   o 
  -1     2     3      16941.84      17163.83        404.77   o 
  -1     2     4       9843.01      10126.02        243.79   o 
  -1     2     5      11836.74      11709.36        293.59   o 
  -1     2     6      16853.62      16844.71        380.63   o 
  -1     2     7       4412.09       4402.64        102.84   o 
  -1     2     8        848.21        867.76         22.12   o 
  -1     2     9      12457.31      12654.70        294.35   o 
  -1     2    10      12063.84      12232.35        277.60   o 
  -1     2    11      11075.49      11094.48        252.01   o 
  -1     2    12      13060.16      13212.69        300.95   o 
  -1     2    13       3543.95       3502.79         80.50   o 
  -1     2    14        185.67        186.89          6.55   o 
  -1     2    15        903.45        898.72         27.68   o 
  -1     2    16       2494.03       2461.28         57.08   o 
  -1     2    17        256.50        256.47          7.24   o 
  -1     2    18       4211.90       4153.27         98.42   o 
  -1     2    19         10.37         17.33          1.52   o 
  -1     2    20       1151.58       1168.69         27.78   o 
  -1     2    21        952.35        930.28         22.34   o 
  -1     2    22        512.07        510.75         12.79   o 
  -1     2    23       1947.19       1925.36         44.85   o 
  -1     2    24       1132.76       1118.70         26.49   o 
  -1     2    25       4475.38       4395.83        108.12   o 
  -1     2    26        511.24        508.70         12.66   o 
  -1     2    27        289.96        284.41          8.15   o 
  -1     2    28         47.01         49.77          2.07   o 
  -1     2    29         69.31         71.11          2.58   o 
  -1     2    30        142.18        142.61          4.76   o 
  -1     2    31        170.14        180.67          5.34   o 
  -1     2    32        377.78        372.08         11.74   o 
  -1     2    33        274.05        277.36          9.54   o 
  -1     2    34         53.76         49.85          3.15   o 
  -1     2    35         22.12         24.55          1.86   o 
  -1     2    36          0.82          1.96          1.16   o 
  -1     3     1       2644.53       2695.54         63.04   o 
  -1     3     2      36737.28      35075.98        864.54   o 
  -1     3     3      25937.81      24644.00        575.22   o 
  -1     3     4       4996.99       4969.75        117.85   o 
  -1     3     5       1748.53       1775.85         42.17   o 
  -1     3     6        795.33        816.84         22.06   o 
  -1     3     7      38356.97      36383.54        842.67   o 
  -1     3     8      18784.21      18899.05        442.41   o 
  -1     3     9      13081.17      12919.00        297.35   o 
  -1     3    10      14500.11      14258.69        332.88   o 
  -1     3    11        194.17        209.70          6.69   o 
  -1     3    12       5062.19       5055.19        115.83   o 
  -1     3    13       4473.29       4423.22        103.57   o 
  -1     3    14      11133.34      11014.52        250.69   o 
  -1     3    15      21455.88      21041.70        479.92   o 
  -1     3    16        370.31        368.26          9.79   o 
  -1     3    17          4.93          7.82          0.97   o 
  -1     3    18       1897.33       1867.03         43.37   o 
  -1     3    19       3690.90       3749.06         90.67   o 
  -1     3    20       3493.67       3454.37         80.34   o 
  -1     3    21       1555.25       1560.11         38.80   o 
  -1     3    22       1422.36       1412.07         33.21   o 
  -1     3    23         35.09         41.35          1.89   o 
  -1     3    24        543.54        530.52         13.83   o 
  -1     3    25         36.90         38.69          2.14   o 
  -1     3    26         33.06         37.25          2.51   o 
  -1     3    27        580.08        577.12         14.18   o 
  -1     3    28         32.13         32.18          2.33   o 
  -1     3    29         80.84         79.23          2.83   o 
  -1     3    30        246.07        254.74          7.70   o 
  -1     3    31         43.77         47.04          2.24   o 
  -1     3    32         44.66         48.59          2.32   o 
  -1     3    33         46.06         47.79          2.47   o 
  -1     3    34         15.44         15.59          1.69   o 
  -1     3    35         27.24         27.07          1.97   o 
  -1     3    36          8.54          7.24          1.39   o 
  -1     4     1       1943.86       2021.64         47.95   o 
  -1     4     2      42027.77      39414.78        945.39   o 
  -1     4     3      32063.96      31032.28        727.09   o 
  -1     4     4       3822.25       3787.62         94.06   o 
  -1     4     5       2860.01       2860.09         91.50   o 
  -1     4     6      16432.54      16244.11        369.82   o 
  -1     4     7          3.95          8.31          1.14   o 
  -1     4     8        444.85        464.82         13.04   o 
  -1     4     9        603.99        601.15         20.12   o 
  -1     4    10       2653.03       2604.08         61.76   o 
  -1     4    11      11062.07      11089.69        252.78   o 
  -1     4    12         83.75         79.91          3.57   o 
  -1     4    13        999.86       1031.90         24.77   o 
  -1     4    14       1108.07       1101.38         26.54   o 
  -1     4    15        107.47        118.61          4.20   o 
  -1     4    16       1893.72       1873.41         43.86   o 
  -1     4    17          3.91          8.80          0.92   o 
  -1     4    18         25.02         26.08          1.56   o 
  -1     4    19       7185.70       7071.43        161.35   o 
  -1     4    20       4530.99       4527.90        106.90   o 
  -1     4    21       1113.50       1109.92         27.34   o 
  -1     4    22         24.89         23.04          1.49   o 
  -1     4    23        962.22        938.23         22.40   o 
  -1     4    24        101.31        110.66          3.76   o 
  -1     4    25        524.50        533.59         13.47   o 
  -1     4    26        396.19        406.14         10.54   o 
  -1     4    27       1345.07       1335.07         32.47   o 
  -1     4    28        618.46        623.38         15.72   o 
  -1     4    29          8.88          9.94          1.12   o 
  -1     4    30        105.11        106.20          3.86   o 
  -1     4    31        783.68        806.10         24.93   o 
  -1     4    32        944.96        985.92         27.26   o 
  -1     4    33        259.84        262.40          9.00   o 
  -1     4    34         49.32         54.82          2.75   o 
  -1     4    35          0.62          2.73          1.23   o 
  -1     4    36          2.83          3.22          1.73   o 
  -1     5     1      52513.08      50325.02       1248.69   o 
  -1     5     2       6989.83       7309.95        170.00   o 
  -1     5     3        252.39        258.29          8.27   o 
  -1     5     4       2864.78       2857.79         68.32   o 
  -1     5     5       3067.66       3199.61         76.67   o 
  -1     5     6       2523.65       2626.42         65.36   o 
  -1     5     7       1119.68       1135.19         37.51   o 
  -1     5     8      17823.38      18055.54        409.97   o 
  -1     5     9      22932.11      22680.13        514.82   o 
  -1     5    10       2598.73       2636.33         61.51   o 
  -1     5    11         37.38         48.68          3.50   o 
  -1     5    12        967.39        934.38         23.30   o 
  -1     5    13      10040.38       9797.02        225.66   o 
  -1     5    14       5742.21       5720.75        130.72   o 
  -1     5    15         55.65         60.52          2.76   o 
  -1     5    16        564.08        549.91         13.89   o 
  -1     5    17       3126.95       3008.42         68.93   o 
  -1     5    18        214.67        209.65          6.95   o 
  -1     5    19        107.97        113.65          7.99   o 
  -1     5    20       2693.79       2692.93         63.43   o 
  -1     5    21       3219.32       3238.35         74.39   o 
  -1     5    22          1.17          3.93          0.86   o 
  -1     5    23       1431.05       1399.93         33.91   o 
  -1     5    24        430.46        438.75         11.69   o 
  -1     5    25        131.29        131.65          4.13   o 
  -1     5    26        155.25        158.19          5.10   o 
  -1     5    27          2.62          4.93          0.92   o 
  -1     5    28        191.57        194.77          6.39   o 
  -1     5    29       1108.11       1109.17         28.10   o 
  -1     5    30         11.50         12.73          1.53   o 
  -1     5    31        189.80        194.03          6.69   o 
  -1     5    32          5.02          8.13          1.19   o 
  -1     5    33        203.04        205.09          6.95   o 
  -1     5    34         61.09         65.50          3.08   o 
  -1     5    35         91.14         87.88          3.64   o 
  -1     6     1        112.13        111.18          4.06   o 
  -1     6     2        111.63        135.04          4.84   o 
  -1     6     3       7481.93       7400.02        189.54   o 
  -1     6     4         24.89         27.52          2.20   o 
  -1     6     5      12440.13      12278.12        287.26   o 
  -1     6     6        632.94        631.84         17.22   o 
  -1     6     7       4699.06       4741.78        110.19   o 
  -1     6     8       5332.33       5327.98        121.94   o 
  -1     6     9         22.85         28.10          2.03   o 
  -1     6    10       3973.17       3818.21        103.55   o 
  -1     6    11      35039.47      34294.40        789.09   o 
  -1     6    12       4142.05       4098.02         94.05   o 
  -1     6    13       1499.17       1469.52         35.71   o 
  -1     6    14        844.92        878.10         21.62   o 
  -1     6    15       1079.44       1066.43         25.65   o 
  -1     6    16        367.43        366.80         10.11   o 
  -1     6    17       5361.47       5258.35        121.12   o 
  -1     6    18        613.60        578.77         17.37   o 
  -1     6    19       2000.15       1984.33         45.95   o 
  -1     6    20         47.76         53.99          2.39   o 
  -1     6    21          3.27          5.71          0.87   o 
  -1     6    22       1035.78       1013.44         23.87   o 
  -1     6    23       3268.81       3303.25         79.20   o 
  -1     6    24         75.67         78.43          2.84   o 
  -1     6    25         13.75         15.93          1.24   o 
  -1     6    26        316.93        325.17         10.35   o 
  -1     6    27        104.62        109.56          3.55   o 
  -1     6    28         23.70         27.25          1.74   o 
  -1     6    29          0.58          4.42          1.83   o 
  -1     6    30         13.02         14.69          1.39   o 
  -1     6    31        189.87        191.71          5.90   o 
  -1     6    32         15.05         15.55          1.58   o 
  -1     6    33         77.14         77.68          4.17   o 
  -1     6    34         18.50         19.99          2.15   o 
  -1     6    35          5.71          8.60          1.64   o 
  -1     7     1      20869.31      20683.45        494.03   o 
  -1     7     2       8472.20       8541.57        197.96   o 
  -1     7     3        456.28        437.62         12.24   o 
  -1     7     4       7245.99       7296.34        167.34   o 
  -1     7     5       6472.90       6537.14        163.87   o 
  -1     7     6       1569.00       1505.63         37.08   o 
  -1     7     7       4286.13       4311.30        100.04   o 
  -1     7     8       5170.61       5279.34        124.03   o 
  -1     7     9        123.84        120.76          4.77   o 
  -1     7    10       3703.87       3721.16         85.54   o 
  -1     7    11        187.55        196.08          6.01   o 
  -1     7    12       2158.53       2191.22         51.00   o 
  -1     7    13        122.88        128.61          5.64   o 
  -1     7    14       1225.02       1194.91         28.29   o 
  -1     7    15        297.89        311.95          8.90   o 
  -1     7    16        177.76        183.89          6.58   o 
  -1     7    17       2403.46       2422.28         61.58   o 
  -1     7    18       3459.50       3418.30         78.56   o 
  -1     7    19         28.43         33.49          1.80   o 
  -1     7    20        717.54        712.21         17.82   o 
  -1     7    21        681.11        677.28         16.47   o 
  -1     7    22       1357.02       1316.64         30.81   o 
  -1     7    23       2298.70       2281.71         55.28   o 
  -1     7    24         93.02         91.86          3.36   o 
  -1     7    25        333.59        336.17          9.81   o 
  -1     7    26          4.86          4.61          0.85   o 
  -1     7    27        423.81        430.26         11.30   o 
  -1     7    28          0.07          1.75          1.43   o 
  -1     7    29       1826.61       1854.99         52.10   o 
  -1     7    30        417.54        430.60         13.12   o 
  -1     7    31         58.75         63.61          3.05   o 
  -1     7    32         70.66         68.15          5.89   o 
  -1     7    33        126.76        137.34          5.55   o 
  -1     7    34         22.34         26.84          2.46   o 
  -1     7    35        333.61        379.39         23.96   o 
  -1     8     1       2567.50       2620.35         61.07   o 
  -1     8     2      12587.01      12712.07        298.86   o 
  -1     8     3         26.14         30.42          2.16   o 
  -1     8     4       3379.79       3268.51         89.52   o 
  -1     8     5      31450.19      30859.64        818.42   o 
  -1     8     6       1013.27       1037.84         27.50   o 
  -1     8     7       3052.06       3052.49         71.23   o 
  -1     8     8         58.81         65.59          3.05   o 
  -1     8     9       5154.33       5182.12        120.04   o 
  -1     8    10       3054.89       3028.82         72.45   o 
  -1     8    11       6341.77       6253.51        142.66   o 
  -1     8    12        142.65        144.39          7.24   o 
  -1     8    13       6372.08       6289.72        143.82   o 
  -1     8    14         16.80         22.61          1.60   o 
  -1     8    15        189.05        190.71          7.41   o 
  -1     8    16        210.09        217.11          7.75   o 
  -1     8    17       8061.14       8003.48        184.78   o 
  -1     8    18        205.48        215.82          6.18   o 
  -1     8    19        783.72        761.80         18.54   o 
  -1     8    20       2156.09       2116.45         48.83   o 
  -1     8    21        279.92        274.26          7.45   o 
  -1     8    22          5.99          7.47          0.84   o 
  -1     8    23        132.65        131.76          4.35   o 
  -1     8    24         58.06         60.90          2.62   o 
  -1     8    25        694.78        683.18         17.12   o 
  -1     8    26        440.28        440.88         11.37   o 
  -1     8    27          2.32          4.36          1.14   o 
  -1     8    28        259.15        258.37          8.40   o 
  -1     8    29        202.75        209.03          6.66   o 
  -1     8    30         37.58         36.46          2.26   o 
  -1     8    31         29.33         33.91          2.66   o 
  -1     8    32        389.39        402.65         12.24   o 
  -1     8    33         40.29         40.57          2.41   o 
  -1     8    34          0.09          1.07          1.62   o 
  -1     9     1        104.75        110.15          4.72   o 
  -1     9     2       8074.67       8323.15        200.19   o 
  -1     9     3       2089.21       2134.91         49.39   o 
  -1     9     4       5023.83       5078.59        120.25   o 
  -1     9     5        896.12        924.11         23.71   o 
  -1     9     6       1123.36       1120.47         27.73   o 
  -1     9     7      11159.81      11313.33        260.96   o 
  -1     9     8      11656.02      11905.79        291.18   o 
  -1     9     9       1773.70       1812.80         42.48   o 
  -1     9    10       1846.40       1874.33         43.48   o 
  -1     9    11         73.54         81.11          3.39   o 
  -1     9    12         49.65         50.97          2.38   o 
  -1     9    13        552.89        527.81         16.33   o 
  -1     9    14       9155.82       9088.73        213.09   o 
  -1     9    15       5329.02       5232.50        120.94   o 
  -1     9    16       1707.90       1653.72         39.00   o 
  -1     9    17         16.79         20.40          1.69   o 
  -1     9    18        504.90        498.56         13.14   o 
  -1     9    19        252.30        254.89          7.05   o 
  -1     9    20       2834.79       2805.12         64.61   o 
  -1     9    21          5.73          6.53          0.94   o 
  -1     9    22         59.67         58.00          3.21   o 
  -1     9    23        622.64        614.96         16.21   o 
  -1     9    24          5.68          8.96          1.04   o 
  -1     9    25        219.99        219.48          7.03   o 
  -1     9    26        180.88        184.09          7.63   o 
  -1     9    27        771.73        770.70         24.99   o 
  -1     9    28         87.70         86.05          3.31   o 
  -1     9    29          1.99          4.29          1.09   o 
  -1     9    30          5.08          7.25          1.25   o 
  -1     9    31         29.76         33.15          2.40   o 
  -1     9    32         12.09         12.71          1.50   o 
  -1     9    33          0.76          1.73          1.10   o 
  -1     9    34         10.26          4.56          4.20   o 
  -1    10     1         10.46         10.98          1.11   o 
  -1    10     2       2486.55       2471.77         58.88   o 
  -1    10     3       1917.99       1970.52         46.22   o 
  -1    10     4       3674.34       3663.69         86.04   o 
  -1    10     5          2.98          7.18          1.25   o 
  -1    10     6       3149.56       3148.79         73.32   o 
  -1    10     7         11.64         15.61          1.66   o 
  -1    10     8       4394.33       4451.59        103.79   o 
  -1    10     9        964.26        965.66         23.91   o 
  -1    10    10         31.33         32.18          2.01   o 
  -1    10    11        455.30        472.49         12.61   o 
  -1    10    12         13.38         19.08          2.64   o 
  -1    10    13        264.60        260.16          8.18   o 
  -1    10    14       3097.75       3098.42         75.77   o 
  -1    10    15         38.19         40.22          2.29   o 
  -1    10    16        130.51        130.81          5.42   o 
  -1    10    17          6.42          7.23          1.04   o 
  -1    10    18        568.30        567.42         14.57   o 
  -1    10    19         48.26         50.89          2.68   o 
  -1    10    20        368.57        375.47         10.24   o 
  -1    10    21          5.20          7.58          1.12   o 
  -1    10    22        930.89        926.92         23.55   o 
  -1    10    23         88.91         94.33          3.45   o 
  -1    10    24        370.69        373.85         10.95   o 
  -1    10    25        429.57        434.88         13.71   o 
  -1    10    26       2269.58       2286.47         73.26   o 
  -1    10    27         10.13         11.11          1.10   o 
  -1    10    28          1.12          1.55          1.12   o 
  -1    10    29          0.09          2.28          1.02   o 
  -1    10    30        187.84        191.19          6.53   o 
  -1    10    31         50.07         54.04          2.74   o 
  -1    10    32        232.67        233.63          7.59   o 
  -1    10    33         26.70         28.12          3.89   o 
  -1    11     1        365.73        367.13         11.58   o 
  -1    11     2       2921.77       2927.60         68.46   o 
  -1    11     3        835.33        859.21         21.28   o 
  -1    11     4       5804.25       5784.00        131.96   o 
  -1    11     5        648.19        648.61         16.85   o 
  -1    11     6       7929.83       7965.57        182.11   o 
  -1    11     7        600.99        598.66         15.09   o 
  -1    11     8       3551.08       3605.70         87.80   o 
  -1    11     9       5138.75       5102.06        126.29   o 
  -1    11    10       1054.47       1031.95         25.72   o 
  -1    11    11        206.99        212.28          7.24   o 
  -1    11    12         87.09         90.92          3.88   o 
  -1    11    13       1637.39       1646.81         45.39   o 
  -1    11    14       3330.78       3307.07         76.74   o 
  -1    11    15         56.53         59.96          3.47   o 
  -1    11    16       4030.89       3951.51         95.42   o 
  -1    11    17         87.68         93.96          4.17   o 
  -1    11    18       1210.01       1211.73         34.94   o 
  -1    11    19         54.47         56.45          2.58   o 
  -1    11    20        494.74        491.16         12.80   o 
  -1    11    21        385.71        361.65          9.86   o 
  -1    11    22        345.86        337.12          9.23   o 
  -1    11    23        235.76        233.43          6.67   o 
  -1    11    24        201.81        203.62          7.11   o 
  -1    11    25        335.11        319.63          9.98   o 
  -1    11    26        168.90        166.46          5.51   o 
  -1    11    27         24.96         27.06          1.95   o 
  -1    11    28        255.77        254.22          7.39   o 
  -1    11    29         42.62         49.28          4.34   o 
  -1    11    30          4.70          4.98          1.23   o 
  -1    11    31          1.49          1.72          1.15   o 
  -1    11    32         48.72         49.08          3.76   o 
  -1    12     1       2562.63       2567.26         60.68   o 
  -1    12     2        730.84        731.71         18.50   o 
  -1    12     3       1073.86       1109.11         28.01   o 
  -1    12     4       4173.21       4261.99         98.40   o 
  -1    12     5       6694.28       6678.53        153.17   o 
  -1    12     6       1681.14       1717.59         41.51   o 
  -1    12     7       1016.82       1018.73         25.87   o 
  -1    12     8        480.01        476.47         13.24   o 
  -1    12     9        505.49        488.02         13.33   o 
  -1    12    10       1863.32       1873.85         44.93   o 
  -1    12    11        878.60        867.21         21.62   o 
  -1    12    12       2158.57       2179.06         51.56   o 
  -1    12    13       1485.47       1440.54         35.74   o 
  -1    12    14        156.99        167.30          5.63   o 
  -1    12    15         29.31         28.28          2.07   o 
  -1    12    16        754.51        767.46         20.19   o 
  -1    12    17       2317.44       2283.49         54.73   o 
  -1    12    18       1572.59       1511.65         35.98   o 
  -1    12    19          3.08          6.13          1.14   o 
  -1    12    20        142.41        139.68          4.71   o 
  -1    12    21        235.04        233.10          6.88   o 
  -1    12    22          5.56          8.43          1.08   o 
  -1    12    23          0.40          2.45          1.39   o 
  -1    12    24        776.87        771.16         21.08   o 
  -1    12    25         56.99         60.85          2.92   o 
  -1    12    26        112.13        110.76          4.03   o 
  -1    12    27         53.09         56.22          2.74   o 
  -1    12    28         13.52         16.98          3.05   o 
  -1    12    29         42.18         47.76          2.78   o 
  -1    12    30         37.18         37.21          2.11   o 
  -1    12    31        106.94        111.47          4.63   o 
  -1    13     1        318.83        316.24          9.25   o 
  -1    13     2        616.19        625.71         16.64   o 
  -1    13     3         90.36         98.98          4.18   o 
  -1    13     4       1185.76       1191.72         29.13   o 
  -1    13     5        367.10        374.21         10.15   o 
  -1    13     6        963.84        951.85         22.88   o 
  -1    13     7        796.90        784.83         28.52   o 
  -1    13     8        612.80        606.44         15.72   o 
  -1    13     9        203.12        206.52          7.02   o 
  -1    13    10        778.19        776.66         19.53   o 
  -1    13    11          1.83          3.50          1.06   o
[truncated: 417,922 more chars]
